# Supplementary material for: Selective immunocapture reveals neoplastic human mast cells secrete distinct microvesicle‐ and exosome‐like populations of KIT‐containing extracellular vesicles
Source: J Extracell Vesicles. 2022 Oct 14;11(10):12272. doi: 10.1002/jev2.12272 (PMC9838129; doi:10.1002/jev2.12272)
Supplement: Supplementary file 3 — Supplementary Information ‐ Comparison of proteins present in huMC‐derived KIT‐EVs (Pfeiffer et al., this study) and GIST exosomes (Atay et al., 2018). [file JEV2-11-12272-s004.xlsx]

## Sheet: All proteins in KIT-EVs
Supplementary Information - Comparison of proteins present in huMC-derived KIT-EVs (Pfeiffer et al., this study) and GIST exosomes (Atay et al., 2018)
COMMON to GIST exosomes and huMC KIT-EVS								UNIQUE to huMC KIT-EVs compared to GIST exosomes
Symbol	Ensembl Gene ID	Description						Symbol	Ensembl Gene ID	Description
ABCC4	ENSG00000125257	ATP binding cassette subfamily C member 4 [Source:HGNC Symbol;Acc:HGNC:55]						AARS1	ENSG00000090861	alanyl-tRNA synthetase 1 [Source:HGNC Symbol;Acc:HGNC:20]
ACLY	ENSG00000131473	ATP citrate lyase [Source:HGNC Symbol;Acc:HGNC:115]						ACTG1	ENSG00000184009	actin gamma 1 [Source:HGNC Symbol;Acc:HGNC:144]
ACSL4	ENSG00000068366	acyl-CoA synthetase long chain family member 4 [Source:HGNC Symbol;Acc:HGNC:3571]						ADGRE5	ENSG00000123146	adhesion G protein-coupled receptor E5 [Source:HGNC Symbol;Acc:HGNC:1711]
ACTB	ENSG00000075624	actin beta [Source:HGNC Symbol;Acc:HGNC:132]						AFDN	ENSG00000130396	afadin, adherens junction formation factor [Source:HGNC Symbol;Acc:HGNC:7137]
ACTG2	ENSG00000163017	actin gamma 2, smooth muscle [Source:HGNC Symbol;Acc:HGNC:145]						AHNAK	ENSG00000124942	AHNAK nucleoprotein [Source:HGNC Symbol;Acc:HGNC:347]
ACTN1	ENSG00000072110	actinin alpha 1 [Source:HGNC Symbol;Acc:HGNC:163]						ANPEP	ENSG00000166825	alanyl aminopeptidase, membrane [Source:HGNC Symbol;Acc:HGNC:500]
ACTN4	ENSG00000282844	actinin alpha 4 [Source:HGNC Symbol;Acc:HGNC:166]						APEH	ENSG00000164062	acylaminoacyl-peptide hydrolase [Source:HGNC Symbol;Acc:HGNC:586]
ACTR2	ENSG00000138071	actin related protein 2 [Source:HGNC Symbol;Acc:HGNC:169]						ARF1	ENSG00000143761	ADP ribosylation factor 1 [Source:HGNC Symbol;Acc:HGNC:652]
ACTR3	ENSG00000115091	actin related protein 3 [Source:HGNC Symbol;Acc:HGNC:170]						ARF3	ENSG00000134287	ADP ribosylation factor 3 [Source:HGNC Symbol;Acc:HGNC:654]
ADAM10	ENSG00000137845	ADAM metallopeptidase domain 10 [Source:HGNC Symbol;Acc:HGNC:188]						ARF6	ENSG00000165527	ADP ribosylation factor 6 [Source:HGNC Symbol;Acc:HGNC:659]
ADD3	ENSG00000148700	adducin 3 [Source:HGNC Symbol;Acc:HGNC:245]						ARHGAP18	ENSG00000146376	Rho GTPase activating protein 18 [Source:HGNC Symbol;Acc:HGNC:21035]
ADSS2	ENSG00000035687	adenylosuccinate synthase 2 [Source:HGNC Symbol;Acc:HGNC:292]						ARHGAP25	ENSG00000163219	Rho GTPase activating protein 25 [Source:HGNC Symbol;Acc:HGNC:28951]
AHCY	ENSG00000101444	adenosylhomocysteinase [Source:HGNC Symbol;Acc:HGNC:343]						ARHGDIB	ENSG00000111348	Rho GDP dissociation inhibitor beta [Source:HGNC Symbol;Acc:HGNC:679]
AKR1A1	ENSG00000117448	aldo-keto reductase family 1 member A1 [Source:HGNC Symbol;Acc:HGNC:380]						ARHGEF1	ENSG00000076928	Rho guanine nucleotide exchange factor 1 [Source:HGNC Symbol;Acc:HGNC:681]
ALDH9A1	ENSG00000143149	Aldehyde Dehydrogenase 9 Family Member A1						ARPC4	ENSG00000241553	actin related protein 2/3 complex subunit 4 [Source:HGNC Symbol;Acc:HGNC:707]
ALDOA	ENSG00000149925	aldolase, fructose-bisphosphate A [Source:HGNC Symbol;Acc:HGNC:414]						BIN2	ENSG00000110934	bridging integrator 2 [Source:HGNC Symbol;Acc:HGNC:1053]
ALDOC	ENSG00000109107	aldolase, fructose-bisphosphate C [Source:HGNC Symbol;Acc:HGNC:418]						BTK	ENSG00000010671	Bruton tyrosine kinase [Source:HGNC Symbol;Acc:HGNC:1133]
ANO6	ENSG00000177119	anoctamin 6 [Source:HGNC Symbol;Acc:HGNC:25240]						C16orf54	ENSG00000185905	chromosome 16 open reading frame 54 [Source:HGNC Symbol;Acc:HGNC:26649]
ANTXR2	ENSG00000163297	ANTXR cell adhesion molecule 2 [Source:HGNC Symbol;Acc:HGNC:21732]						CACNA2D2	ENSG00000007402	calcium voltage-gated channel auxiliary subunit alpha2delta 2 [Source:HGNC Symbol;Acc:HGNC:1400]
ANXA1	ENSG00000135046	annexin A1 [Source:HGNC Symbol;Acc:HGNC:533]						CALB2	ENSG00000282830	calbindin 2 [Source:HGNC Symbol;Acc:HGNC:1435]
ANXA2	ENSG00000182718	annexin A2 [Source:HGNC Symbol;Acc:HGNC:537]						CALM1	ENSG00000198668	calmodulin 1 [Source:HGNC Symbol;Acc:HGNC:1442]
ANXA6	ENSG00000197043	annexin A6 [Source:HGNC Symbol;Acc:HGNC:544]						CAPG	ENSG00000042493	capping actin protein, gelsolin like [Source:HGNC Symbol;Acc:HGNC:1474]
AP2A1	ENSG00000196961	adaptor related protein complex 2 subunit alpha 1 [Source:HGNC Symbol;Acc:HGNC:561]						CAPN1	ENSG00000014216	calpain 1 [Source:HGNC Symbol;Acc:HGNC:1476]
AP2B1	ENSG00000006125	adaptor related protein complex 2 subunit beta 1 [Source:HGNC Symbol;Acc:HGNC:563]						CD55	ENSG00000196352	CD55 molecule (Cromer blood group) [Source:HGNC Symbol;Acc:HGNC:2665]
ARF4	ENSG00000168374	ADP ribosylation factor 4 [Source:HGNC Symbol;Acc:HGNC:655]						CD84	ENSG00000066294	CD84 molecule [Source:HGNC Symbol;Acc:HGNC:1704]
ARHGDIA	ENSG00000141522	Rho GDP dissociation inhibitor alpha [Source:HGNC Symbol;Acc:HGNC:678]						CDCA3	ENSG00000111665	cell division cycle associated 3 [Source:HGNC Symbol;Acc:HGNC:14624]
ARPC1B	ENSG00000130429	actin related protein 2/3 complex subunit 1B [Source:HGNC Symbol;Acc:HGNC:704]						CDK1	ENSG00000170312	cyclin dependent kinase 1 [Source:HGNC Symbol;Acc:HGNC:1722]
ARPC2	ENSG00000163466	actin related protein 2/3 complex subunit 2 [Source:HGNC Symbol;Acc:HGNC:705]						CIB1	ENSG00000185043	calcium and integrin binding 1 [Source:HGNC Symbol;Acc:HGNC:16920]
ARPC3	ENSG00000111229	actin related protein 2/3 complex subunit 3 [Source:HGNC Symbol;Acc:HGNC:706]						CORO7-PAM16	ENSG00000278760	CORO7-PAM16 readthrough [Source:HGNC Symbol;Acc:HGNC:44424]
ARPC5L	ENSG00000136950	actin related protein 2/3 complex subunit 5 like [Source:HGNC Symbol;Acc:HGNC:23366]						CSK	ENSG00000103653	C-terminal Src kinase [Source:HGNC Symbol;Acc:HGNC:2444]
ARRDC1	ENSG00000197070	arrestin domain containing 1 [Source:HGNC Symbol;Acc:HGNC:28633]						CTTN	ENSG00000288401	cortactin [Source:HGNC Symbol;Acc:HGNC:3338]
ATIC	ENSG00000138363	5-aminoimidazole-4-carboxamide ribonucleotide formyltransferase/IMP cyclohydrolase [Source:HGNC Symbol;Acc:HGNC:794]						DBI	ENSG00000155368	diazepam binding inhibitor, acyl-CoA binding protein [Source:HGNC Symbol;Acc:HGNC:2690]
ATP1A1	ENSG00000163399	ATPase Na+/K+ transporting subunit alpha 1 [Source:HGNC Symbol;Acc:HGNC:799]						DOCK10	ENSG00000135905	dedicator of cytokinesis 10 [Source:HGNC Symbol;Acc:HGNC:23479]
ATP1B3	ENSG00000069849	ATPase Na+/K+ transporting subunit beta 3 [Source:HGNC Symbol;Acc:HGNC:806]						DOCK11	ENSG00000147251	dedicator of cytokinesis 11 [Source:HGNC Symbol;Acc:HGNC:23483]
ATP2B4	ENSG00000058668	ATPase plasma membrane Ca2+ transporting 4 [Source:HGNC Symbol;Acc:HGNC:817]						DPP3	ENSG00000254986	dipeptidyl peptidase 3 [Source:HGNC Symbol;Acc:HGNC:3008]
BASP1	ENSG00000176788	brain abundant membrane attached signal protein 1 [Source:HGNC Symbol;Acc:HGNC:957]						EEF1A1P5		Eukaryotic Translation Elongation Factor 1 Alpha 1 Pseudogene 5
BLVRA	ENSG00000106605	biliverdin reductase A [Source:HGNC Symbol;Acc:HGNC:1062]						EFNB1	ENSG00000090776	ephrin B1 [Source:HGNC Symbol;Acc:HGNC:3226]
BROX	ENSG00000162819	BRO1 domain and CAAX motif containing [Source:HGNC Symbol;Acc:HGNC:26512]						ENDOD1	ENSG00000149218	endonuclease domain containing 1 [Source:HGNC Symbol;Acc:HGNC:29129]
BSG	ENSG00000172270	basigin (Ok blood group) [Source:HGNC Symbol;Acc:HGNC:1116]						ENPP3	ENSG00000154269	ectonucleotide pyrophosphatase/phosphodiesterase 3 [Source:HGNC Symbol;Acc:HGNC:3358]
CAB39	ENSG00000135932	calcium binding protein 39 [Source:HGNC Symbol;Acc:HGNC:20292]						EPB41L1	ENSG00000088367	erythrocyte membrane protein band 4.1 like 1 [Source:HGNC Symbol;Acc:HGNC:3378]
CACYBP	ENSG00000116161	calcyclin binding protein [Source:HGNC Symbol;Acc:HGNC:30423]						FAH	ENSG00000103876	fumarylacetoacetate hydrolase [Source:HGNC Symbol;Acc:HGNC:3579]
CADM1	ENSG00000182985	cell adhesion molecule 1 [Source:HGNC Symbol;Acc:HGNC:5951]						FCGR2A	ENSG00000143226	Fc fragment of IgG receptor IIa [Source:HGNC Symbol;Acc:HGNC:3616]
CAND1	ENSG00000111530	cullin associated and neddylation dissociated 1 [Source:HGNC Symbol;Acc:HGNC:30688]						FCGR2B	ENSG00000072694	Fc fragment of IgG receptor IIb [Source:HGNC Symbol;Acc:HGNC:3618]
CAP1	ENSG00000131236	cyclase associated actin cytoskeleton regulatory protein 1 [Source:HGNC Symbol;Acc:HGNC:20040]						FDPS	ENSG00000160752	farnesyl diphosphate synthase [Source:HGNC Symbol;Acc:HGNC:3631]
CAPNS1	ENSG00000126247	calpain small subunit 1 [Source:HGNC Symbol;Acc:HGNC:1481]						FMNL1	ENSG00000184922	formin like 1 [Source:HGNC Symbol;Acc:HGNC:1212]
CAPZA1	ENSG00000116489	capping actin protein of muscle Z-line subunit alpha 1 [Source:HGNC Symbol;Acc:HGNC:1488]						FYB1	ENSG00000082074	FYN binding protein 1 [Source:HGNC Symbol;Acc:HGNC:4036]
CAPZA2	ENSG00000198898	capping actin protein of muscle Z-line subunit alpha 2 [Source:HGNC Symbol;Acc:HGNC:1490]						GARS1	ENSG00000106105	glycyl-tRNA synthetase 1 [Source:HGNC Symbol;Acc:HGNC:4162]
CAPZB	ENSG00000077549	capping actin protein of muscle Z-line subunit beta [Source:HGNC Symbol;Acc:HGNC:1491]						GCSAML	ENSG00000169224	germinal center associated signaling and motility like [Source:HGNC Symbol;Acc:HGNC:29583]
CBR1	ENSG00000159228	carbonyl reductase 1 [Source:HGNC Symbol;Acc:HGNC:1548]						GGT5	ENSG00000099998	gamma-glutamyltransferase 5 [Source:HGNC Symbol;Acc:HGNC:4260]
CCT2	ENSG00000166226	chaperonin containing TCP1 subunit 2 [Source:HGNC Symbol;Acc:HGNC:1615]						GLOD4	ENSG00000167699	glyoxalase domain containing 4 [Source:HGNC Symbol;Acc:HGNC:14111]
CCT3	ENSG00000163468	chaperonin containing TCP1 subunit 3 [Source:HGNC Symbol;Acc:HGNC:1616]						GLUL	ENSG00000135821	glutamate-ammonia ligase [Source:HGNC Symbol;Acc:HGNC:4341]
CCT4	ENSG00000115484	chaperonin containing TCP1 subunit 4 [Source:HGNC Symbol;Acc:HGNC:1617]						GPX4	ENSG00000167468	glutathione peroxidase 4 [Source:HGNC Symbol;Acc:HGNC:4556]
CCT5	ENSG00000150753	chaperonin containing TCP1 subunit 5 [Source:HGNC Symbol;Acc:HGNC:1618]						GRB2	ENSG00000177885	growth factor receptor bound protein 2 [Source:HGNC Symbol;Acc:HGNC:4566]
CCT6A	ENSG00000146731	chaperonin containing TCP1 subunit 6A [Source:HGNC Symbol;Acc:HGNC:1620]						GSS	ENSG00000100983	glutathione synthetase [Source:HGNC Symbol;Acc:HGNC:4624]
CCT7	ENSG00000135624	chaperonin containing TCP1 subunit 7 [Source:HGNC Symbol;Acc:HGNC:1622]						HCLS1	ENSG00000180353	hematopoietic cell-specific Lyn substrate 1 [Source:HGNC Symbol;Acc:HGNC:4844]
CCT8	ENSG00000156261	chaperonin containing TCP1 subunit 8 [Source:HGNC Symbol;Acc:HGNC:1623]						HPGD	ENSG00000164120	15-hydroxyprostaglandin dehydrogenase [Source:HGNC Symbol;Acc:HGNC:5154]
CD276	ENSG00000103855	CD276 molecule [Source:HGNC Symbol;Acc:HGNC:19137]						IL1RAP	ENSG00000196083	interleukin 1 receptor accessory protein [Source:HGNC Symbol;Acc:HGNC:5995]
CD44	ENSG00000026508	CD44 molecule (Indian blood group) [Source:HGNC Symbol;Acc:HGNC:1681]						INPP5D	ENSG00000281614	inositol polyphosphate-5-phosphatase D [Source:HGNC Symbol;Acc:HGNC:6079]
CD46	ENSG00000117335	CD46 molecule [Source:HGNC Symbol;Acc:HGNC:6953]						IQGAP2	ENSG00000145703	IQ motif containing GTPase activating protein 2 [Source:HGNC Symbol;Acc:HGNC:6111]
CD59	ENSG00000085063	CD59 molecule (CD59 blood group) [Source:HGNC Symbol;Acc:HGNC:1689]						ITGA2B	ENSG00000005961	integrin subunit alpha 2b [Source:HGNC Symbol;Acc:HGNC:6138]
CD63	ENSG00000135404	CD63 molecule [Source:HGNC Symbol;Acc:HGNC:1692]						L1CAM	ENSG00000198910	L1 cell adhesion molecule [Source:HGNC Symbol;Acc:HGNC:6470]
CD81	ENSG00000110651	CD81 molecule [Source:HGNC Symbol;Acc:HGNC:1701]						LAIR1	ENSG00000276163	leukocyte associated immunoglobulin like receptor 1 [Source:HGNC Symbol;Acc:HGNC:6477]
CD82	ENSG00000085117	CD82 molecule [Source:HGNC Symbol;Acc:HGNC:6210]						LAT	ENSG00000213658	linker for activation of T cells [Source:HGNC Symbol;Acc:HGNC:18874]
CD9	ENSG00000010278	CD9 molecule [Source:HGNC Symbol;Acc:HGNC:1709]						LAT2	ENSG00000086730	linker for activation of T cells family member 2 [Source:HGNC Symbol;Acc:HGNC:12749]
CDC37	ENSG00000105401	cell division cycle 37, HSP90 cochaperone [Source:HGNC Symbol;Acc:HGNC:1735]						LRP4	ENSG00000134569	LDL receptor related protein 4 [Source:HGNC Symbol;Acc:HGNC:6696]
CDC42	ENSG00000070831	cell division cycle 42 [Source:HGNC Symbol;Acc:HGNC:1736]						MVB12B	ENSG00000196814	multivesicular body subunit 12B [Source:HGNC Symbol;Acc:HGNC:23368]
CFL1	ENSG00000172757	cofilin 1 [Source:HGNC Symbol;Acc:HGNC:1874]						MYL12A	ENSG00000101608	myosin light chain 12A [Source:HGNC Symbol;Acc:HGNC:16701]
CKB	ENSG00000166165	creatine kinase B [Source:HGNC Symbol;Acc:HGNC:1991]						MYO1C	ENSG00000197879	myosin IC [Source:HGNC Symbol;Acc:HGNC:7597]
CLIC1	ENSG00000226651	chloride intracellular channel 1 [Source:HGNC Symbol;Acc:HGNC:2062]						MYO1F	ENSG00000142347	myosin IF [Source:HGNC Symbol;Acc:HGNC:7600]
CLIC4	ENSG00000169504	chloride intracellular channel 4 [Source:HGNC Symbol;Acc:HGNC:13518]						NARS1	ENSG00000134440	asparaginyl-tRNA synthetase 1 [Source:HGNC Symbol;Acc:HGNC:7643]
CLTC	ENSG00000141367	clathrin heavy chain [Source:HGNC Symbol;Acc:HGNC:2092]						NECTIN2	ENSG00000130202	nectin cell adhesion molecule 2 [Source:HGNC Symbol;Acc:HGNC:9707]
CMPK1	ENSG00000162368	cytidine/uridine monophosphate kinase 1 [Source:HGNC Symbol;Acc:HGNC:18170]						NF2	ENSG00000186575	neurofibromin 2 [Source:HGNC Symbol;Acc:HGNC:7773]
CNDP2	ENSG00000133313	carnosine dipeptidase 2 [Source:HGNC Symbol;Acc:HGNC:24437]						NIBAN1	ENSG00000135842	niban apoptosis regulator 1 [Source:HGNC Symbol;Acc:HGNC:16784]
CNP	ENSG00000173786	2',3'-cyclic nucleotide 3' phosphodiesterase [Source:HGNC Symbol;Acc:HGNC:2158]						NIBAN2	ENSG00000136830	niban apoptosis regulator 2 [Source:HGNC Symbol;Acc:HGNC:25282]
CORO1A	ENSG00000102879	coronin 1A [Source:HGNC Symbol;Acc:HGNC:2252]						NME1	ENSG00000239672	NME/NM23 nucleoside diphosphate kinase 1 [Source:HGNC Symbol;Acc:HGNC:7849]
CORO1B	ENSG00000172725	coronin 1B [Source:HGNC Symbol;Acc:HGNC:2253]						NSFL1C	ENSG00000088833	NSFL1 cofactor [Source:HGNC Symbol;Acc:HGNC:15912]
CORO1C	ENSG00000110880	coronin 1C [Source:HGNC Symbol;Acc:HGNC:2254]						NUDC	ENSG00000090273	nuclear distribution C, dynein complex regulator [Source:HGNC Symbol;Acc:HGNC:8045]
CPNE1	ENSG00000214078	copine 1 [Source:HGNC Symbol;Acc:HGNC:2314]						OAS2	ENSG00000111335	2'-5'-oligoadenylate synthetase 2 [Source:HGNC Symbol;Acc:HGNC:8087]
CPNE8	ENSG00000139117	copine 8 [Source:HGNC Symbol;Acc:HGNC:23498]						OSTF1	ENSG00000134996	osteoclast stimulating factor 1 [Source:HGNC Symbol;Acc:HGNC:8510]
CSTB	ENSG00000160213	cystatin B [Source:HGNC Symbol;Acc:HGNC:2482]						PAK1	ENSG00000149269	p21 (RAC1) activated kinase 1 [Source:HGNC Symbol;Acc:HGNC:8590]
CYRIB	ENSG00000153310	CYFIP related Rac1 interactor B [Source:HGNC Symbol;Acc:HGNC:25216]						PALM2AKAP2	ENSG00000157654	PALM2 and AKAP2 fusion [Source:HGNC Symbol;Acc:HGNC:33529]
DBNL	ENSG00000136279	drebrin like [Source:HGNC Symbol;Acc:HGNC:2696]						PDAP1	ENSG00000106244	PDGFA associated protein 1 [Source:HGNC Symbol;Acc:HGNC:14634]
DDAH2	ENSG00000226634	dimethylarginine dimethylaminohydrolase 2 [Source:HGNC Symbol;Acc:HGNC:2716]						PEPD	ENSG00000124299	peptidase D [Source:HGNC Symbol;Acc:HGNC:8840]
DIAPH1	ENSG00000131504	diaphanous related formin 1 [Source:HGNC Symbol;Acc:HGNC:2876]						PHACTR4	ENSG00000204138	phosphatase and actin regulator 4 [Source:HGNC Symbol;Acc:HGNC:25793]
DIP2B	ENSG00000066084	disco interacting protein 2 homolog B [Source:HGNC Symbol;Acc:HGNC:29284]						PITPNB	ENSG00000180957	phosphatidylinositol transfer protein beta [Source:HGNC Symbol;Acc:HGNC:9002]
DNAJA2	ENSG00000069345	DnaJ heat shock protein family (Hsp40) member A2 [Source:HGNC Symbol;Acc:HGNC:14884]						PLAUR	ENSG00000011422	plasminogen activator, urokinase receptor [Source:HGNC Symbol;Acc:HGNC:9053]
DNAJB1	ENSG00000132002	DnaJ heat shock protein family (Hsp40) member B1 [Source:HGNC Symbol;Acc:HGNC:5270]						PLCB2	ENSG00000137841	phospholipase C beta 2 [Source:HGNC Symbol;Acc:HGNC:9055]
DSTN	ENSG00000125868	destrin, actin depolymerizing factor [Source:HGNC Symbol;Acc:HGNC:15750]						PLEKHO1	ENSG00000023902	pleckstrin homology domain containing O1 [Source:HGNC Symbol;Acc:HGNC:24310]
EEF1D	ENSG00000273594	eukaryotic translation elongation factor 1 delta [Source:HGNC Symbol;Acc:HGNC:3211]						PLXND1	ENSG00000004399	plexin D1 [Source:HGNC Symbol;Acc:HGNC:9107]
EEF1G	ENSG00000254772	eukaryotic translation elongation factor 1 gamma [Source:HGNC Symbol;Acc:HGNC:3213]						PNP	ENSG00000198805	purine nucleoside phosphorylase [Source:HGNC Symbol;Acc:HGNC:7892]
EEF2	ENSG00000167658	eukaryotic translation elongation factor 2 [Source:HGNC Symbol;Acc:HGNC:3214]						PPP1R18	ENSG00000230341	protein phosphatase 1 regulatory subunit 18 [Source:HGNC Symbol;Acc:HGNC:29413]
EFR3A	ENSG00000132294	EFR3 homolog A [Source:HGNC Symbol;Acc:HGNC:28970]						PROCR	ENSG00000101000	protein C receptor [Source:HGNC Symbol;Acc:HGNC:9452]
EHD1	ENSG00000110047	EH domain containing 1 [Source:HGNC Symbol;Acc:HGNC:3242]						PSMA5	ENSG00000143106	proteasome 20S subunit alpha 5 [Source:HGNC Symbol;Acc:HGNC:9534]
EHD2	ENSG00000024422	EH domain containing 2 [Source:HGNC Symbol;Acc:HGNC:3243]						PTP4A1	ENSG00000112245	protein tyrosine phosphatase 4A1 [Source:HGNC Symbol;Acc:HGNC:9634]
EHD4	ENSG00000103966	EH domain containing 4 [Source:HGNC Symbol;Acc:HGNC:3245]						PTPN6	ENSG00000111679	protein tyrosine phosphatase non-receptor type 6 [Source:HGNC Symbol;Acc:HGNC:9658]
EIF4A1	ENSG00000161960	eukaryotic translation initiation factor 4A1 [Source:HGNC Symbol;Acc:HGNC:3282]						PTPRK	ENSG00000273993	protein tyrosine phosphatase receptor type K [Source:HGNC Symbol;Acc:HGNC:9674]
EIF5A	ENSG00000288145	eukaryotic translation initiation factor 5A [Source:HGNC Symbol;Acc:HGNC:3300]						PYCARD	ENSG00000103490	PYD and CARD domain containing [Source:HGNC Symbol;Acc:HGNC:16608]
ENO1	ENSG00000074800	enolase 1 [Source:HGNC Symbol;Acc:HGNC:3350]						RAB32	ENSG00000118508	RAB32, member RAS oncogene family [Source:HGNC Symbol;Acc:HGNC:9772]
ENO2	ENSG00000111674	enolase 2 [Source:HGNC Symbol;Acc:HGNC:3353]						RACK1	ENSG00000204628	receptor for activated C kinase 1 [Source:HGNC Symbol;Acc:HGNC:4399]
EPB41	ENSG00000159023	erythrocyte membrane protein band 4.1 [Source:HGNC Symbol;Acc:HGNC:3377]						RANBP1	ENSG00000099901	RAN binding protein 1 [Source:HGNC Symbol;Acc:HGNC:9847]
EPB41L2	ENSG00000079819	erythrocyte membrane protein band 4.1 like 2 [Source:HGNC Symbol;Acc:HGNC:3379]						RASAL3	ENSG00000105122	RAS protein activator like 3 [Source:HGNC Symbol;Acc:HGNC:26129]
EPHB1	ENSG00000154928	EPH receptor B1 [Source:HGNC Symbol;Acc:HGNC:3392]						RHEX	ENSG00000263961	regulator of hemoglobinization and erythroid cell expansion [Source:HGNC Symbol;Acc:HGNC:25341]
ESYT1	ENSG00000139641	extended synaptotagmin 1 [Source:HGNC Symbol;Acc:HGNC:29534]						SCARB1	ENSG00000073060	scavenger receptor class B member 1 [Source:HGNC Symbol;Acc:HGNC:1664]
EZR	ENSG00000092820	ezrin [Source:HGNC Symbol;Acc:HGNC:12691]						SEPTIN11	ENSG00000138758	septin 11 [Source:HGNC Symbol;Acc:HGNC:25589]
F11R	ENSG00000158769	F11 receptor [Source:HGNC Symbol;Acc:HGNC:14685]						SEPTIN2	ENSG00000168385	septin 2 [Source:HGNC Symbol;Acc:HGNC:7729]
FABP5	ENSG00000164687	fatty acid binding protein 5 [Source:HGNC Symbol;Acc:HGNC:3560]						SH2D3C	ENSG00000095370	SH2 domain containing 3C [Source:HGNC Symbol;Acc:HGNC:16884]
FASN	ENSG00000169710	fatty acid synthase [Source:HGNC Symbol;Acc:HGNC:3594]						SH3KBP1	ENSG00000147010	SH3 domain containing kinase binding protein 1 [Source:HGNC Symbol;Acc:HGNC:13867]
FERMT2	ENSG00000073712	fermitin family member 2 [Source:HGNC Symbol;Acc:HGNC:15767]						SIGLEC5	ENSG00000105501	sialic acid binding Ig like lectin 5 [Source:HGNC Symbol;Acc:HGNC:10874]
FERMT3	ENSG00000149781	fermitin family member 3 [Source:HGNC Symbol;Acc:HGNC:23151]						SIGLEC6	ENSG00000105492	sialic acid binding Ig like lectin 6 [Source:HGNC Symbol;Acc:HGNC:10875]
FHL1	ENSG00000022267	four and a half LIM domains 1 [Source:HGNC Symbol;Acc:HGNC:3702]						SIRPA	ENSG00000198053	signal regulatory protein alpha [Source:HGNC Symbol;Acc:HGNC:9662]
FKBP1A	ENSG00000088832	FKBP prolyl isomerase 1A [Source:HGNC Symbol;Acc:HGNC:3711]						SNAP29	ENSG00000099940	synaptosome associated protein 29 [Source:HGNC Symbol;Acc:HGNC:11133]
FLNA	ENSG00000196924	filamin A [Source:HGNC Symbol;Acc:HGNC:3754]						SNX2	ENSG00000205302	sorting nexin 2 [Source:HGNC Symbol;Acc:HGNC:11173]
FLNB	ENSG00000136068	filamin B [Source:HGNC Symbol;Acc:HGNC:3755]						SNX5	ENSG00000089006	sorting nexin 5 [Source:HGNC Symbol;Acc:HGNC:14969]
FLOT1	ENSG00000223654	flotillin 1 [Source:HGNC Symbol;Acc:HGNC:3757]						SNX9	ENSG00000130340	sorting nexin 9 [Source:HGNC Symbol;Acc:HGNC:14973]
G6PD	ENSG00000160211	glucose-6-phosphate dehydrogenase [Source:HGNC Symbol;Acc:HGNC:4057]						SPART	ENSG00000133104	spartin [Source:HGNC Symbol;Acc:HGNC:18514]
GAPDH	ENSG00000111640	glyceraldehyde-3-phosphate dehydrogenase [Source:HGNC Symbol;Acc:HGNC:4141]						SPN	ENSG00000197471	sialophorin [Source:HGNC Symbol;Acc:HGNC:11249]
GART	ENSG00000262473	phosphoribosylglycinamide formyltransferase, phosphoribosylglycinamide synthetase, phosphoribosylaminoimidazole synthetase [Source:HGNC Symbol;Acc:HGNC:4163]						STMN1	ENSG00000117632	stathmin 1 [Source:HGNC Symbol;Acc:HGNC:6510]
GDI2	ENSG00000057608	GDP dissociation inhibitor 2 [Source:HGNC Symbol;Acc:HGNC:4227]						SYK	ENSG00000165025	spleen associated tyrosine kinase [Source:HGNC Symbol;Acc:HGNC:11491]
GGT1	ENSG00000100031	gamma-glutamyltransferase 1 [Source:HGNC Symbol;Acc:HGNC:4250]						TARS1	ENSG00000113407	threonyl-tRNA synthetase 1 [Source:HGNC Symbol;Acc:HGNC:11572]
GLIPR2	ENSG00000122694	GLI pathogenesis related 2 [Source:HGNC Symbol;Acc:HGNC:18007]						TESC	ENSG00000088992	tescalcin [Source:HGNC Symbol;Acc:HGNC:26065]
GNA13	ENSG00000120063	G protein subunit alpha 13 [Source:HGNC Symbol;Acc:HGNC:4381]						TMC8	ENSG00000167895	transmembrane channel like 8 [Source:HGNC Symbol;Acc:HGNC:20474]
GNAI2	ENSG00000114353	G protein subunit alpha i2 [Source:HGNC Symbol;Acc:HGNC:4385]						TRPV2	ENSG00000187688	transient receptor potential cation channel subfamily V member 2 [Source:HGNC Symbol;Acc:HGNC:18082]
GNAI3	ENSG00000065135	G protein subunit alpha i3 [Source:HGNC Symbol;Acc:HGNC:4387]						TXN	ENSG00000136810	thioredoxin [Source:HGNC Symbol;Acc:HGNC:12435]
GNAQ	ENSG00000156052	G protein subunit alpha q [Source:HGNC Symbol;Acc:HGNC:4390]						TXNIP	ENSG00000265972	thioredoxin interacting protein [Source:HGNC Symbol;Acc:HGNC:16952]
GNAS	ENSG00000087460	GNAS complex locus [Source:HGNC Symbol;Acc:HGNC:4392]						TYMS	ENSG00000176890	thymidylate synthetase [Source:HGNC Symbol;Acc:HGNC:12441]
GNB1	ENSG00000078369	G protein subunit beta 1 [Source:HGNC Symbol;Acc:HGNC:4396]						UBC	ENSG00000150991	ubiquitin C [Source:HGNC Symbol;Acc:HGNC:12468]
GNB2	ENSG00000172354	G protein subunit beta 2 [Source:HGNC Symbol;Acc:HGNC:4398]						UBE2N	ENSG00000177889	ubiquitin conjugating enzyme E2 N [Source:HGNC Symbol;Acc:HGNC:12492]
GOLGA7	ENSG00000147533	golgin A7 [Source:HGNC Symbol;Acc:HGNC:24876]						VANGL1	ENSG00000173218	VANGL planar cell polarity protein 1 [Source:HGNC Symbol;Acc:HGNC:15512]
GOT1	ENSG00000120053	glutamic-oxaloacetic transaminase 1 [Source:HGNC Symbol;Acc:HGNC:4432]						VPS25	ENSG00000131475	vacuolar protein sorting 25 homolog [Source:HGNC Symbol;Acc:HGNC:28122]
GPI	ENSG00000282019	glucose-6-phosphate isomerase [Source:HGNC Symbol;Acc:HGNC:4458]						WAS	ENSG00000015285	WASP actin nucleation promoting factor [Source:HGNC Symbol;Acc:HGNC:12731]
GRK6	ENSG00000198055	G protein-coupled receptor kinase 6 [Source:HGNC Symbol;Acc:HGNC:4545]						WIPF1	ENSG00000115935	WAS/WASL interacting protein family member 1 [Source:HGNC Symbol;Acc:HGNC:12736]
GSR	ENSG00000104687	glutathione-disulfide reductase [Source:HGNC Symbol;Acc:HGNC:4623]
GSTP1	ENSG00000084207	glutathione S-transferase pi 1 [Source:HGNC Symbol;Acc:HGNC:4638]
HLA-A	ENSG00000227715	major histocompatibility complex, class I, A [Source:HGNC Symbol;Acc:HGNC:4931]							Hierarchical clustering tree summarizing the correlation among significant pathways for unique genes in huMC KIT-EVs compared to GIST exosomes
HLA-B	ENSG00000206450	major histocompatibility complex, class I, B [Source:HGNC Symbol;Acc:HGNC:4932]
HLA-C	ENSG00000206435	major histocompatibility complex, class I, C [Source:HGNC Symbol;Acc:HGNC:4933]
HSP90AA1	ENSG00000080824	heat shock protein 90 alpha family class A member 1 [Source:HGNC Symbol;Acc:HGNC:5253]
HSP90AB1	ENSG00000096384	heat shock protein 90 alpha family class B member 1 [Source:HGNC Symbol;Acc:HGNC:5258]
HSPA1A	ENSG00000237724	heat shock protein family A (Hsp70) member 1A [Source:HGNC Symbol;Acc:HGNC:5232]
HSPA4	ENSG00000170606	heat shock protein family A (Hsp70) member 4 [Source:HGNC Symbol;Acc:HGNC:5237]
HSPA8	ENSG00000109971	heat shock protein family A (Hsp70) member 8 [Source:HGNC Symbol;Acc:HGNC:5241]
HSPB1	ENSG00000106211	heat shock protein family B (small) member 1 [Source:HGNC Symbol;Acc:HGNC:5246]
HSPH1	ENSG00000120694	heat shock protein family H (Hsp110) member 1 [Source:HGNC Symbol;Acc:HGNC:16969]
ICAM1	ENSG00000090339	intercellular adhesion molecule 1 [Source:HGNC Symbol;Acc:HGNC:5344]
IDH1	ENSG00000138413	isocitrate dehydrogenase (NADP(+)) 1 [Source:HGNC Symbol;Acc:HGNC:5382]
IFITM2	ENSG00000185201	interferon induced transmembrane protein 2 [Source:HGNC Symbol;Acc:HGNC:5413]
IGSF8	ENSG00000162729	immunoglobulin superfamily member 8 [Source:HGNC Symbol;Acc:HGNC:17813]
IQGAP1	ENSG00000140575	IQ motif containing GTPase activating protein 1 [Source:HGNC Symbol;Acc:HGNC:6110]
ITGA2	ENSG00000164171	integrin subunit alpha 2 [Source:HGNC Symbol;Acc:HGNC:6137]
ITGA4	ENSG00000115232	integrin subunit alpha 4 [Source:HGNC Symbol;Acc:HGNC:6140]
ITGA5	ENSG00000161638	integrin subunit alpha 5 [Source:HGNC Symbol;Acc:HGNC:6141]
ITGAV	ENSG00000138448	integrin subunit alpha V [Source:HGNC Symbol;Acc:HGNC:6150]
ITGB1	ENSG00000150093	integrin subunit beta 1 [Source:HGNC Symbol;Acc:HGNC:6153]
ITGB3	ENSG00000259207	integrin subunit beta 3 [Source:HGNC Symbol;Acc:HGNC:6156]
KIF14	ENSG00000118193	kinesin family member 14 [Source:HGNC Symbol;Acc:HGNC:19181]
KIT	ENSG00000157404	KIT proto-oncogene, receptor tyrosine kinase [Source:HGNC Symbol;Acc:HGNC:6342]
KPNA2	ENSG00000182481	karyopherin subunit alpha 2 [Source:HGNC Symbol;Acc:HGNC:6395]
KRAS	ENSG00000133703	KRAS proto-oncogene, GTPase [Source:HGNC Symbol;Acc:HGNC:6407]
LAP3	ENSG00000002549	leucine aminopeptidase 3 [Source:HGNC Symbol;Acc:HGNC:18449]
LASP1	ENSG00000002834	LIM and SH3 protein 1 [Source:HGNC Symbol;Acc:HGNC:6513]
LDHA	ENSG00000288299	lactate dehydrogenase A [Source:HGNC Symbol;Acc:HGNC:6535]
LDHB	ENSG00000111716	lactate dehydrogenase B [Source:HGNC Symbol;Acc:HGNC:6541]
LGALS1	ENSG00000100097	galectin 1 [Source:HGNC Symbol;Acc:HGNC:6561]
LIMS1	ENSG00000169756	LIM zinc finger domain containing 1 [Source:HGNC Symbol;Acc:HGNC:6616]
LRRC57	ENSG00000180979	leucine rich repeat containing 57 [Source:HGNC Symbol;Acc:HGNC:26719]
LYN	ENSG00000254087	LYN proto-oncogene, Src family tyrosine kinase [Source:HGNC Symbol;Acc:HGNC:6735]
MARK2	ENSG00000072518	microtubule affinity regulating kinase 2 [Source:HGNC Symbol;Acc:HGNC:3332]
MDH1	ENSG00000014641	malate dehydrogenase 1 [Source:HGNC Symbol;Acc:HGNC:6970]
MFGE8	ENSG00000140545	milk fat globule EGF and factor V/VIII domain containing [Source:HGNC Symbol;Acc:HGNC:7036]
MIF	ENSG00000276701	macrophage migration inhibitory factor [Source:HGNC Symbol;Acc:HGNC:7097]
MINK1	ENSG00000141503	misshapen like kinase 1 [Source:HGNC Symbol;Acc:HGNC:17565]
MPP1	ENSG00000130830	membrane palmitoylated protein 1 [Source:HGNC Symbol;Acc:HGNC:7219]
MSN	ENSG00000147065	moesin [Source:HGNC Symbol;Acc:HGNC:7373]
MTHFD1	ENSG00000100714	methylenetetrahydrofolate dehydrogenase, cyclohydrolase and formyltetrahydrofolate synthetase 1 [Source:HGNC Symbol;Acc:HGNC:7432]
MTPN	ENSG00000105887	myotrophin [Source:HGNC Symbol;Acc:HGNC:15667]
MVB12A	ENSG00000141971	multivesicular body subunit 12A [Source:HGNC Symbol;Acc:HGNC:25153]
MYH9	ENSG00000100345	myosin heavy chain 9 [Source:HGNC Symbol;Acc:HGNC:7579]
MYL6	ENSG00000092841	myosin light chain 6 [Source:HGNC Symbol;Acc:HGNC:7587]
NAP1L1	ENSG00000187109	nucleosome assembly protein 1 like 1 [Source:HGNC Symbol;Acc:HGNC:7637]
NAP1L4	ENSG00000273562	nucleosome assembly protein 1 like 4 [Source:HGNC Symbol;Acc:HGNC:7640]
NAPA	ENSG00000105402	NSF attachment protein alpha [Source:HGNC Symbol;Acc:HGNC:7641]
NCSTN	ENSG00000162736	nicastrin [Source:HGNC Symbol;Acc:HGNC:17091]
NEDD4	ENSG00000069869	NEDD4 E3 ubiquitin protein ligase [Source:HGNC Symbol;Acc:HGNC:7727]
NPEPPS	ENSG00000141279	aminopeptidase puromycin sensitive [Source:HGNC Symbol;Acc:HGNC:7900]
NRAS	ENSG00000213281	NRAS proto-oncogene, GTPase [Source:HGNC Symbol;Acc:HGNC:7989]
OTUB1	ENSG00000167770	OTU deubiquitinase, ubiquitin aldehyde binding 1 [Source:HGNC Symbol;Acc:HGNC:23077]
PACSIN2	ENSG00000100266	protein kinase C and casein kinase substrate in neurons 2 [Source:HGNC Symbol;Acc:HGNC:8571]
PAFAH1B1	ENSG00000007168	platelet activating factor acetylhydrolase 1b regulatory subunit 1 [Source:HGNC Symbol;Acc:HGNC:8574]
PAG1	ENSG00000076641	phosphoprotein membrane anchor with glycosphingolipid microdomains 1 [Source:HGNC Symbol;Acc:HGNC:30043]
PAICS	ENSG00000128050	phosphoribosylaminoimidazole carboxylase and phosphoribosylaminoimidazolesuccinocarboxamide synthase [Source:HGNC Symbol;Acc:HGNC:8587]
PARK7	ENSG00000116288	Parkinsonism associated deglycase [Source:HGNC Symbol;Acc:HGNC:16369]
PCBP1	ENSG00000169564	poly(rC) binding protein 1 [Source:HGNC Symbol;Acc:HGNC:8647]
PCNA	ENSG00000132646	proliferating cell nuclear antigen [Source:HGNC Symbol;Acc:HGNC:8729]
PDCD10	ENSG00000114209	programmed cell death 10 [Source:HGNC Symbol;Acc:HGNC:8761]
PDCD6IP	ENSG00000170248	programmed cell death 6 interacting protein [Source:HGNC Symbol;Acc:HGNC:8766]
PDIA4	ENSG00000155660	protein disulfide isomerase family A member 4 [Source:HGNC Symbol;Acc:HGNC:30167]
PDLIM5	ENSG00000163110	PDZ and LIM domain 5 [Source:HGNC Symbol;Acc:HGNC:17468]
PDXK	ENSG00000160209	pyridoxal kinase [Source:HGNC Symbol;Acc:HGNC:8819]
PEBP1	ENSG00000089220	phosphatidylethanolamine binding protein 1 [Source:HGNC Symbol;Acc:HGNC:8630]
PFKP	ENSG00000067057	phosphofructokinase, platelet [Source:HGNC Symbol;Acc:HGNC:8878]
PFN1	ENSG00000108518	profilin 1 [Source:HGNC Symbol;Acc:HGNC:8881]
PGAM1	ENSG00000171314	phosphoglycerate mutase 1 [Source:HGNC Symbol;Acc:HGNC:8888]
PGD	ENSG00000142657	phosphogluconate dehydrogenase [Source:HGNC Symbol;Acc:HGNC:8891]
PGK1	ENSG00000102144	phosphoglycerate kinase 1 [Source:HGNC Symbol;Acc:HGNC:8896]
PGLS	ENSG00000130313	6-phosphogluconolactonase [Source:HGNC Symbol;Acc:HGNC:8903]
PHGDH	ENSG00000092621	phosphoglycerate dehydrogenase [Source:HGNC Symbol;Acc:HGNC:8923]
PKM	ENSG00000067225	pyruvate kinase M1/2 [Source:HGNC Symbol;Acc:HGNC:9021]
PLCB3	ENSG00000149782	phospholipase C beta 3 [Source:HGNC Symbol;Acc:HGNC:9056]
PLEK	ENSG00000115956	pleckstrin [Source:HGNC Symbol;Acc:HGNC:9070]
PLEKHO2	ENSG00000241839	pleckstrin homology domain containing O2 [Source:HGNC Symbol;Acc:HGNC:30026]
PLIN3	ENSG00000105355	perilipin 3 [Source:HGNC Symbol;Acc:HGNC:16893]
PLSCR1	ENSG00000188313	phospholipid scramblase 1 [Source:HGNC Symbol;Acc:HGNC:9092]
PLXNB2	ENSG00000196576	plexin B2 [Source:HGNC Symbol;Acc:HGNC:9104]
PPIA	ENSG00000196262	peptidylprolyl isomerase A [Source:HGNC Symbol;Acc:HGNC:9253]
PPP1CA	ENSG00000172531	protein phosphatase 1 catalytic subunit alpha [Source:HGNC Symbol;Acc:HGNC:9281]
PPP1CC	ENSG00000186298	protein phosphatase 1 catalytic subunit gamma [Source:HGNC Symbol;Acc:HGNC:9283]
PPP2CA	ENSG00000113575	protein phosphatase 2 catalytic subunit alpha [Source:HGNC Symbol;Acc:HGNC:9299]
PPP2R1A	ENSG00000105568	protein phosphatase 2 scaffold subunit Aalpha [Source:HGNC Symbol;Acc:HGNC:9302]
PRDX1	ENSG00000117450	peroxiredoxin 1 [Source:HGNC Symbol;Acc:HGNC:9352]
PRDX6	ENSG00000117592	peroxiredoxin 6 [Source:HGNC Symbol;Acc:HGNC:16753]
PRKAR1A	ENSG00000108946	protein kinase cAMP-dependent type I regulatory subunit alpha [Source:HGNC Symbol;Acc:HGNC:9388]
PRKAR2A	ENSG00000114302	protein kinase cAMP-dependent type II regulatory subunit alpha [Source:HGNC Symbol;Acc:HGNC:9391]
PRKCB	ENSG00000166501	protein kinase C beta [Source:HGNC Symbol;Acc:HGNC:9395]
PSAT1	ENSG00000135069	phosphoserine aminotransferase 1 [Source:HGNC Symbol;Acc:HGNC:19129]
PSMA6	ENSG00000100902	proteasome 20S subunit alpha 6 [Source:HGNC Symbol;Acc:HGNC:9535]
PSMA7	ENSG00000101182	proteasome 20S subunit alpha 7 [Source:HGNC Symbol;Acc:HGNC:9536]
PSMC3	ENSG00000165916	proteasome 26S subunit, ATPase 3 [Source:HGNC Symbol;Acc:HGNC:9549]
PSME1	ENSG00000284916	proteasome activator subunit 1 [Source:HGNC Symbol;Acc:HGNC:9568]
PTPRA	ENSG00000132670	protein tyrosine phosphatase receptor type A [Source:HGNC Symbol;Acc:HGNC:9664]
RAB10	ENSG00000084733	RAB10, member RAS oncogene family [Source:HGNC Symbol;Acc:HGNC:9759]
RAB11B	ENSG00000185236	RAB11B, member RAS oncogene family [Source:HGNC Symbol;Acc:HGNC:9761]
RAB14	ENSG00000119396	RAB14, member RAS oncogene family [Source:HGNC Symbol;Acc:HGNC:16524]
RAB1A	ENSG00000138069	RAB1A, member RAS oncogene family [Source:HGNC Symbol;Acc:HGNC:9758]
RAB2A	ENSG00000104388	RAB2A, member RAS oncogene family [Source:HGNC Symbol;Acc:HGNC:9763]
RAB5B	ENSG00000111540	RAB5B, member RAS oncogene family [Source:HGNC Symbol;Acc:HGNC:9784]
RAB5C	ENSG00000108774	RAB5C, member RAS oncogene family [Source:HGNC Symbol;Acc:HGNC:9785]
RAB7A	ENSG00000075785	RAB7A, member RAS oncogene family [Source:HGNC Symbol;Acc:HGNC:9788]
RAB8A	ENSG00000167461	RAB8A, member RAS oncogene family [Source:HGNC Symbol;Acc:HGNC:7007]
RAC2	ENSG00000128340	Rac family small GTPase 2 [Source:HGNC Symbol;Acc:HGNC:9802]
RALA	ENSG00000006451	RAS like proto-oncogene A [Source:HGNC Symbol;Acc:HGNC:9839]
RALB	ENSG00000144118	RAS like proto-oncogene B [Source:HGNC Symbol;Acc:HGNC:9840]
RAP1A	ENSG00000116473	RAP1A, member of RAS oncogene family [Source:HGNC Symbol;Acc:HGNC:9855]
RAP1B	ENSG00000127314	RAP1B, member of RAS oncogene family [Source:HGNC Symbol;Acc:HGNC:9857]
RAP2B	ENSG00000181467	RAP2B, member of RAS oncogene family [Source:HGNC Symbol;Acc:HGNC:9862]
RAP2C	ENSG00000123728	RAP2C, member of RAS oncogene family [Source:HGNC Symbol;Acc:HGNC:21165]
RASA3	ENSG00000280477	RAS p21 protein activator 3 [Source:HGNC Symbol;Acc:HGNC:20331]
RDX	ENSG00000137710	radixin [Source:HGNC Symbol;Acc:HGNC:9944]
RFTN1	ENSG00000131378	raftlin, lipid raft linker 1 [Source:HGNC Symbol;Acc:HGNC:30278]
RHOA	ENSG00000067560	ras homolog family member A [Source:HGNC Symbol;Acc:HGNC:667]
RHOG	ENSG00000177105	ras homolog family member G [Source:HGNC Symbol;Acc:HGNC:672]
RNH1	ENSG00000276230	ribonuclease/angiogenin inhibitor 1 [Source:HGNC Symbol;Acc:HGNC:10074]
RPL7	ENSG00000147604	ribosomal protein L7 [Source:HGNC Symbol;Acc:HGNC:10363]
RPLP0	ENSG00000089157	ribosomal protein lateral stalk subunit P0 [Source:HGNC Symbol;Acc:HGNC:10371]
RPLP2	ENSG00000177600	ribosomal protein lateral stalk subunit P2 [Source:HGNC Symbol;Acc:HGNC:10377]
RPS3	ENSG00000149273	ribosomal protein S3 [Source:HGNC Symbol;Acc:HGNC:10420]
RPSA	ENSG00000168028	ribosomal protein SA [Source:HGNC Symbol;Acc:HGNC:6502]
S100A11	ENSG00000163191	S100 calcium binding protein A11 [Source:HGNC Symbol;Acc:HGNC:10488]
SDCBP	ENSG00000137575	syndecan binding protein [Source:HGNC Symbol;Acc:HGNC:10662]
SEPTIN7	ENSG00000122545	septin 7 [Source:HGNC Symbol;Acc:HGNC:1717]
SEPTIN9	ENSG00000282302	septin 9 [Source:HGNC Symbol;Acc:HGNC:7323]
SERPINB1	ENSG00000021355	serpin family B member 1 [Source:HGNC Symbol;Acc:HGNC:3311]
SLC16A1	ENSG00000281917	solute carrier family 16 member 1 [Source:HGNC Symbol;Acc:HGNC:10922]
SLC16A3	ENSG00000141526	solute carrier family 16 member 3 [Source:HGNC Symbol;Acc:HGNC:10924]
SLC1A4	ENSG00000115902	solute carrier family 1 member 4 [Source:HGNC Symbol;Acc:HGNC:10942]
SLC1A5	ENSG00000105281	solute carrier family 1 member 5 [Source:HGNC Symbol;Acc:HGNC:10943]
SLC2A3	ENSG00000059804	solute carrier family 2 member 3 [Source:HGNC Symbol;Acc:HGNC:11007]
SLC38A2	ENSG00000134294	solute carrier family 38 member 2 [Source:HGNC Symbol;Acc:HGNC:13448]
SLC3A2	ENSG00000168003	solute carrier family 3 member 2 [Source:HGNC Symbol;Acc:HGNC:11026]
SLC44A1	ENSG00000070214	solute carrier family 44 member 1 [Source:HGNC Symbol;Acc:HGNC:18798]
SNAP23	ENSG00000092531	synaptosome associated protein 23 [Source:HGNC Symbol;Acc:HGNC:11131]
SND1	ENSG00000197157	staphylococcal nuclease and tudor domain containing 1 [Source:HGNC Symbol;Acc:HGNC:30646]
SRGAP2	ENSG00000266028	SLIT-ROBO Rho GTPase activating protein 2 [Source:HGNC Symbol;Acc:HGNC:19751]
STAT1	ENSG00000115415	signal transducer and activator of transcription 1 [Source:HGNC Symbol;Acc:HGNC:11362]
STIP1	ENSG00000168439	stress induced phosphoprotein 1 [Source:HGNC Symbol;Acc:HGNC:11387]
STK10	ENSG00000072786	serine/threonine kinase 10 [Source:HGNC Symbol;Acc:HGNC:11388]
STK24	ENSG00000102572	serine/threonine kinase 24 [Source:HGNC Symbol;Acc:HGNC:11403]
STK26	ENSG00000134602	serine/threonine kinase 26 [Source:HGNC Symbol;Acc:HGNC:18174]
STOM	ENSG00000148175	stomatin [Source:HGNC Symbol;Acc:HGNC:3383]
STXBP2	ENSG00000076944	syntaxin binding protein 2 [Source:HGNC Symbol;Acc:HGNC:11445]
STXBP3	ENSG00000116266	syntaxin binding protein 3 [Source:HGNC Symbol;Acc:HGNC:11446]
TAGLN2	ENSG00000158710	transgelin 2 [Source:HGNC Symbol;Acc:HGNC:11554]
TAOK3	ENSG00000135090	TAO kinase 3 [Source:HGNC Symbol;Acc:HGNC:18133]
TCP1	ENSG00000120438	t-complex 1 [Source:HGNC Symbol;Acc:HGNC:11655]
TFRC	ENSG00000072274	transferrin receptor [Source:HGNC Symbol;Acc:HGNC:11763]
TLN1	ENSG00000137076	talin 1 [Source:HGNC Symbol;Acc:HGNC:11845]
TMBIM1	ENSG00000135926	transmembrane BAX inhibitor motif containing 1 [Source:HGNC Symbol;Acc:HGNC:23410]
TMSB4X	ENSG00000205542	thymosin beta 4 X-linked [Source:HGNC Symbol;Acc:HGNC:11881]
TNIK	ENSG00000154310	TRAF2 and NCK interacting kinase [Source:HGNC Symbol;Acc:HGNC:30765]
TNPO1	ENSG00000083312	transportin 1 [Source:HGNC Symbol;Acc:HGNC:6401]
TPBG	ENSG00000283085	trophoblast glycoprotein [Source:HGNC Symbol;Acc:HGNC:12004]
TPI1	ENSG00000111669	triosephosphate isomerase 1 [Source:HGNC Symbol;Acc:HGNC:12009]
TPM3	ENSG00000143549	tropomyosin 3 [Source:HGNC Symbol;Acc:HGNC:12012]
TPM4	ENSG00000167460	tropomyosin 4 [Source:HGNC Symbol;Acc:HGNC:12013]
TPT1	ENSG00000133112	tumor protein, translationally-controlled 1 [Source:HGNC Symbol;Acc:HGNC:12022]
TSG101	ENSG00000074319	tumor susceptibility 101 [Source:HGNC Symbol;Acc:HGNC:15971]
TUBA1B	ENSG00000123416	tubulin alpha 1b [Source:HGNC Symbol;Acc:HGNC:18809]
TUBA1C	ENSG00000167553	tubulin alpha 1c [Source:HGNC Symbol;Acc:HGNC:20768]
TUBB	ENSG00000235067	tubulin beta class I [Source:HGNC Symbol;Acc:HGNC:20778]
TUBB4B	ENSG00000188229	tubulin beta 4B class IVb [Source:HGNC Symbol;Acc:HGNC:20771]
TWF1	ENSG00000151239	twinfilin actin binding protein 1 [Source:HGNC Symbol;Acc:HGNC:9620]
TWF2	ENSG00000247596	twinfilin actin binding protein 2 [Source:HGNC Symbol;Acc:HGNC:9621]
UBA1	ENSG00000130985	ubiquitin like modifier activating enzyme 1 [Source:HGNC Symbol;Acc:HGNC:12469]
UGP2	ENSG00000169764	UDP-glucose pyrophosphorylase 2 [Source:HGNC Symbol;Acc:HGNC:12527]
UNC13D	ENSG00000092929	unc-13 homolog D [Source:HGNC Symbol;Acc:HGNC:23147]
USP5	ENSG00000111667	ubiquitin specific peptidase 5 [Source:HGNC Symbol;Acc:HGNC:12628]
VASP	ENSG00000125753	vasodilator stimulated phosphoprotein [Source:HGNC Symbol;Acc:HGNC:12652]
VAT1	ENSG00000108828	vesicle amine transport 1 [Source:HGNC Symbol;Acc:HGNC:16919]
VCL	ENSG00000035403	vinculin [Source:HGNC Symbol;Acc:HGNC:12665]
VCP	ENSG00000165280	valosin containing protein [Source:HGNC Symbol;Acc:HGNC:12666]
VIM	ENSG00000026025	vimentin [Source:HGNC Symbol;Acc:HGNC:12692]
VPS28	ENSG00000285339	VPS28 subunit of ESCRT-I [Source:HGNC Symbol;Acc:HGNC:18178]
VPS37B	ENSG00000139722	VPS37B subunit of ESCRT-I [Source:HGNC Symbol;Acc:HGNC:25754]
VPS4B	ENSG00000119541	vacuolar protein sorting 4 homolog B [Source:HGNC Symbol;Acc:HGNC:10895]
WASF2	ENSG00000158195	WASP family member 2 [Source:HGNC Symbol;Acc:HGNC:12733]
WDR1	ENSG00000071127	WD repeat domain 1 [Source:HGNC Symbol;Acc:HGNC:12754]
YES1	ENSG00000176105	YES proto-oncogene 1, Src family tyrosine kinase [Source:HGNC Symbol;Acc:HGNC:12841]
YKT6	ENSG00000106636	YKT6 v-SNARE homolog [Source:HGNC Symbol;Acc:HGNC:16959]
YWHAB	ENSG00000166913	tyrosine 3-monooxygenase/tryptophan 5-monooxygenase activation protein beta [Source:HGNC Symbol;Acc:HGNC:12849]
YWHAE	ENSG00000274474	tyrosine 3-monooxygenase/tryptophan 5-monooxygenase activation protein epsilon [Source:HGNC Symbol;Acc:HGNC:12851]
YWHAG	ENSG00000170027	tyrosine 3-monooxygenase/tryptophan 5-monooxygenase activation protein gamma [Source:HGNC Symbol;Acc:HGNC:12852]
YWHAH	ENSG00000128245	tyrosine 3-monooxygenase/tryptophan 5-monooxygenase activation protein eta [Source:HGNC Symbol;Acc:HGNC:12853]
YWHAQ	ENSG00000134308	tyrosine 3-monooxygenase/tryptophan 5-monooxygenase activation protein theta [Source:HGNC Symbol;Acc:HGNC:12854]
YWHAZ	ENSG00000164924	tyrosine 3-monooxygenase/tryptophan 5-monooxygenase activation protein zeta [Source:HGNC Symbol;Acc:HGNC:12855]
ZC3HAV1	ENSG00000105939	zinc finger CCCH-type containing, antiviral 1 [Source:HGNC Symbol;Acc:HGNC:23721]
ZDHHC5	ENSG00000156599	zinc finger DHHC-type palmitoyltransferase 5 [Source:HGNC Symbol;Acc:HGNC:18472]
ZYX	ENSG00000285443	zyxin [Source:HGNC Symbol;Acc:HGNC:13200]
Hierarchical clustering tree summarizing the correlation among significant pathways for the common genes between huMC KIT-EVs compared to GIST exosomes

## Sheet: Sheet2
																		vs
