# Supplementary material for: Selective immunocapture reveals neoplastic human mast cells secrete distinct microvesicle‐ and exosome‐like populations of KIT‐containing extracellular vesicles
Source: J Extracell Vesicles. 2022 Oct 14;11(10):12272. doi: 10.1002/jev2.12272 (PMC9838129; doi:10.1002/jev2.12272)
Supplement: Supplementary file 4 — Supplementary information [file JEV2-11-12272-s003.xlsx]

## Sheet: significant in KIT-EVs
Column1	Column2	Column3	Column4	Column5	Column6	Column7	Column8	Column9	Column10	Column11	Column12	Column13	Column14	Column15	Column16	Column17	Column18	Column19	Column20
Ratio H/L FULL	Ratio H/L FULLINV	T-test Significant	ratio =>1	ratio <=-1	T-test Significant_ratio <=-1	T-test Significant_ratio =>1	Ratio H/L variability [%] FULL	Ratio H/L variability [%] FULLINV	Score	Intensity	Razor + unique peptides FULL	Razor + unique peptides FULLINV	-Log T-test p-value	T-test Difference	Protein IDs	Majority protein IDs	Protein names	Gene names	Fasta headers
#!{Type}E	E	C	C	C	C	C	N	N	N	N	N	N	N	N	T	T	T	T	T
4.81393527984619	5.26363563537598	+	Keep	Discard	+_Discard	+_Keep	22.406	58.993	323.31	2372700000	28	19	1.5468405295096	5.03878545761108	O60488-2;O60488;H0Y9A0;D6RF95;D6RDA8	O60488-2;O60488	Long-chain-fatty-acid--CoA ligase 4	ACSL4	sp|O60488-2|ACSL4_HUMAN Isoform Short of Long-chain-fatty-acid--CoA ligase 4 OS=Homo sapiens OX=9606 GN=ACSL4;sp|O60488|ACSL4_HUMAN Long-chain-fatty-acid--CoA ligase 4 OS=Homo sapiens OX=9606 GN=ACSL4 PE=1 SV=2
4.97126770019531	4.96638441085815	+	Keep	Discard	+_Discard	+_Keep	28.815	25.82	26.029	25485000	4	8	3.50469124405067	4.96882605552673	Q9H3M7;Q9H3M7-2	Q9H3M7;Q9H3M7-2	Thioredoxin-interacting protein	TXNIP	sp|Q9H3M7|TXNIP_HUMAN Thioredoxin-interacting protein OS=Homo sapiens OX=9606 GN=TXNIP PE=1 SV=1;sp|Q9H3M7-2|TXNIP_HUMAN Isoform 2 of Thioredoxin-interacting protein OS=Homo sapiens OX=9606 GN=TXNIP
4.57978343963623	5.15817546844482	+	Keep	Discard	+_Discard	+_Keep	184.54	36.468	130.05	248730000	6	7	1.42287544350011	4.86897945404053	P62879;C9JXA5;E7EP32;C9JIS1;C9JZN1;P62879-2	P62879;C9JXA5;E7EP32;C9JIS1;C9JZN1;P62879-2	Guanine nucleotide-binding protein G(I)/G(S)/G(T) subunit beta-2	GNB2	sp|P62879|GBB2_HUMAN Guanine nucleotide-binding protein G(I)/G(S)/G(T) subunit beta-2 OS=Homo sapiens OX=9606 GN=GNB2 PE=1 SV=3;tr|C9JXA5|C9JXA5_HUMAN Guanine nucleotide-binding protein G(I)/G(S)/G(T) subunit beta-2 (Fragment) OS=Homo sapiens OX=9606 GN=GN
4.5141224861145	5.15254831314087	+	Keep	Discard	+_Discard	+_Keep	18.75	8.5456	323.31	119770000	3	5	1.37691660491615	4.83333539962769	P08754;P63096;P09471-2;P63096-2;A0A3B3ITM0;P09471;A0A1W2PRE1;A0A1W2PRJ7;A0A1W2PQK2;H3BTM2;A0A3B3IUA8;A0A1W2PP38;A0A087WZE5;A2A2R6;A0A087WTB6;A0A1W2PS82;P11488;A8MTJ3;P19087;P38405;P38405-2	P08754	Guanine nucleotide-binding protein G(k) subunit alpha	GNAI3	sp|P08754|GNAI3_HUMAN Guanine nucleotide-binding protein G(i) subunit alpha OS=Homo sapiens OX=9606 GN=GNAI3 PE=1 SV=3
4.90838050842285	4.74685001373291	+	Keep	Discard	+_Discard	+_Keep	13.889	29.05	323.31	71516000	13	10	1.97266851407515	4.82761526107788	P23634-7;P23634-6;P23634-8;P23634;P23634-5;P23634-4;P23634-3;P23634-2	P23634-7;P23634-6;P23634-8;P23634;P23634-5;P23634-4;P23634-3;P23634-2	Plasma membrane calcium-transporting ATPase 4	ATP2B4	sp|P23634-7|AT2B4_HUMAN Isoform ZB of Plasma membrane calcium-transporting ATPase 4 OS=Homo sapiens OX=9606 GN=ATP2B4;sp|P23634-6|AT2B4_HUMAN Isoform XB of Plasma membrane calcium-transporting ATPase 4 OS=Homo sapiens OX=9606 GN=ATP2B4;sp|P23634-8|AT2B4_HU
4.70741415023804	4.87813663482666	+	Keep	Discard	+_Discard	+_Keep	79.18	97.59	323.31	388970000	31	31	1.94549214149905	4.79277539253235	Q13576;F5H7S7;E7EWC2;D6R939;Q13576-3;Q13576-2;E9PDT6;D6RDK8;F2Z2E2;Q86VI3	Q13576;F5H7S7;E7EWC2;D6R939;Q13576-3;Q13576-2	Ras GTPase-activating-like protein IQGAP2	IQGAP2	sp|Q13576|IQGA2_HUMAN Ras GTPase-activating-like protein IQGAP2 OS=Homo sapiens OX=9606 GN=IQGAP2 PE=1 SV=4;tr|F5H7S7|F5H7S7_HUMAN Ras GTPase-activating-like protein IQGAP2 OS=Homo sapiens OX=9606 GN=IQGAP2 PE=1 SV=2;tr|E7EWC2|E7EWC2_HUMAN Ras GTPase-activ
4.59675645828247	4.98221778869629	+	Keep	Discard	+_Discard	+_Keep	7.4489	25.185	232.56	98708000	8	7	1.59169231802766	4.78948712348938	Q14344;Q14344-2	Q14344;Q14344-2	Guanine nucleotide-binding protein subunit alpha-13	GNA13	sp|Q14344|GNA13_HUMAN Guanine nucleotide-binding protein subunit alpha-13 OS=Homo sapiens OX=9606 GN=GNA13 PE=1 SV=2;sp|Q14344-2|GNA13_HUMAN Isoform 2 of Guanine nucleotide-binding protein subunit alpha-13 OS=Homo sapiens OX=9606 GN=GNA13
4.42733812332153	5.09613561630249	+	Keep	Discard	+_Discard	+_Keep	27.972	12.711	323.31	1223700000	20	12	1.35033304774635	4.76173686981201	P10721;P10721-2;P10721-3	P10721;P10721-2	Mast/stem cell growth factor receptor Kit	KIT	sp|P10721|KIT_HUMAN Mast/stem cell growth factor receptor Kit OS=Homo sapiens OX=9606 GN=KIT PE=1 SV=1;sp|P10721-2|KIT_HUMAN Isoform 2 of Mast/stem cell growth factor receptor Kit OS=Homo sapiens OX=9606 GN=KIT
4.45555734634399	5.00715065002441	+	Keep	Discard	+_Discard	+_Keep	79.193	18.794	323.31	950120000	13	7	1.43100750017357	4.7313539981842	P04899;P04899-4;P04899-6;P04899-3;P04899-5;P04899-2	P04899;P04899-4;P04899-6;P04899-3;P04899-5;P04899-2	Guanine nucleotide-binding protein G(i) subunit alpha-2	GNAI2	sp|P04899|GNAI2_HUMAN Guanine nucleotide-binding protein G(i) subunit alpha-2 OS=Homo sapiens OX=9606 GN=GNAI2 PE=1 SV=3;sp|P04899-4|GNAI2_HUMAN Isoform sGi2 of Guanine nucleotide-binding protein G(i) subunit alpha-2 OS=Homo sapiens OX=9606 GN=GNAI2;sp|P04
4.43249177932739	4.87277936935425	+	Keep	Discard	+_Discard	+_Keep	121.92	23.441	323.31	977240000	11	10	1.52143625026742	4.65263557434082	P62873;P62873-2;F6UT28;B3KVK2;B1AKQ8;F6X3N5;F5H8J8;F5H100;F5H0S8;E9PCP0;P16520-2;P16520	P62873;P62873-2;F6UT28;B3KVK2	Guanine nucleotide-binding protein G(I)/G(S)/G(T) subunit beta-1	GNB1	sp|P62873|GBB1_HUMAN Guanine nucleotide-binding protein G(I)/G(S)/G(T) subunit beta-1 OS=Homo sapiens OX=9606 GN=GNB1 PE=1 SV=3;sp|P62873-2|GBB1_HUMAN Isoform 2 of Guanine nucleotide-binding protein G(I)/G(S)/G(T) subunit beta-1 OS=Homo sapiens OX=9606 GN=
4.41596126556396	4.82171010971069	+	Keep	Discard	+_Discard	+_Keep	23.24	15.809	179.52	150250000	6	5	1.55370414912641	4.61883568763733	O95865;A0A140T971;Q5SSV3;Q5SRR8;H0Y7N1	O95865;A0A140T971;Q5SSV3;Q5SRR8;H0Y7N1	N(G),N(G)-dimethylarginine dimethylaminohydrolase 2	DDAH2	sp|O95865|DDAH2_HUMAN N(G),N(G)-dimethylarginine dimethylaminohydrolase 2 OS=Homo sapiens OX=9606 GN=DDAH2 PE=1 SV=1;tr|A0A140T971|A0A140T971_HUMAN Dimethylargininase (Fragment) OS=Homo sapiens OX=9606 GN=DDAH2 PE=1 SV=1;tr|Q5SSV3|Q5SSV3_HUMAN Dimethylargi
4.59185886383057	4.63378000259399	+	Keep	Discard	+_Discard	+_Keep	50.857	36.667	323.31	91829000	12	11	2.53868624491973	4.61281943321228	Q9Y5S1;H7BZK2;K7EPY7;K7EKG5	Q9Y5S1;H7BZK2	Transient receptor potential cation channel subfamily V member 2	TRPV2	sp|Q9Y5S1|TRPV2_HUMAN Transient receptor potential cation channel subfamily V member 2 OS=Homo sapiens OX=9606 GN=TRPV2 PE=1 SV=1;tr|H7BZK2|H7BZK2_HUMAN Transient receptor potential cation channel subfamily V member 2 (Fragment) OS=Homo sapiens OX=9606 GN=
4.26010084152222	4.9252872467041	+	Keep	Discard	+_Discard	+_Keep	145.77	19.746	81.545	177270000	9	7	1.33703150027201	4.59269404411316	Q5JWF2;P63092-4;P63092;P63092-3;B0AZR9;A0A590UJ58;P63092-2;Q5JWF2-2;A0A590UJB0;A0A590UJF0;A0A590UJI6;A0A590UKB4;A0A590UJQ9;A0A590UJR6;S4R3E3;A0A590UJG5;A0A590UJ22;A0A590UJJ0;A0A590UJY2;A0A590UJQ2;A0A590UJS2;A0A590UKA4;A0A590UJY8;Q5JWE9;A0A590UK28;A0A590UJB7;H0Y7F4;S4R3V9;A0A0A0MR13;A0A590UJC9;Q5JWD1;A0A590UKA9;H0Y7E8;A0A590UJX3;A0A590UKA1;A0A590UJA5	Q5JWF2;P63092-4;P63092;P63092-3;B0AZR9;A0A590UJ58;P63092-2;Q5JWF2-2;A0A590UJB0;A0A590UJF0;A0A590UJI6;A0A590UKB4;A0A590UJQ9;A0A590UJR6;S4R3E3;A0A590UJG5;A0A590UJ22;A0A590UJJ0;A0A590UJY2;A0A590UJQ2	Guanine nucleotide-binding protein G(s) subunit alpha isoforms XLas;Guanine nucleotide-binding protein G(s) subunit alpha isoforms short	GNAS	sp|Q5JWF2|GNAS1_HUMAN Guanine nucleotide-binding protein G(s) subunit alpha isoforms XLas OS=Homo sapiens OX=9606 GN=GNAS PE=1 SV=2;sp|P63092-4|GNAS2_HUMAN Isoform 4 of Guanine nucleotide-binding protein G(s) subunit alpha isoforms short OS=Homo sapiens OX
4.19597721099854	4.76362419128418	+	Keep	Discard	+_Discard	+_Keep	26.082	15.497	323.31	477260000	19	18	1.3949103145202	4.47980070114136	P05023-3;P05023;P05023-4;P05023-2;A0A2R8YEY8;M0R116;A0A0A0MT26;P13637;P13637-2;P13637-3;P50993;B1AKY9;H0Y7C1;Q13733;M0QXF2;Q5TC01;Q5TC05;E9PRA5;P20648;P54707;P54707-2;Q5TC02	P05023-3;P05023;P05023-4;P05023-2	Sodium/potassium-transporting ATPase subunit alpha-1	ATP1A1	sp|P05023-3|AT1A1_HUMAN Isoform 3 of Sodium/potassium-transporting ATPase subunit alpha-1 OS=Homo sapiens OX=9606 GN=ATP1A1;sp|P05023|AT1A1_HUMAN Sodium/potassium-transporting ATPase subunit alpha-1 OS=Homo sapiens OX=9606 GN=ATP1A1 PE=1 SV=1;sp|P05023-4|A
4.54244375228882	4.40422201156616	+	Keep	Discard	+_Discard	+_Keep	78.818	128.35	50.479	58934000	4	9	2.00723928197255	4.47333288192749	J3QRU1;P07947;P06241-3;P06241-2;P12931;P06241;P12931-2;Q573B4;P06239;P06239-3	J3QRU1;P07947	Non-specific protein-tyrosine kinase;Tyrosine-protein kinase Yes	YES1	tr|J3QRU1|J3QRU1_HUMAN Tyrosine-protein kinase OS=Homo sapiens OX=9606 GN=YES1 PE=1 SV=1;sp|P07947|YES_HUMAN Tyrosine-protein kinase Yes OS=Homo sapiens OX=9606 GN=YES1 PE=1 SV=3
4.2315092086792	4.65443563461304	+	Keep	Discard	+_Discard	+_Keep	91.298	87.513	99.696	63903000	16	19	1.51888627975818	4.44297242164612	E7EN95;O75369-7;O75369-2;O75369-9;O75369;O75369-8;O75369-6;O75369-3;O75369-5;O75369-4;A0A0C4DGA1;H7C5L4;A0A0A0MT44	E7EN95;O75369-7;O75369-2;O75369-9;O75369;O75369-8;O75369-6;O75369-3;O75369-5;O75369-4	Filamin-B	FLNB	tr|E7EN95|E7EN95_HUMAN Filamin-B OS=Homo sapiens OX=9606 GN=FLNB PE=1 SV=1;sp|O75369-7|FLNB_HUMAN Isoform 7 of Filamin-B OS=Homo sapiens OX=9606 GN=FLNB;sp|O75369-2|FLNB_HUMAN Isoform 2 of Filamin-B OS=Homo sapiens OX=9606 GN=FLNB;sp|O75369-9|FLNB_HUMAN Is
4.40993404388428	4.45522880554199	+	Keep	Discard	+_Discard	+_Keep	32.936	81.624	91.432	74621000	7	5	2.48776239515537	4.43258142471313	Q14699;C9JHG2;G3XAJ6;C9JWQ9;F8WAR1;C9JRN3	Q14699;C9JHG2;G3XAJ6	Raftlin	RFTN1	sp|Q14699|RFTN1_HUMAN Raftlin OS=Homo sapiens OX=9606 GN=RFTN1 PE=1 SV=4;tr|C9JHG2|C9JHG2_HUMAN Raftlin (Fragment) OS=Homo sapiens OX=9606 GN=RFTN1 PE=1 SV=1;tr|G3XAJ6|G3XAJ6_HUMAN Raft-linking protein, isoform CRA_c OS=Homo sapiens OX=9606 GN=RFTN1 PE=1 S
4.38991069793701	4.24328804016113	+	Keep	Discard	+_Discard	+_Keep	27.694	63.98	83.136	44862000	7	8	1.96613227912599	4.31659936904907	Q8TD55;Q8TD55-2;C9J4A7	Q8TD55;Q8TD55-2	Pleckstrin homology domain-containing family O member 2	PLEKHO2	sp|Q8TD55|PKHO2_HUMAN Pleckstrin homology domain-containing family O member 2 OS=Homo sapiens OX=9606 GN=PLEKHO2 PE=1 SV=1;sp|Q8TD55-2|PKHO2_HUMAN Isoform 2 of Pleckstrin homology domain-containing family O member 2 OS=Homo sapiens OX=9606 GN=PLEKHO2
4.06927251815796	4.49358320236206	+	Keep	Discard	+_Discard	+_Keep	44.601	29.68	323.31	2043700000	93	80	1.50140962078877	4.28142786026001	Q09666;E9PKR9;E9PLK4;E9PJZ0;E9PJC6;Q09666-2;E9PQE3	Q09666	Neuroblast differentiation-associated protein AHNAK	AHNAK	sp|Q09666|AHNK_HUMAN Neuroblast differentiation-associated protein AHNAK OS=Homo sapiens OX=9606 GN=AHNAK PE=1 SV=2
3.91169166564941	4.57621955871582	+	Keep	Discard	+_Discard	+_Keep	50.321	18.766	323.31	235670000	11	11	1.30329247817966	4.24395561218262	Q99536;Q99536-3;K7ERT7;Q99536-2;K7ESA3;K7ENX2;K7EM19;K7EJM4;K7ER81	Q99536;Q99536-3;K7ERT7	Synaptic vesicle membrane protein VAT-1 homolog	VAT1	sp|Q99536|VAT1_HUMAN Synaptic vesicle membrane protein VAT-1 homolog OS=Homo sapiens OX=9606 GN=VAT1 PE=1 SV=2;sp|Q99536-3|VAT1_HUMAN Isoform 3 of Synaptic vesicle membrane protein VAT-1 homolog OS=Homo sapiens OX=9606 GN=VAT1;tr|K7ERT7|K7ERT7_HUMAN Synapt
4.1485276222229	4.32315397262573	+	Keep	Discard	+_Discard	+_Keep	28.021	93.786	95.274	33404000	8	7	1.88204122239759	4.23584079742432	Q5JSL3;A6NIW2;A0A0J9YW64	Q5JSL3;A6NIW2;A0A0J9YW64	Dedicator of cytokinesis protein 11	DOCK11	sp|Q5JSL3|DOC11_HUMAN Dedicator of cytokinesis protein 11 OS=Homo sapiens OX=9606 GN=DOCK11 PE=1 SV=2;tr|A6NIW2|A6NIW2_HUMAN Dedicator of cytokinesis protein 11 OS=Homo sapiens OX=9606 GN=DOCK11 PE=1 SV=2;tr|A0A0J9YW64|A0A0J9YW64_HUMAN Dedicator of cytokin
4.04036664962769	4.38273620605469	+	Keep	Discard	+_Discard	+_Keep	36.089	23.86	323.31	133580000	3	4	1.58733584109924	4.21155142784119	Q5JQS6-2;Q5JQS6;E9PLW0;E9PRX8;E9PR51	Q5JQS6-2;Q5JQS6;E9PLW0;E9PRX8;E9PR51	Germinal center-associated signaling and motility-like protein	GCSAML	sp|Q5JQS6-2|GSAML_HUMAN Isoform 2 of Germinal center-associated signaling and motility-like protein OS=Homo sapiens OX=9606 GN=GCSAML;sp|Q5JQS6|GSAML_HUMAN Germinal center-associated signaling and motility-like protein OS=Homo sapiens OX=9606 GN=GCSAML PE=
4.36702156066895	4.01355171203613	+	Keep	Discard	+_Discard	+_Keep	89.452	126	129.37	113840000	15	11	1.5712985579176	4.19028663635254	F5H6E2;O00159-2;O00159-3;O00159;I3L501;I3L3Y6;I3L3F5	F5H6E2;O00159-2;O00159-3;O00159	Unconventional myosin-Ic	MYO1C	tr|F5H6E2|F5H6E2_HUMAN Unconventional myosin-Ic OS=Homo sapiens OX=9606 GN=MYO1C PE=1 SV=1;sp|O00159-2|MYO1C_HUMAN Isoform 2 of Unconventional myosin-Ic OS=Homo sapiens OX=9606 GN=MYO1C;sp|O00159-3|MYO1C_HUMAN Isoform 3 of Unconventional myosin-Ic OS=Homo
4.17823648452759	4.19534778594971	+	Keep	Discard	+_Discard	+_Keep	78.584	57.272	82.047	90692000	5	3	2.88574883526989	4.18679213523865	P53985;Q5T8R5;Q5T8R3;P53985-2	P53985	Monocarboxylate transporter 1	SLC16A1	sp|P53985|MOT1_HUMAN Monocarboxylate transporter 1 OS=Homo sapiens OX=9606 GN=SLC16A1 PE=1 SV=3
4.27463436126709	4.03060102462769	+	Keep	Discard	+_Discard	+_Keep	72.75	26.329	158.86	39368000	3	3	1.72814760283784	4.15261769294739	P61225	P61225	Ras-related protein Rap-2b	RAP2B	sp|P61225|RAP2B_HUMAN Ras-related protein Rap-2b OS=Homo sapiens OX=9606 GN=RAP2B PE=1 SV=1
3.89355635643005	4.37100124359131	+	Keep	Discard	+_Discard	+_Keep	32.691	58.69	323.31	433270000	40	36	1.43489868066629	4.13227880001068	P46940;A0A0J9YXZ5;H0YLE8;H0YKA5;A0A087X225;A0A087WWP1	P46940;A0A0J9YXZ5;H0YLE8	Ras GTPase-activating-like protein IQGAP1	IQGAP1	sp|P46940|IQGA1_HUMAN Ras GTPase-activating-like protein IQGAP1 OS=Homo sapiens OX=9606 GN=IQGAP1 PE=1 SV=1;tr|A0A0J9YXZ5|A0A0J9YXZ5_HUMAN Ras GTPase-activating-like protein IQGAP1 OS=Homo sapiens OX=9606 GN=IQGAP1 PE=1 SV=1;tr|H0YLE8|H0YLE8_HUMAN Ras GTPa
3.97112965583801	4.2737398147583	+	Keep	Discard	+_Discard	+_Keep	111.74	19.928	67.436	139400000	6	5	1.63161505664514	4.12243473529816	P01111;G3V4K2;G3V5T7	P01111	GTPase NRas	NRAS	sp|P01111|RASN_HUMAN GTPase NRas OS=Homo sapiens OX=9606 GN=NRAS PE=1 SV=1
4.056236743927	4.16944408416748	+	Keep	Discard	+_Discard	+_Keep	10.381	118.72	177.12	100920000	7	9	2.05744456195816	4.11284041404724	Q15833-2;Q15833;Q15833-3;M0R0M7;M0QZ54;M0R118;M0R1A1;R4GMY7;M0R376;A0A087WUN8	Q15833-2;Q15833;Q15833-3;M0R0M7	Syntaxin-binding protein 2	STXBP2	sp|Q15833-2|STXB2_HUMAN Isoform 2 of Syntaxin-binding protein 2 OS=Homo sapiens OX=9606 GN=STXBP2;sp|Q15833|STXB2_HUMAN Syntaxin-binding protein 2 OS=Homo sapiens OX=9606 GN=STXBP2 PE=1 SV=2;sp|Q15833-3|STXB2_HUMAN Isoform 3 of Syntaxin-binding protein 2 O
4.12292098999023	4.05580282211304	+	Keep	Discard	+_Discard	+_Keep	64.218	37.36	36.195	11525000	3	3	2.28197507567696	4.08936190605164	F8VWS0;P05388-2;P05388;F8VPE8;G3V210;F8VW21;F8VU65;Q8NHW5;F8W1K8;F8VQY6;F8VRK7	F8VWS0;P05388-2;P05388;F8VPE8;G3V210;F8VW21;F8VU65;Q8NHW5	60S acidic ribosomal protein P0;60S acidic ribosomal protein P0-like	RPLP0;RPLP0P6	tr|F8VWS0|F8VWS0_HUMAN 60S acidic ribosomal protein P0 OS=Homo sapiens OX=9606 GN=RPLP0 PE=1 SV=1;sp|P05388-2|RLA0_HUMAN Isoform 2 of 60S acidic ribosomal protein P0 OS=Homo sapiens OX=9606 GN=RPLP0;sp|P05388|RLA0_HUMAN 60S acidic ribosomal protein P0 OS=H
3.93432784080505	4.22056198120117	+	Keep	Discard	+_Discard	+_Keep	19.302	66.676	86.88	21426000	5	7	1.65099479559273	4.07744491100311	A0A075B7B5;B7ZM87;O75044;Q5VZB4;A0A286YEY3;P0DMP2;P0DJJ0;A0A075B7E6;A0A075B743;A0A075B7E9;G5EA48;Q7Z6B7-2;Q7Z6B7;A0A087X1G6;A0A075B7C8	A0A075B7B5;B7ZM87;O75044;Q5VZB4;A0A286YEY3;P0DMP2;P0DJJ0	SLIT-ROBO Rho GTPase-activating protein 2;SLIT-ROBO Rho GTPase-activating protein 2B;SLIT-ROBO Rho GTPase-activating protein 2C	SRGAP2;SRGAP2B;SRGAP2C	tr|A0A075B7B5|A0A075B7B5_HUMAN SLIT-ROBO Rho GTPase-activating protein 2 OS=Homo sapiens OX=9606 GN=SRGAP2 PE=1 SV=1;tr|B7ZM87|B7ZM87_HUMAN SLIT-ROBO Rho GTPase-activating protein 2 OS=Homo sapiens OX=9606 GN=SRGAP2 PE=1 SV=1;sp|O75044|SRGP2_HUMAN SLIT-ROB
3.86294722557068	4.28340339660645	+	Keep	Discard	+_Discard	+_Keep	26.266	40.943	127.27	57132000	15	9	1.48374743662074	4.07317531108856	P06756-3;P06756;P06756-2;H7BZG1	P06756-3;P06756;P06756-2	Integrin alpha-V;Integrin alpha-V heavy chain;Integrin alpha-V light chain	ITGAV	sp|P06756-3|ITAV_HUMAN Isoform 3 of Integrin alpha-V OS=Homo sapiens OX=9606 GN=ITGAV;sp|P06756|ITAV_HUMAN Integrin alpha-V OS=Homo sapiens OX=9606 GN=ITGAV PE=1 SV=2;sp|P06756-2|ITAV_HUMAN Isoform 2 of Integrin alpha-V OS=Homo sapiens OX=9606 GN=ITGAV
4.13051891326904	4.01578283309937	+	Keep	Discard	+_Discard	+_Keep	50.766	131.69	26.609	64218000	6	5	2.04740907585625	4.0731508731842	P50148;B1AM21	P50148;B1AM21	Guanine nucleotide-binding protein G(q) subunit alpha	GNAQ	sp|P50148|GNAQ_HUMAN Guanine nucleotide-binding protein G(q) subunit alpha OS=Homo sapiens OX=9606 GN=GNAQ PE=1 SV=4;tr|B1AM21|B1AM21_HUMAN Guanine nucleotide-binding protein G(q) subunit alpha (Fragment) OS=Homo sapiens OX=9606 GN=GNAQ PE=1 SV=1
4.00961589813232	4.13093090057373	+	Keep	Discard	+_Discard	+_Keep	29.66	76.215	323.31	89982000	7	6	2.02289109026862	4.07027339935303	P15428;P15428-2;P15428-5;E9PBZ2;P15428-4;E9PD69;P15428-3;D6RHF8;D6RA66;D6RA83	P15428;P15428-2;P15428-5;E9PBZ2;P15428-4;E9PD69	15-hydroxyprostaglandin dehydrogenase [NAD(+)]	HPGD	sp|P15428|PGDH_HUMAN 15-hydroxyprostaglandin dehydrogenase [NAD(+)] OS=Homo sapiens OX=9606 GN=HPGD PE=1 SV=1;sp|P15428-2|PGDH_HUMAN Isoform 2 of 15-hydroxyprostaglandin dehydrogenase [NAD(+)] OS=Homo sapiens OX=9606 GN=HPGD;sp|P15428-5|PGDH_HUMAN Isoform
3.98868465423584	4.13191843032837	+	Keep	Discard	+_Discard	+_Keep	9.8213	47.04	68.064	34672000	2	2	1.94970775108382	4.0603015422821	P01116-2;P01116	P01116-2;P01116	GTPase KRas;GTPase KRas, N-terminally processed	KRAS	sp|P01116-2|RASK_HUMAN Isoform 2B of GTPase KRas OS=Homo sapiens OX=9606 GN=KRAS;sp|P01116|RASK_HUMAN GTPase KRas OS=Homo sapiens OX=9606 GN=KRAS PE=1 SV=1
3.93838000297546	4.17720031738281	+	Keep	Discard	+_Discard	+_Keep	38.843	36.519	323.31	524530000	22	22	1.72749350674938	4.05779016017914	O43491;Q6R5J7;Q6ZSX4;E9PMV8;E9PPC9	O43491	Band 4.1-like protein 2	EPB41L2	sp|O43491|E41L2_HUMAN Band 4.1-like protein 2 OS=Homo sapiens OX=9606 GN=EPB41L2 PE=1 SV=1
3.83875012397766	4.27269506454468	+	Keep	Discard	+_Discard	+_Keep	39.032	75.515	67.604	23161000	6	5	1.46819729267724	4.05572259426117	Q9UEY8-2;Q9UEY8	Q9UEY8-2;Q9UEY8	Gamma-adducin	ADD3	sp|Q9UEY8-2|ADDG_HUMAN Isoform 1 of Gamma-adducin OS=Homo sapiens OX=9606 GN=ADD3;sp|Q9UEY8|ADDG_HUMAN Gamma-adducin OS=Homo sapiens OX=9606 GN=ADD3 PE=1 SV=1
3.79919099807739	4.22249555587769	+	Keep	Discard	+_Discard	+_Keep	52.046	117.33	28.217	12321000	4	4	1.47413525777026	4.01084327697754	Q53GL0;Q53GL0-2;Q5T4P9	Q53GL0;Q53GL0-2;Q5T4P9	Pleckstrin homology domain-containing family O member 1	PLEKHO1	sp|Q53GL0|PKHO1_HUMAN Pleckstrin homology domain-containing family O member 1 OS=Homo sapiens OX=9606 GN=PLEKHO1 PE=1 SV=2;sp|Q53GL0-2|PKHO1_HUMAN Isoform 2 of Pleckstrin homology domain-containing family O member 1 OS=Homo sapiens OX=9606 GN=PLEKHO1;tr|Q5
3.94878768920898	4.06056642532349	+	Keep	Discard	+_Discard	+_Keep	10.377	17.393	263.1	457760000	7	6	2.05138637124033	4.00467705726624	O19617;A0A140T9H5;A0A140T921;A2AEA2;A0A140T9U8;P10321;A0A1W2PRU9;P10321-2;A0A140TA05;A0A140T9L3;A0A140T9E1;A0A140T942;F8W9Z8;A0A140TA12;A0A140T9Z7	O19617;A0A140T9H5;A0A140T921;A2AEA2;A0A140T9U8;P10321;A0A1W2PRU9;P10321-2;A0A140TA05;A0A140T9L3;A0A140T9E1;A0A140T942	HLA class I histocompatibility antigen, Cw-7 alpha chain	HLA-C	tr|O19617|O19617_HUMAN HLA class I antigen OS=Homo sapiens OX=9606 GN=HLA-C PE=1 SV=1;tr|A0A140T9H5|A0A140T9H5_HUMAN HLA class I histocompatibility antigen, C alpha chain OS=Homo sapiens OX=9606 GN=HLA-C PE=1 SV=1;tr|A0A140T921|A0A140T921_HUMAN HLA class I
3.86492896080017	4.09988403320313	+	Keep	Discard	+_Discard	+_Keep	10.205	5.0658	323.31	188520000	14	10	1.72643656181497	3.98240649700165	P08648;H0YIV7	P08648	Integrin alpha-5;Integrin alpha-5 heavy chain;Integrin alpha-5 light chain	ITGA5	sp|P08648|ITA5_HUMAN Integrin alpha-5 OS=Homo sapiens OX=9606 GN=ITGA5 PE=1 SV=2
3.87774419784546	4.07715749740601	+	Keep	Discard	+_Discard	+_Keep	140.07	18.609	323.31	545630000	15	13	1.79709152056551	3.97745084762573	F5GZS6;J3KPF3;P08195-3;P08195;P08195-4;P08195-2;F5H0E2;F5GZI0;H0YFS2;F5H867;H0YFX4	F5GZS6;J3KPF3;P08195-3;P08195;P08195-4;P08195-2	4F2 cell-surface antigen heavy chain	SLC3A2	tr|F5GZS6|F5GZS6_HUMAN 4F2 cell-surface antigen heavy chain OS=Homo sapiens OX=9606 GN=SLC3A2 PE=1 SV=1;tr|J3KPF3|J3KPF3_HUMAN 4F2 cell-surface antigen heavy chain OS=Homo sapiens OX=9606 GN=SLC3A2 PE=1 SV=1;sp|P08195-3|4F2_HUMAN Isoform 3 of 4F2 cell-surf
3.83278870582581	4.10299396514893	+	Keep	Discard	+_Discard	+_Keep	13.646	25.217	35.047	59117000	4	4	1.66418359115024	3.96789133548737	O15427;J3QQS9;J3QQV2;J3QSC3;J3QRP8;J3QLE3;J3KTM6;J3QRU2;J3KT83;J3QRA0;J3KTI8	O15427;J3QQS9;J3QQV2;J3QSC3	Monocarboxylate transporter 4	SLC16A3	sp|O15427|MOT4_HUMAN Monocarboxylate transporter 4 OS=Homo sapiens OX=9606 GN=SLC16A3 PE=1 SV=1;tr|J3QQS9|J3QQS9_HUMAN Monocarboxylate transporter 4 (Fragment) OS=Homo sapiens OX=9606 GN=SLC16A3 PE=1 SV=1;tr|J3QQV2|J3QQV2_HUMAN Monocarboxylate transporter
3.93064260482788	3.95633554458618	+	Keep	Discard	+_Discard	+_Keep	19.122	32.988	116.73	255850000	7	6	2.68321825231726	3.94348907470703	Q9Y3L5;A0A087X2C3	Q9Y3L5	Ras-related protein Rap-2c	RAP2C	sp|Q9Y3L5|RAP2C_HUMAN Ras-related protein Rap-2c OS=Homo sapiens OX=9606 GN=RAP2C PE=1 SV=1
3.74942708015442	4.11486673355103	+	Keep	Discard	+_Discard	+_Keep	79.767	89.009	323.31	392370000	39	30	1.5292762350762	3.93214690685272	Q60FE5;P21333-2;P21333;A0A087WWY3;F8WE98;H0Y5C6;H0Y5F3;A0A669KBC6	Q60FE5;P21333-2;P21333;A0A087WWY3	Filamin-A	FLNA	tr|Q60FE5|Q60FE5_HUMAN Filamin-A OS=Homo sapiens OX=9606 GN=FLNA PE=1 SV=1;sp|P21333-2|FLNA_HUMAN Isoform 2 of Filamin-A OS=Homo sapiens OX=9606 GN=FLNA;sp|P21333|FLNA_HUMAN Filamin-A OS=Homo sapiens OX=9606 GN=FLNA PE=1 SV=4;tr|A0A087WWY3|A0A087WWY3_HUMAN
3.87115359306335	3.96088218688965	+	Keep	Discard	+_Discard	+_Keep	12.293	66.364	156.17	80765000	4	4	2.13708267794384	3.9160178899765	P43007;P43007-2	P43007	Neutral amino acid transporter A	SLC1A4	sp|P43007|SATT_HUMAN Neutral amino acid transporter A OS=Homo sapiens OX=9606 GN=SLC1A4 PE=1 SV=1
4.0156044960022	3.79399991035461	+	Keep	Discard	+_Discard	+_Keep	52.742	18.484	192.95	221620000	8	8	1.74328669222832	3.90480220317841	Q15758;M0QXM4;Q15758-3;Q15758-2;M0QX44;M0R144	Q15758;M0QXM4;Q15758-3;Q15758-2	Neutral amino acid transporter B(0);Amino acid transporter	SLC1A5	sp|Q15758|AAAT_HUMAN Neutral amino acid transporter B(0) OS=Homo sapiens OX=9606 GN=SLC1A5 PE=1 SV=2;tr|M0QXM4|M0QXM4_HUMAN Amino acid transporter OS=Homo sapiens OX=9606 GN=SLC1A5 PE=1 SV=1;sp|Q15758-3|AAAT_HUMAN Isoform 3 of Neutral amino acid transporte
4.03148365020752	3.74985599517822	+	Keep	Discard	+_Discard	+_Keep	2.6678	20.645	62.02	103670000	2	3	1.63768847162708	3.89066982269287	A0A075B7E7;Q6ZWK4	A0A075B7E7;Q6ZWK4	Uncharacterized protein C1orf186	C1orf186	tr|A0A075B7E7|A0A075B7E7_HUMAN Regulator of hemoglobinization and erythroid cell expansion protein OS=Homo sapiens OX=9606 GN=RHEX PE=1 SV=1;sp|Q6ZWK4|RHEX_HUMAN Regulator of hemoglobinization and erythroid cell expansion protein OS=Homo sapiens OX=9606 GN
3.74781703948975	4.00674676895142	+	Keep	Discard	+_Discard	+_Keep	43.204	58.54	58.019	17255000	4	7	1.67265665866064	3.87728190422058	P63010-3;P63010;P63010-2;A0A087X253;A0A087WU93;A0A087WZQ6;A0A087WYD1	P63010-3;P63010;P63010-2;A0A087X253;A0A087WU93;A0A087WZQ6;A0A087WYD1	AP-2 complex subunit beta	AP2B1	sp|P63010-3|AP2B1_HUMAN Isoform 3 of AP-2 complex subunit beta OS=Homo sapiens OX=9606 GN=AP2B1;sp|P63010|AP2B1_HUMAN AP-2 complex subunit beta OS=Homo sapiens OX=9606 GN=AP2B1 PE=1 SV=1;sp|P63010-2|AP2B1_HUMAN Isoform 2 of AP-2 complex subunit beta OS=Hom
3.85678648948669	3.89598107337952	+	Keep	Discard	+_Discard	+_Keep	29.226	48.459	54.803	60207000	5	5	2.49235428234779	3.87638378143311	O43699;O43699-3;O43699-4;O43699-2;O43699-5;O43699-6	O43699;O43699-3;O43699-4;O43699-2;O43699-5;O43699-6	Sialic acid-binding Ig-like lectin 6	SIGLEC6	sp|O43699|SIGL6_HUMAN Sialic acid-binding Ig-like lectin 6 OS=Homo sapiens OX=9606 GN=SIGLEC6 PE=1 SV=2;sp|O43699-3|SIGL6_HUMAN Isoform 3 of Sialic acid-binding Ig-like lectin 6 OS=Homo sapiens OX=9606 GN=SIGLEC6;sp|O43699-4|SIGL6_HUMAN Isoform 4 of Sialic
3.85429501533508	3.89326524734497	+	Keep	Discard	+_Discard	+_Keep	22.136	11.585	144.98	711900000	9	5	2.4945555112796	3.87378013134003	P35613-2;P35613;P35613-4;A0A087WUV8;A0A087X2B5;P35613-3;I3L192;R4GMX5;R4GN83;A0A2R8YDZ0	P35613-2;P35613;P35613-4;A0A087WUV8;A0A087X2B5;P35613-3;I3L192	Basigin	BSG	sp|P35613-2|BASI_HUMAN Isoform 2 of Basigin OS=Homo sapiens OX=9606 GN=BSG;sp|P35613|BASI_HUMAN Basigin OS=Homo sapiens OX=9606 GN=BSG PE=1 SV=2;sp|P35613-4|BASI_HUMAN Isoform 4 of Basigin OS=Homo sapiens OX=9606 GN=BSG;tr|A0A087WUV8|A0A087WUV8_HUMAN Basig
4.11943912506104	3.60975503921509	+	Keep	Discard	+_Discard	+_Keep	13.324	12.604	304.95	190150000	15	16	1.37758133921989	3.86459708213806	P02786;G3V0E5;H7C3V5;F8WBE5	P02786;G3V0E5	Transferrin receptor protein 1;Transferrin receptor protein 1, serum form	TFRC	sp|P02786|TFR1_HUMAN Transferrin receptor protein 1 OS=Homo sapiens OX=9606 GN=TFRC PE=1 SV=2;tr|G3V0E5|G3V0E5_HUMAN Transferrin receptor protein 1 OS=Homo sapiens OX=9606 GN=TFRC PE=1 SV=1
3.66436910629272	4.03157186508179	+	Keep	Discard	+_Discard	+_Keep	21.631	44.943	28.893	21381000	7	8	1.51780491780419	3.84797048568726	Q9BSJ8-2;Q9BSJ8;F8VZB1	Q9BSJ8-2;Q9BSJ8	Extended synaptotagmin-1	ESYT1	sp|Q9BSJ8-2|ESYT1_HUMAN Isoform 2 of Extended synaptotagmin-1 OS=Homo sapiens OX=9606 GN=ESYT1;sp|Q9BSJ8|ESYT1_HUMAN Extended synaptotagmin-1 OS=Homo sapiens OX=9606 GN=ESYT1 PE=1 SV=1
3.84969902038574	3.84478735923767	+	Keep	Discard	+_Discard	+_Keep	38.981	116.65	323.31	360090000	10	8	3.3910711737329	3.84724318981171	O00161;H3BM38;H3BV99;H3BP15;H3BQY9;O00161-2;H3BNE1;H3BR18;H3BPJ0;H3BNG6;H3BU94;H3BR99	O00161;H3BM38;H3BV99;H3BP15;H3BQY9;O00161-2;H3BNE1;H3BR18;H3BPJ0	Synaptosomal-associated protein 23;Synaptosomal-associated protein	SNAP23	sp|O00161|SNP23_HUMAN Synaptosomal-associated protein 23 OS=Homo sapiens OX=9606 GN=SNAP23 PE=1 SV=1;tr|H3BM38|H3BM38_HUMAN Synaptosomal-associated protein (Fragment) OS=Homo sapiens OX=9606 GN=SNAP23 PE=1 SV=1;tr|H3BV99|H3BV99_HUMAN Synaptosomal-associate
3.95410323143005	3.73995614051819	+	Keep	Discard	+_Discard	+_Keep	59.831	29.015	154.52	76777000	2	5	1.75167533765528	3.84702968597412	A0A0G2JLV7;Q6GTX8;Q6GTX8-2;Q6GTX8-3;A0A0G2JP18;A0A0G2JQ50;A0A140T8W3;A0A0G2JNU6;A0A0G2JMI0;A0A0G2JNK8;D3YTC8;A8MZ84;Q6GTX8-4;A0A0G2JM94;F8WC07;A0A0G2JMB1;C9JFQ0;A0A0G2JPH6;W4VSQ5;A0A0G2JN10;A0A0G2JMC3;A0A0G2JLQ0;C9IZB2;Q6ISS4;Q6ISS4-2;A0A087X1V4	A0A0G2JLV7;Q6GTX8;Q6GTX8-2;Q6GTX8-3;A0A0G2JP18;A0A0G2JQ50;A0A140T8W3;A0A0G2JNU6;A0A0G2JMI0;A0A0G2JNK8;D3YTC8;A8MZ84;Q6GTX8-4;A0A0G2JM94	Leukocyte-associated immunoglobulin-like receptor 1	LAIR1	tr|A0A0G2JLV7|A0A0G2JLV7_HUMAN Leukocyte-associated immunoglobulin-like receptor 1 OS=Homo sapiens OX=9606 GN=LAIR1 PE=1 SV=1;sp|Q6GTX8|LAIR1_HUMAN Leukocyte-associated immunoglobulin-like receptor 1 OS=Homo sapiens OX=9606 GN=LAIR1 PE=1 SV=1;sp|Q6GTX8-2|L
3.77452349662781	3.87489533424377	+	Keep	Discard	+_Discard	+_Keep	17.305	118.6	32.721	26784000	4	4	2.07816136517424	3.82470941543579	Q8IU68;Q8IU68-2	Q8IU68;Q8IU68-2	Transmembrane channel-like protein 8	TMC8	sp|Q8IU68|TMC8_HUMAN Transmembrane channel-like protein 8 OS=Homo sapiens OX=9606 GN=TMC8 PE=1 SV=1;sp|Q8IU68-2|TMC8_HUMAN Isoform 2 of Transmembrane channel-like protein 8 OS=Homo sapiens OX=9606 GN=TMC8
3.58363938331604	4.05736351013184	+	Keep	Discard	+_Discard	+_Keep	229.34	21.79	262.64	1751000000	7	7	1.40430024618331	3.82050144672394	Q5SUL5;Q5SRN5;A0A0G2JIF2;P04439;P04439-2;A0A1W2PS24;A0A0G2JL56;Q5SRN7;A0A0G2JI36;A0A1W2PSE7;A0A1W2PQD0	Q5SUL5;Q5SRN5;A0A0G2JIF2;P04439;P04439-2;A0A1W2PS24;A0A0G2JL56;Q5SRN7;A0A0G2JI36;A0A1W2PSE7;A0A1W2PQD0	HLA class I histocompatibility antigen, A-3 alpha chain	HLA-A	tr|Q5SUL5|Q5SUL5_HUMAN HLA class I histocompatibility antigen OS=Homo sapiens OX=9606 GN=HLA-A PE=1 SV=1;tr|Q5SRN5|Q5SRN5_HUMAN HLA class I histocompatibility antigen, A alpha chain OS=Homo sapiens OX=9606 GN=HLA-A PE=1 SV=2;tr|A0A0G2JIF2|A0A0G2JIF2_HUMAN
3.54015135765076	4.09296846389771	+	Keep	Discard	+_Discard	+_Keep	95.448	116.98	117.15	139550000	13	10	1.33699807799991	3.81655991077423	Q06187;Q06187-2;U3NG26;Q5JY90	Q06187;Q06187-2;U3NG26;Q5JY90	Tyrosine-protein kinase BTK;Non-specific protein-tyrosine kinase	BTK	sp|Q06187|BTK_HUMAN Tyrosine-protein kinase BTK OS=Homo sapiens OX=9606 GN=BTK PE=1 SV=3;sp|Q06187-2|BTK_HUMAN Isoform BTK-C of Tyrosine-protein kinase BTK OS=Homo sapiens OX=9606 GN=BTK;tr|U3NG26|U3NG26_HUMAN Tyrosine-protein kinase OS=Homo sapiens OX=960
3.53418612480164	4.09254550933838	+	Keep	Discard	+_Discard	+_Keep	45.737	41.819	32.664	40295000	5	9	1.33231864015314	3.81336581707001	Q9H4G0-2;Q9H4G0-3;Q4VXN1;Q4VXN0;Q4VXN2	Q9H4G0-2;Q9H4G0-3;Q4VXN1;Q4VXN0	Band 4.1-like protein 1	EPB41L1	sp|Q9H4G0-2|E41L1_HUMAN Isoform 2 of Band 4.1-like protein 1 OS=Homo sapiens OX=9606 GN=EPB41L1;sp|Q9H4G0-3|E41L1_HUMAN Isoform 3 of Band 4.1-like protein 1 OS=Homo sapiens OX=9606 GN=EPB41L1;tr|Q4VXN1|Q4VXN1_HUMAN Band 4.1-like protein 1 (Fragment) OS=Hom
3.83197855949402	3.73508882522583	+	Keep	Discard	+_Discard	+_Keep	130.76	52.911	244.36	141530000	9	5	2.08879344550518	3.78353369235992	A0A087X1W8;A0A0A0MTJ8;X5DQS5;Q9BY67-5;Q9BY67;Q9BY67-4;Q9BY67-3;A0A087X0T8;Q9BY67-2;F5H125;H0YG94;F5H8J9	A0A087X1W8;A0A0A0MTJ8;X5DQS5;Q9BY67-5;Q9BY67;Q9BY67-4;Q9BY67-3;A0A087X0T8;Q9BY67-2	Cell adhesion molecule 1	CADM1	tr|A0A087X1W8|A0A087X1W8_HUMAN Cell adhesion molecule 1 OS=Homo sapiens OX=9606 GN=CADM1 PE=1 SV=1;tr|A0A0A0MTJ8|A0A0A0MTJ8_HUMAN Cell adhesion molecule 1 (Fragment) OS=Homo sapiens OX=9606 GN=CADM1 PE=1 SV=1;tr|X5DQS5|X5DQS5_HUMAN Cell adhesion molecule 1
3.69253873825073	3.87332105636597	+	Keep	Discard	+_Discard	+_Keep	106.84	86.903	32.21	10822000	3	6	1.81790484760746	3.78292989730835	Q9Y6W5;Q9Y6W5-2;A0A590UJ74;Q9UPY6-2	Q9Y6W5;Q9Y6W5-2	Wiskott-Aldrich syndrome protein family member 2	WASF2	sp|Q9Y6W5|WASF2_HUMAN Wiskott-Aldrich syndrome protein family member 2 OS=Homo sapiens OX=9606 GN=WASF2 PE=1 SV=3;sp|Q9Y6W5-2|WASF2_HUMAN Isoform 2 of Wiskott-Aldrich syndrome protein family member 2 OS=Homo sapiens OX=9606 GN=WASF2
3.58388018608093	3.96319675445557	+	Keep	Discard	+_Discard	+_Keep	161.14	106.37	64.616	36122000	5	6	1.4952621286588	3.77353847026825	O15389;Q08ET2	O15389;Q08ET2	Sialic acid-binding Ig-like lectin 5;Sialic acid-binding Ig-like lectin 14	SIGLEC5;SIGLEC14	sp|O15389|SIGL5_HUMAN Sialic acid-binding Ig-like lectin 5 OS=Homo sapiens OX=9606 GN=SIGLEC5 PE=1 SV=1;sp|Q08ET2|SIG14_HUMAN Sialic acid-binding Ig-like lectin 14 OS=Homo sapiens OX=9606 GN=SIGLEC14 PE=1 SV=1
3.5760383605957	3.96938061714172	+	Keep	Discard	+_Discard	+_Keep	31.539	42.322	95.672	61023000	9	9	1.47942557252178	3.77270948886871	P32004-3;P32004-2;P32004;H0Y5C3;E9PHJ4;E7EMY4;E7EVM4;E7EPI4	P32004-3;P32004-2;P32004	Neural cell adhesion molecule L1	L1CAM	sp|P32004-3|L1CAM_HUMAN Isoform 3 of Neural cell adhesion molecule L1 OS=Homo sapiens OX=9606 GN=L1CAM;sp|P32004-2|L1CAM_HUMAN Isoform 2 of Neural cell adhesion molecule L1 OS=Homo sapiens OX=9606 GN=L1CAM;sp|P32004|L1CAM_HUMAN Neural cell adhesion molecul
3.70132732391357	3.84157061576843	+	Keep	Discard	+_Discard	+_Keep	19.805	36.209	67.06	201570000	6	5	1.92682604769791	3.771448969841	B7ZKQ9;Q8WTV0-4;Q8WTV0-2;Q8WTV0-3;Q8WTV0-5;Q8WTV0;F5H4X0;F5H5E8	B7ZKQ9;Q8WTV0-4;Q8WTV0-2;Q8WTV0-3;Q8WTV0-5;Q8WTV0;F5H4X0	Scavenger receptor class B member 1	SCARB1	tr|B7ZKQ9|B7ZKQ9_HUMAN SCARB1 protein OS=Homo sapiens OX=9606 GN=SCARB1 PE=1 SV=1;sp|Q8WTV0-4|SCRB1_HUMAN Isoform 4 of Scavenger receptor class B member 1 OS=Homo sapiens OX=9606 GN=SCARB1;sp|Q8WTV0-2|SCRB1_HUMAN Isoform 1 of Scavenger receptor class B mem
3.59395122528076	3.94401502609253	+	Keep	Discard	+_Discard	+_Keep	20.18	16.442	208.82	81599000	5	3	1.529538782164	3.76898312568665	C9J7K9;O15162-2;O15162;C9J0H3;C9J9P4;C9JE06;H7C5I5	C9J7K9;O15162-2;O15162;C9J0H3;C9J9P4;C9JE06	Phospholipid scramblase 1	PLSCR1	tr|C9J7K9|C9J7K9_HUMAN Phospholipid scramblase OS=Homo sapiens OX=9606 GN=PLSCR1 PE=1 SV=1;sp|O15162-2|PLS1_HUMAN Isoform 2 of Phospholipid scramblase 1 OS=Homo sapiens OX=9606 GN=PLSCR1;sp|O15162|PLS1_HUMAN Phospholipid scramblase 1 OS=Homo sapiens OX=960
3.70032858848572	3.83461022377014	+	Keep	Discard	+_Discard	+_Keep	7.0451	7.8795	11.023	11373000	3	2	1.94522895580848	3.76746940612793	H3BSW0;A0A3B3ISV5;Q8N9N7	H3BSW0;A0A3B3ISV5;Q8N9N7	Leucine-rich repeat-containing protein 57	LRRC57	tr|H3BSW0|H3BSW0_HUMAN Leucine-rich repeat-containing protein 57 (Fragment) OS=Homo sapiens OX=9606 GN=LRRC57 PE=1 SV=1;tr|A0A3B3ISV5|A0A3B3ISV5_HUMAN Uncharacterized protein OS=Homo sapiens OX=9606 PE=4 SV=1;sp|Q8N9N7|LRC57_HUMAN Leucine-rich repeat-conta
3.46780109405518	4.04849767684937	+	Keep	Discard	+_Discard	+_Keep	46.654	85.578	82.114	35869000	4	5	1.30903649388866	3.75814938545227	Q99828;Q99828-2	Q99828;Q99828-2	Calcium and integrin-binding protein 1	CIB1	sp|Q99828|CIB1_HUMAN Calcium and integrin-binding protein 1 OS=Homo sapiens OX=9606 GN=CIB1 PE=1 SV=4;sp|Q99828-2|CIB1_HUMAN Isoform 2 of Calcium and integrin-binding protein 1 OS=Homo sapiens OX=9606 GN=CIB1
3.49543929100037	4.00970554351807	+	Keep	Discard	+_Discard	+_Keep	225.12	28.49	323.31	2725600000	12	14	1.36096925578975	3.75257241725922	Q9GJ45;Q5RJ27;A0A140T975;A0A1W2PS39	Q9GJ45;Q5RJ27;A0A140T975;A0A1W2PS39		HLA-A	tr|Q9GJ45|Q9GJ45_HUMAN HLA class I histocompatibility antigen, A alpha chain OS=Homo sapiens OX=9606 GN=HLA-A PE=1 SV=1;tr|Q5RJ27|Q5RJ27_HUMAN HLA class I histocompatibility antigen, A alpha chain OS=Homo sapiens OX=9606 GN=HLA-A PE=1 SV=2;tr|A0A140T975|A0
3.56754541397095	3.90986919403076	+	Keep	Discard	+_Discard	+_Keep	15.223	41.309	36.1	18469000	6	6	1.5357374078347	3.73870730400085	P17301;D6RG08	P17301	Integrin alpha-2	ITGA2	sp|P17301|ITA2_HUMAN Integrin alpha-2 OS=Homo sapiens OX=9606 GN=ITGA2 PE=1 SV=1
3.86145925521851	3.60928225517273	+	Keep	Discard	+_Discard	+_Keep	47.161	125.64	138.46	18952000	2	5	1.66794297947739	3.73537075519562	Q9NVA2;D6RER5;D6RGI3;Q9NVA2-2;H0Y961;D6RDU5;H0Y9G8;Q14141-4;Q14141-2;D6R9Y6;D6RDP1;Q14141;Q9P0V9;B5ME97;B1AMS2;Q9P0V9-2;E7EW69;E7EX04;Q9P0V9-3	Q9NVA2;D6RER5;D6RGI3;Q9NVA2-2;H0Y961;D6RDU5	Septin-11	SEPT11	sp|Q9NVA2|SEP11_HUMAN Septin-11 OS=Homo sapiens OX=9606 GN=SEPTIN11 PE=1 SV=3;tr|D6RER5|D6RER5_HUMAN Septin-11 OS=Homo sapiens OX=9606 GN=SEPTIN11 PE=1 SV=1;tr|D6RGI3|D6RGI3_HUMAN Septin 11, isoform CRA_b OS=Homo sapiens OX=9606 GN=SEPTIN11 PE=1 SV=1;sp|Q9
3.53841400146484	3.90650582313538	+	Keep	Discard	+_Discard	+_Keep	52.293	38.803	23.012	20427000	4	4	1.50237723899235	3.72245991230011	Q92882	Q92882	Osteoclast-stimulating factor 1	OSTF1	sp|Q92882|OSTF1_HUMAN Osteoclast-stimulating factor 1 OS=Homo sapiens OX=9606 GN=OSTF1 PE=1 SV=2
3.59120059013367	3.84257650375366	+	Keep	Discard	+_Discard	+_Keep	150.83	15.565	10.881	11359000	4	2	1.66717120296945	3.71688854694366	Q7KZI7-15;Q7KZI7-16;Q7KZI7-13;E9PC69;Q7KZI7-14;E7ETY4;Q7KZI7-6;Q7KZI7-10;Q7KZI7-12;Q7KZI7-8;Q7KZI7-11;Q7KZI7-9;Q7KZI7-3;Q7KZI7-4;Q7KZI7-5;Q7KZI7-2;Q7KZI7-7;Q7KZI7	Q7KZI7-15;Q7KZI7-16;Q7KZI7-13;E9PC69;Q7KZI7-14;E7ETY4;Q7KZI7-6;Q7KZI7-10;Q7KZI7-12;Q7KZI7-8;Q7KZI7-11;Q7KZI7-9;Q7KZI7-3;Q7KZI7-4;Q7KZI7-5;Q7KZI7-2;Q7KZI7-7;Q7KZI7	Serine/threonine-protein kinase MARK2	MARK2	sp|Q7KZI7-15|MARK2_HUMAN Isoform 15 of Serine/threonine-protein kinase MARK2 OS=Homo sapiens OX=9606 GN=MARK2;sp|Q7KZI7-16|MARK2_HUMAN Isoform 16 of Serine/threonine-protein kinase MARK2 OS=Homo sapiens OX=9606 GN=MARK2;sp|Q7KZI7-13|MARK2_HUMAN Isoform 13
3.51235342025757	3.8428783416748	+	Keep	Discard	+_Discard	+_Keep	25.576	19.324	16.053	91990000	2	3	1.54380410631696	3.67761588096619	P31994-3;P31994-4;P31994	P31994-3;P31994-4;P31994	Low affinity immunoglobulin gamma Fc region receptor II-b	FCGR2B	sp|P31994-3|FCG2B_HUMAN Isoform IIB3 of Low affinity immunoglobulin gamma Fc region receptor II-b OS=Homo sapiens OX=9606 GN=FCGR2B;sp|P31994-4|FCG2B_HUMAN Isoform 4 of Low affinity immunoglobulin gamma Fc region receptor II-b OS=Homo sapiens OX=9606 GN=FC
3.69253873825073	3.62070369720459	+	Keep	Discard	+_Discard	+_Keep	17.114	103.42	156.2	130700000	5	4	2.20390747021411	3.65662121772766	P98172;P52799	P98172	Ephrin-B1	EFNB1	sp|P98172|EFNB1_HUMAN Ephrin-B1 OS=Homo sapiens OX=9606 GN=EFNB1 PE=1 SV=1
3.56266975402832	3.73487210273743	+	Keep	Discard	+_Discard	+_Keep	109.03	36.805	52.264	28026000	4	2	1.82333799147739	3.64877092838287	P61026	P61026	Ras-related protein Rab-10	RAB10	sp|P61026|RAB10_HUMAN Ras-related protein Rab-10 OS=Homo sapiens OX=9606 GN=RAB10 PE=1 SV=1
3.50677967071533	3.76627707481384	+	Keep	Discard	+_Discard	+_Keep	21.994	103.95	44.661	29709000	5	8	1.64388802094531	3.63652837276459	P41240;H3BUM9;H3BN15;H3BU69	P41240;H3BUM9	Tyrosine-protein kinase CSK	CSK	sp|P41240|CSK_HUMAN Tyrosine-protein kinase CSK OS=Homo sapiens OX=9606 GN=CSK PE=1 SV=1;tr|H3BUM9|H3BUM9_HUMAN Tyrosine-protein kinase CSK (Fragment) OS=Homo sapiens OX=9606 GN=CSK PE=1 SV=1
3.54720306396484	3.71523451805115	+	Keep	Discard	+_Discard	+_Keep	173.97	5.3807	132.07	91950000	12	12	1.83188918225305	3.631218791008	P08514;P08514-2;P08514-3;A0A3B3IU79;K7EP83	P08514;P08514-2;P08514-3;A0A3B3IU79	Integrin alpha-IIb;Integrin alpha-IIb heavy chain;Integrin alpha-IIb light chain, form 1;Integrin alpha-IIb light chain, form 2	ITGA2B	sp|P08514|ITA2B_HUMAN Integrin alpha-IIb OS=Homo sapiens OX=9606 GN=ITGA2B PE=1 SV=3;sp|P08514-2|ITA2B_HUMAN Isoform 2 of Integrin alpha-IIb OS=Homo sapiens OX=9606 GN=ITGA2B;sp|P08514-3|ITA2B_HUMAN Isoform 3 of Integrin alpha-IIb OS=Homo sapiens OX=9606 G
3.61329579353333	3.64304804801941	+	Keep	Discard	+_Discard	+_Keep	28.55	39.191	268.09	329280000	15	14	2.58332028417131	3.62817192077637	P13612;E7EP60;P13612-2	P13612;E7EP60	Integrin alpha-4	ITGA4	sp|P13612|ITA4_HUMAN Integrin alpha-4 OS=Homo sapiens OX=9606 GN=ITGA4 PE=1 SV=3;tr|E7EP60|E7EP60_HUMAN Integrin alpha-4 (Fragment) OS=Homo sapiens OX=9606 GN=ITGA4 PE=1 SV=1
3.79711675643921	3.41278147697449	+	Keep	Discard	+_Discard	+_Keep	81.945	16.224	167.46	157570000	7	4	1.46974961751326	3.60494911670685	C9J6B1;P11234;P11234-3;P11234-2;C9JQB3;C9JPE8;C9JYR1;F8WEQ6	C9J6B1;P11234;P11234-3;P11234-2;C9JQB3	Ras-related protein Ral-B	RALB	tr|C9J6B1|C9J6B1_HUMAN Small monomeric GTPase (Fragment) OS=Homo sapiens OX=9606 GN=RALB PE=1 SV=1;sp|P11234|RALB_HUMAN Ras-related protein Ral-B OS=Homo sapiens OX=9606 GN=RALB PE=1 SV=1;sp|P11234-3|RALB_HUMAN Isoform 3 of Ras-related protein Ral-B OS=Hom
3.32854914665222	3.82283210754395	+	Keep	Discard	+_Discard	+_Keep	35.669	15.388	181.04	130590000	5	2	1.35722430911888	3.57569062709808	P60953;Q5JYX0;A0A590UJK8;P60953-1;A0A3B3IRV0;A0A494C1M1;A0A494BZX6	P60953;Q5JYX0;A0A590UJK8;P60953-1	Cell division control protein 42 homolog	CDC42	sp|P60953|CDC42_HUMAN Cell division control protein 42 homolog OS=Homo sapiens OX=9606 GN=CDC42 PE=1 SV=2;tr|Q5JYX0|Q5JYX0_HUMAN Cell division control protein 42 homolog (Fragment) OS=Homo sapiens OX=9606 GN=CDC42 PE=1 SV=1;tr|A0A590UJK8|A0A590UJK8_HUMAN C
3.74006414413452	3.41129064559937	+	Keep	Discard	+_Discard	+_Keep	2.7906	41.341	18.257	4767400	4	4	1.53391708949823	3.57567739486694	O15439-2;O15439;A0A2R8Y6V8;O15439-4;O15439-3;A0A2R8YDC1	O15439-2;O15439;A0A2R8Y6V8;O15439-4;O15439-3	Multidrug resistance-associated protein 4	ABCC4	sp|O15439-2|MRP4_HUMAN Isoform 2 of Multidrug resistance-associated protein 4 OS=Homo sapiens OX=9606 GN=ABCC4;sp|O15439|MRP4_HUMAN Multidrug resistance-associated protein 4 OS=Homo sapiens OX=9606 GN=ABCC4 PE=1 SV=3;tr|A0A2R8Y6V8|A0A2R8Y6V8_HUMAN Multidru
3.41751503944397	3.7140257358551	+	Keep	Discard	+_Discard	+_Keep	62.632	66.813	33.421	21819000	4	10	1.57751294629959	3.56577038764954	Q9Y4D7;Q9Y4D7-2;H0Y9D1;H0YA64;H0YAM9;H0YAB2	Q9Y4D7;Q9Y4D7-2	Plexin-D1	PLXND1	sp|Q9Y4D7|PLXD1_HUMAN Plexin-D1 OS=Homo sapiens OX=9606 GN=PLXND1 PE=1 SV=3;sp|Q9Y4D7-2|PLXD1_HUMAN Isoform 2 of Plexin-D1 OS=Homo sapiens OX=9606 GN=PLXND1
3.55716490745544	3.54658579826355	+	Keep	Discard	+_Discard	+_Keep	26.9	32.325	59.235	596610000	2	2	3.02315881057785	3.5518753528595	Q5SPM2;A0A140T8Y4;A0A1W2PR61;A0A0G2JPD3;A0A140T8W8;A0A1W2PPF8	Q5SPM2;A0A140T8Y4;A0A1W2PR61;A0A0G2JPD3;A0A140T8W8;A0A1W2PPF8		HLA-A	tr|Q5SPM2|Q5SPM2_HUMAN HLA class I heavy chain OS=Homo sapiens OX=9606 GN=HLA-A PE=1 SV=1;tr|A0A140T8Y4|A0A140T8Y4_HUMAN HLA class I histocompatibility antigen, A alpha chain OS=Homo sapiens OX=9606 GN=HLA-A PE=1 SV=1;tr|A0A1W2PR61|A0A1W2PR61_HUMAN HLA cla
3.38818955421448	3.69565987586975	+	Keep	Discard	+_Discard	+_Keep	33.875	41.822	101.05	62166000	15	13	1.55885850266256	3.54192471504211	Q9P265;H0YIU5	Q9P265	Disco-interacting protein 2 homolog B	DIP2B	sp|Q9P265|DIP2B_HUMAN Disco-interacting protein 2 homolog B OS=Homo sapiens OX=9606 GN=DIP2B PE=1 SV=3
3.35825562477112	3.69799613952637	+	Keep	Discard	+_Discard	+_Keep	125.08	78.017	29.541	13726000	5	3	1.51388185823823	3.52812588214874	A0A1B0GUZ7;Q14156;Q14156-3;Q14156-2;E5RJS1;H7BXG9;E7ESK9;Q9Y2G0-3;Q9Y2G0	A0A1B0GUZ7;Q14156;Q14156-3;Q14156-2	Protein EFR3 homolog A	EFR3A	tr|A0A1B0GUZ7|A0A1B0GUZ7_HUMAN Protein EFR3 homolog A OS=Homo sapiens OX=9606 GN=EFR3A PE=1 SV=1;sp|Q14156|EFR3A_HUMAN Protein EFR3 homolog A OS=Homo sapiens OX=9606 GN=EFR3A PE=1 SV=2;sp|Q14156-3|EFR3A_HUMAN Isoform 3 of Protein EFR3 homolog A OS=Homo sap
3.35304093360901	3.6989963054657	+	Keep	Discard	+_Discard	+_Keep	45.474	89.582	170.98	190660000	7	3	1.50576242935121	3.52601861953735	F8W1R7;G3V1V0;P60660-2;P60660;J3KND3;G8JLA2;B7Z6Z4;G3V1Y7;F8VPF3;F8VZU9;F8W180;F8W1I5;P14649;H0YI43	F8W1R7;G3V1V0;P60660-2;P60660;J3KND3;G8JLA2;B7Z6Z4;G3V1Y7;F8VPF3	Myosin light polypeptide 6	MYL6	tr|F8W1R7|F8W1R7_HUMAN Myosin light polypeptide 6 OS=Homo sapiens OX=9606 GN=MYL6 PE=1 SV=1;tr|G3V1V0|G3V1V0_HUMAN Myosin light polypeptide 6 OS=Homo sapiens OX=9606 GN=MYL6 PE=1 SV=1;sp|P60660-2|MYL6_HUMAN Isoform Smooth muscle of Myosin light polypeptide
3.24261784553528	3.79399991035461	+	Keep	Discard	+_Discard	+_Keep	71.002	82.87	113.6	40374000	5	5	1.30291771972504	3.51830887794495	Q99832-3;Q99832;Q99832-2;Q99832-4;F8WAM2	Q99832-3;Q99832;Q99832-2;Q99832-4	T-complex protein 1 subunit eta	CCT7	sp|Q99832-3|TCPH_HUMAN Isoform 3 of T-complex protein 1 subunit eta OS=Homo sapiens OX=9606 GN=CCT7;sp|Q99832|TCPH_HUMAN T-complex protein 1 subunit eta OS=Homo sapiens OX=9606 GN=CCT7 PE=1 SV=2;sp|Q99832-2|TCPH_HUMAN Isoform 2 of T-complex protein 1 subun
3.37920498847961	3.63761019706726	+	Keep	Discard	+_Discard	+_Keep	67.612	20.787	29.177	14572000	3	3	1.63015486576814	3.50840759277344	Q9HB71;Q9HB71-3;B2ZWH1;Q9HB71-2	Q9HB71;Q9HB71-3	Calcyclin-binding protein	CACYBP	sp|Q9HB71|CYBP_HUMAN Calcyclin-binding protein OS=Homo sapiens OX=9606 GN=CACYBP PE=1 SV=2;sp|Q9HB71-3|CYBP_HUMAN Isoform 3 of Calcyclin-binding protein OS=Homo sapiens OX=9606 GN=CACYBP
3.57785177230835	3.36960601806641	+	Keep	Discard	+_Discard	+_Keep	34.598	27.295	39.762	45983000	5	4	1.71949965354152	3.47372889518738	P12318-2;P12318;V9GY55;F5GXY9;F5GX41;V9GY83;H0YGT0	P12318-2;P12318	Low affinity immunoglobulin gamma Fc region receptor II-a	FCGR2A	sp|P12318-2|FCG2A_HUMAN Isoform 2 of Low affinity immunoglobulin gamma Fc region receptor II-a OS=Homo sapiens OX=9606 GN=FCGR2A;sp|P12318|FCG2A_HUMAN Low affinity immunoglobulin gamma Fc region receptor II-a OS=Homo sapiens OX=9606 GN=FCGR2A PE=1 SV=4
3.56864023208618	3.36457252502441	+	Keep	Discard	+_Discard	+_Keep	30.112	26.209	123.23	93657000	9	9	1.727405485723	3.4666063785553	P48960-2;P48960-3;P48960;K7EKV5;K7EPE8;K7EPP8	P48960-2;P48960-3;P48960	CD97 antigen;CD97 antigen subunit alpha;CD97 antigen subunit beta	CD97	sp|P48960-2|AGRE5_HUMAN Isoform 2 of Adhesion G protein-coupled receptor E5 OS=Homo sapiens OX=9606 GN=ADGRE5;sp|P48960-3|AGRE5_HUMAN Isoform 3 of Adhesion G protein-coupled receptor E5 OS=Homo sapiens OX=9606 GN=ADGRE5;sp|P48960|AGRE5_HUMAN Adhesion G pro
3.38446426391602	3.53294014930725	+	Keep	Discard	+_Discard	+_Keep	32.131	20.281	81.218	42924000	3	2	1.86447380089778	3.45870220661163	C9JEN3;C9IYT2;F8WDY4;C9IZ27;C9JW19;C9JWV9;B4DUD2;Q969X1;C9JM62;C9JAK9;C9JN47;C9JI44;C9JDV0;C9JAP5	C9JEN3;C9IYT2;F8WDY4;C9IZ27;C9JW19;C9JWV9;B4DUD2;Q969X1	Protein lifeguard 3	TMBIM1	tr|C9JEN3|C9JEN3_HUMAN Protein lifeguard 3 (Fragment) OS=Homo sapiens OX=9606 GN=TMBIM1 PE=1 SV=1;tr|C9IYT2|C9IYT2_HUMAN Protein lifeguard 3 (Fragment) OS=Homo sapiens OX=9606 GN=TMBIM1 PE=1 SV=1;tr|F8WDY4|F8WDY4_HUMAN Protein lifeguard 3 OS=Homo sapiens O
3.36960601806641	3.54411435127258	+	Keep	Discard	+_Discard	+_Keep	11.572	1.5687	72.937	13450000	1	1	1.79410772124782	3.45686018466949	P61006	P61006	Ras-related protein Rab-8A	RAB8A	sp|P61006|RAB8A_HUMAN Ras-related protein Rab-8A OS=Homo sapiens OX=9606 GN=RAB8A PE=1 SV=1
3.30376601219177	3.55003881454468	+	Keep	Discard	+_Discard	+_Keep	71.744	60.619	29.682	12199000	3	4	1.64082196327071	3.42690241336823	Q9NZN4;Q9NZN4-2	Q9NZN4;Q9NZN4-2	EH domain-containing protein 2	EHD2	sp|Q9NZN4|EHD2_HUMAN EH domain-containing protein 2 OS=Homo sapiens OX=9606 GN=EHD2 PE=1 SV=2;sp|Q9NZN4-2|EHD2_HUMAN Isoform 2 of EH domain-containing protein 2 OS=Homo sapiens OX=9606 GN=EHD2
3.45259547233582	3.38239073753357	+	Keep	Discard	+_Discard	+_Keep	14.959	98.037	56.723	24330000	3	3	2.18450638873692	3.41749310493469	Q7Z5G4-3;Q7Z5G4	Q7Z5G4-3;Q7Z5G4	Golgin subfamily A member 7	GOLGA7	sp|Q7Z5G4-3|GOGA7_HUMAN Isoform 2 of Golgin subfamily A member 7 OS=Homo sapiens OX=9606 GN=GOLGA7;sp|Q7Z5G4|GOGA7_HUMAN Golgin subfamily A member 7 OS=Homo sapiens OX=9606 GN=GOLGA7 PE=1 SV=2
3.37295198440552	3.45391273498535	+	Keep	Discard	+_Discard	+_Keep	47.923	54.403	53.483	42959000	4	5	2.12208700657483	3.41343235969543	A0A087WY82;Q9Y624;Q9Y624-2	A0A087WY82;Q9Y624;Q9Y624-2	Junctional adhesion molecule A	F11R	tr|A0A087WY82|A0A087WY82_HUMAN Junctional adhesion molecule 1 OS=Homo sapiens OX=9606 GN=F11R PE=1 SV=1;sp|Q9Y624|JAM1_HUMAN Junctional adhesion molecule A OS=Homo sapiens OX=9606 GN=F11R PE=1 SV=1;sp|Q9Y624-2|JAM1_HUMAN Isoform 2 of Junctional adhesion mo
3.30774903297424	3.50868225097656	+	Keep	Discard	+_Discard	+_Keep	40.323	29.553	108.49	34537000	6	7	1.72675094283695	3.4082156419754	P16152;E9PQ63;A8MTM1;P16152-2;O75828	P16152	Carbonyl reductase [NADPH] 1	CBR1	sp|P16152|CBR1_HUMAN Carbonyl reductase [NADPH] 1 OS=Homo sapiens OX=9606 GN=CBR1 PE=1 SV=3
3.35572123527527	3.44890093803406	+	Keep	Discard	+_Discard	+_Keep	49.086	17.669	195.86	331250000	16	13	2.05962971559381	3.40231108665466	P05556;P05556-2;P05556-5;P05556-4;P05556-3;C9JPK5;H7C4N8;E7ERX5;Q5T3E6;E9PLR6;E7EUI6;E7EQW5;C9JJP8;Q5T3E5;E9PQJ2;C9JNE0	P05556;P05556-2;P05556-5;P05556-4;P05556-3	Integrin beta-1	ITGB1	sp|P05556|ITB1_HUMAN Integrin beta-1 OS=Homo sapiens OX=9606 GN=ITGB1 PE=1 SV=2;sp|P05556-2|ITB1_HUMAN Isoform 2 of Integrin beta-1 OS=Homo sapiens OX=9606 GN=ITGB1;sp|P05556-5|ITB1_HUMAN Isoform 5 of Integrin beta-1 OS=Homo sapiens OX=9606 GN=ITGB1;sp|P05
3.39066767692566	3.39574837684631	+	Keep	Discard	+_Discard	+_Keep	31.256	13.742	47.027	6045300	4	4	3.32183689441319	3.39320802688599	Q01970-2;Q01970	Q01970-2;Q01970	1-phosphatidylinositol 4,5-bisphosphate phosphodiesterase beta-3	PLCB3	sp|Q01970-2|PLCB3_HUMAN Isoform 2 of 1-phosphatidylinositol 4,5-bisphosphate phosphodiesterase beta-3 OS=Homo sapiens OX=9606 GN=PLCB3;sp|Q01970|PLCB3_HUMAN 1-phosphatidylinositol 4,5-bisphosphate phosphodiesterase beta-3 OS=Homo sapiens OX=9606 GN=PLCB3 P
3.2543523311615	3.52155327796936	+	Keep	Discard	+_Discard	+_Keep	48.552	15.454	74.948	46979000	8	8	1.60047419521952	3.38795280456543	Q9H2K8;G3V1Q8;H0YF68;Q7L7X3-2;Q9UL54-2;Q9UL54-3;Q9UL54-4;Q9UL54	Q9H2K8;G3V1Q8	Serine/threonine-protein kinase TAO3	TAOK3	sp|Q9H2K8|TAOK3_HUMAN Serine/threonine-protein kinase TAO3 OS=Homo sapiens OX=9606 GN=TAOK3 PE=1 SV=2;tr|G3V1Q8|G3V1Q8_HUMAN Serine/threonine-protein kinase TAO3 OS=Homo sapiens OX=9606 GN=TAOK3 PE=1 SV=1
3.17547678947449	3.561203956604	+	Keep	Discard	+_Discard	+_Keep	39.577	62.349	20.935	13217000	4	4	1.43875954707358	3.36834037303925	P41250;H7C443	P41250	Glycine--tRNA ligase	GARS	sp|P41250|GARS_HUMAN Glycine--tRNA ligase OS=Homo sapiens OX=9606 GN=GARS1 PE=1 SV=3
3.18248581886292	3.53069496154785	+	Keep	Discard	+_Discard	+_Keep	69.016	183.94	87.166	45908000	7	9	1.48159707772281	3.35659039020538	P05771;P05771-2;I3L1Z0;H3BV73;P05129-2;P05129	P05771;P05771-2	Protein kinase C beta type	PRKCB	sp|P05771|KPCB_HUMAN Protein kinase C beta type OS=Homo sapiens OX=9606 GN=PRKCB PE=1 SV=4;sp|P05771-2|KPCB_HUMAN Isoform Beta-II of Protein kinase C beta type OS=Homo sapiens OX=9606 GN=PRKCB
3.29953765869141	3.41088366508484	+	Keep	Discard	+_Discard	+_Keep	76.687	3.9116	5.7185	4510900	3	2	1.97623487390654	3.35521066188812	F8W9W2;P43250-3;P43250;P43250-2;D6RHX8	F8W9W2;P43250-3;P43250;P43250-2	G protein-coupled receptor kinase 6	GRK6	tr|F8W9W2|F8W9W2_HUMAN G protein-coupled receptor kinase OS=Homo sapiens OX=9606 GN=GRK6 PE=1 SV=1;sp|P43250-3|GRK6_HUMAN Isoform GRK6C of G protein-coupled receptor kinase 6 OS=Homo sapiens OX=9606 GN=GRK6;sp|P43250|GRK6_HUMAN G protein-coupled receptor k
3.37767910957336	3.26342511177063	+	Keep	Discard	+_Discard	+_Keep	15.735	67.397	73.924	10960000	4	6	1.96053160967147	3.320552110672	Q8N5H7-6;Q8N5H7-5;Q8N5H7-2;Q8N5H7-4;Q8N5H7;Q5JU32;Q8N5H7-3	Q8N5H7-6;Q8N5H7-5;Q8N5H7-2;Q8N5H7-4;Q8N5H7;Q5JU32;Q8N5H7-3	SH2 domain-containing protein 3C	SH2D3C	sp|Q8N5H7-6|SH2D3_HUMAN Isoform 6 of SH2 domain-containing protein 3C OS=Homo sapiens OX=9606 GN=SH2D3C;sp|Q8N5H7-5|SH2D3_HUMAN Isoform 5 of SH2 domain-containing protein 3C OS=Homo sapiens OX=9606 GN=SH2D3C;sp|Q8N5H7-2|SH2D3_HUMAN Isoform 2 of SH2 domain-
3.10591268539429	3.49876141548157	+	Keep	Discard	+_Discard	+_Keep	104.65	100.51	11.475	16429000	4	3	1.42225729898757	3.30233705043793	J3KPY9;P58335-2;P58335-4;P58335;A0A0C4DG84;P58335-3	J3KPY9;P58335-2;P58335-4;P58335;A0A0C4DG84;P58335-3	Anthrax toxin receptor 2	ANTXR2	tr|J3KPY9|J3KPY9_HUMAN Anthrax toxin receptor OS=Homo sapiens OX=9606 GN=ANTXR2 PE=1 SV=1;sp|P58335-2|ANTR2_HUMAN Isoform 2 of Anthrax toxin receptor 2 OS=Homo sapiens OX=9606 GN=ANTXR2;sp|P58335-4|ANTR2_HUMAN Isoform 4 of Anthrax toxin receptor 2 OS=Homo
3.08328151702881	3.51184749603271	+	Keep	Discard	+_Discard	+_Keep	50.848	44.13	117.85	19666000	5	5	1.383935661013	3.29756450653076	Q92835-2;Q92835;H0Y5Q9;Q92835-3	Q92835-2;Q92835;H0Y5Q9;Q92835-3	Phosphatidylinositol 3,4,5-trisphosphate 5-phosphatase 1	INPP5D	sp|Q92835-2|SHIP1_HUMAN Isoform 2 of Phosphatidylinositol 3,4,5-trisphosphate 5-phosphatase 1 OS=Homo sapiens OX=9606 GN=INPP5D;sp|Q92835|SHIP1_HUMAN Phosphatidylinositol 3,4,5-trisphosphate 5-phosphatase 1 OS=Homo sapiens OX=9606 GN=INPP5D PE=1 SV=2;tr|H0
3.27021479606628	3.32096123695374	+	Keep	Discard	+_Discard	+_Keep	35.399	15.385	63.751	71257000	7	7	2.30968578036233	3.29558801651001	Q969P0-3;Q969P0;C9J8Z4;Q969P0-2	Q969P0-3;Q969P0;C9J8Z4	Immunoglobulin superfamily member 8	IGSF8	sp|Q969P0-3|IGSF8_HUMAN Isoform 3 of Immunoglobulin superfamily member 8 OS=Homo sapiens OX=9606 GN=IGSF8;sp|Q969P0|IGSF8_HUMAN Immunoglobulin superfamily member 8 OS=Homo sapiens OX=9606 GN=IGSF8 PE=1 SV=1;tr|C9J8Z4|C9J8Z4_HUMAN Immunoglobulin superfamily
3.36050462722778	3.22274279594421	+	Keep	Discard	+_Discard	+_Keep	23.125	26.523	15.266	9290000	2	2	1.87549452843254	3.291623711586	O78179;A0A140T912;A0A1W2PRZ0;A0A140T937;A0A140T930;A0A140T9M5;A0A140T9Z4	O78179;A0A140T912;A0A1W2PRZ0;A0A140T937;A0A140T930;A0A140T9M5		HLA-C	tr|O78179|O78179_HUMAN HLA class I histocompatibility antigen, C alpha chain OS=Homo sapiens OX=9606 GN=HLA-C PE=1 SV=1;tr|A0A140T912|A0A140T912_HUMAN HLA class I histocompatibility antigen, C alpha chain OS=Homo sapiens OX=9606 GN=HLA-C PE=1 SV=1;tr|A0A1W
3.04036641120911	3.5162672996521	+	Keep	Discard	+_Discard	+_Keep	9.336	43.102	96.156	69939000	5	4	1.3360452139966	3.2783168554306	J3QRS3;P19105;O14950;P24844;J3KTJ1;P24844-2	J3QRS3;P19105;O14950;P24844;J3KTJ1;P24844-2	Myosin regulatory light chain 12A;Myosin regulatory light chain 12B;Myosin regulatory light polypeptide 9	MYL12A;MYL12B;MYL9	tr|J3QRS3|J3QRS3_HUMAN Myosin regulatory light chain 12A OS=Homo sapiens OX=9606 GN=MYL12A PE=1 SV=1;sp|P19105|ML12A_HUMAN Myosin regulatory light chain 12A OS=Homo sapiens OX=9606 GN=MYL12A PE=1 SV=2;sp|O14950|ML12B_HUMAN Myosin regulatory light chain 12B
3.1828670501709	3.36904764175415	+	Keep	Discard	+_Discard	+_Keep	10.368	19.91	202.99	31939000	8	4	1.74267055920898	3.27595734596252	A0A087X0V5;P29728-2;P29728;F8W1C5;P29728-3	A0A087X0V5;P29728-2;P29728	2-5-oligoadenylate synthase 2	OAS2	tr|A0A087X0V5|A0A087X0V5_HUMAN 2-5 oligoadenylate synthase OS=Homo sapiens OX=9606 GN=OAS2 PE=1 SV=1;sp|P29728-2|OAS2_HUMAN Isoform p69 of 2-5-oligoadenylate synthase 2 OS=Homo sapiens OX=9606 GN=OAS2;sp|P29728|OAS2_HUMAN 2-5-oligoadenylate synthase
3.33270788192749	3.1940712928772	+	Keep	Discard	+_Discard	+_Keep	17.903	20.759	33.955	4989300	3	2	1.86900623495801	3.26338958740234	Q13641	Q13641	Trophoblast glycoprotein	TPBG	sp|Q13641|TPBG_HUMAN Trophoblast glycoprotein OS=Homo sapiens OX=9606 GN=TPBG PE=1 SV=1
3.43722772598267	3.03038907051086	+	Keep	Discard	+_Discard	+_Keep	62.749	40.469	142.49	444030000	7	10	1.3980137880524	3.23380839824677	P16070;P16070-16;P16070-8;P16070-7;P16070-3;P16070-4;P16070-6;P16070-17;P16070-5;P16070-10;P16070-11;P16070-13;P16070-14;P16070-12;P16070-18;H0YD13;H0Y2P0;H0YE40;P16070-15;H0YCV9;H0Y5E4;H0YDW7;P16070-9;H0YDX6;H0YD17;J3KN83;E9PKC6;H0YEU1;H0YEV3;H0YD90;P16070-19;Q86UZ1;H0YF08	P16070;P16070-16;P16070-8;P16070-7;P16070-3;P16070-4;P16070-6;P16070-17;P16070-5;P16070-10;P16070-11;P16070-13;P16070-14;P16070-12;P16070-18;H0YD13;H0Y2P0;H0YE40	CD44 antigen	CD44	sp|P16070|CD44_HUMAN CD44 antigen OS=Homo sapiens OX=9606 GN=CD44 PE=1 SV=3;sp|P16070-16|CD44_HUMAN Isoform 16 of CD44 antigen OS=Homo sapiens OX=9606 GN=CD44;sp|P16070-8|CD44_HUMAN Isoform 8 of CD44 antigen OS=Homo sapiens OX=9606 GN=CD44;sp|P16070-7|CD44
3.08712339401245	3.35035586357117	+	Keep	Discard	+_Discard	+_Keep	24.672	23.981	323.31	115330000	10	8	1.58473813922933	3.21873962879181	P51149;C9J592;C9J8S3;C9IZZ0;C9J4V0;C9J4S4;C9J7D1	P51149;C9J592;C9J8S3	Ras-related protein Rab-7a	RAB7A	sp|P51149|RAB7A_HUMAN Ras-related protein Rab-7a OS=Homo sapiens OX=9606 GN=RAB7A PE=1 SV=1;tr|C9J592|C9J592_HUMAN Ras-related protein Rab-7a (Fragment) OS=Homo sapiens OX=9606 GN=RAB7A PE=1 SV=1;tr|C9J8S3|C9J8S3_HUMAN Ras-related protein Rab-7a OS=Homo sa
3.31452250480652	3.10249018669128	+	Keep	Discard	+_Discard	+_Keep	91.425	37.741	26.661	59033000	4	5	1.67720869159925	3.2085063457489	P11169;Q8TDB8-4;Q8TDB8-2;Q8TDB8;Q8TDB8-5	P11169;Q8TDB8-4;Q8TDB8-2;Q8TDB8;Q8TDB8-5	Solute carrier family 2, facilitated glucose transporter member 3;Solute carrier family 2, facilitated glucose transporter member 14	SLC2A3;SLC2A14	sp|P11169|GTR3_HUMAN Solute carrier family 2, facilitated glucose transporter member 3 OS=Homo sapiens OX=9606 GN=SLC2A3 PE=1 SV=1;sp|Q8TDB8-4|GTR14_HUMAN Isoform 4 of Solute carrier family 2, facilitated glucose transporter member 14 OS=Homo sapiens OX=96
3.09010815620422	3.31420350074768	+	Keep	Discard	+_Discard	+_Keep	14.765	123.82	18.201	21829000	5	5	1.65233665576296	3.20215582847595	P26639;P26639-2;D6R9F8;D6RCA5;D6RDJ6	P26639;P26639-2	Threonine--tRNA ligase, cytoplasmic	TARS	sp|P26639|SYTC_HUMAN Threonine--tRNA ligase 1, cytoplasmic OS=Homo sapiens OX=9606 GN=TARS1 PE=1 SV=3;sp|P26639-2|SYTC_HUMAN Isoform 2 of Threonine--tRNA ligase 1, cytoplasmic OS=Homo sapiens OX=9606 GN=TARS1
3.05359792709351	3.31928563117981	+	Keep	Discard	+_Discard	+_Keep	8.3961	8.678	185.49	203330000	6	7	1.57633582871762	3.18644177913666	P51148;P51148-2;K7ENY4;K7ERI8;K7ERQ8;F8VVK3;F8VWU4;F8VVZ0;P61020-2;K7EIP6;F8WCY6;F8WD79;F8VPW9;F8VSF8;F8VWZ7	P51148;P51148-2;K7ENY4;K7ERI8;K7ERQ8	Ras-related protein Rab-5C	RAB5C	sp|P51148|RAB5C_HUMAN Ras-related protein Rab-5C OS=Homo sapiens OX=9606 GN=RAB5C PE=1 SV=2;sp|P51148-2|RAB5C_HUMAN Isoform 2 of Ras-related protein Rab-5C OS=Homo sapiens OX=9606 GN=RAB5C;tr|K7ENY4|K7ENY4_HUMAN Ras-related protein Rab-5C (Fragment) OS=Hom
3.08666491508484	3.26794028282166	+	Keep	Discard	+_Discard	+_Keep	50.072	20.147	38.517	16735000	2	2	1.74098741929734	3.17730259895325	Q9Y266	Q9Y266	Nuclear migration protein nudC	NUDC	sp|Q9Y266|NUDC_HUMAN Nuclear migration protein nudC OS=Homo sapiens OX=9606 GN=NUDC PE=1 SV=1
3.14634561538696	3.20276260375977	+	Keep	Discard	+_Discard	+_Keep	13.262	16.408	29.407	17755000	4	4	2.24743413740541	3.17455410957336	Q9C0B5;Q9C0B5-2;H0YEF4	Q9C0B5;Q9C0B5-2	Palmitoyltransferase ZDHHC5	ZDHHC5	sp|Q9C0B5|ZDHC5_HUMAN Palmitoyltransferase ZDHHC5 OS=Homo sapiens OX=9606 GN=ZDHHC5 PE=1 SV=2;sp|Q9C0B5-2|ZDHC5_HUMAN Isoform 2 of Palmitoyltransferase ZDHHC5 OS=Homo sapiens OX=9606 GN=ZDHHC5
3.21921515464783	3.10376620292664	+	Keep	Discard	+_Discard	+_Keep	19.906	11.713	95.727	7212400	4	3	1.93470003887482	3.16149067878723	P52292;J3QLL0;J3KS65	P52292;J3QLL0;J3KS65	Importin subunit alpha-1	KPNA2	sp|P52292|IMA1_HUMAN Importin subunit alpha-1 OS=Homo sapiens OX=9606 GN=KPNA2 PE=1 SV=1;tr|J3QLL0|J3QLL0_HUMAN Importin subunit alpha-1 (Fragment) OS=Homo sapiens OX=9606 GN=KPNA2 PE=1 SV=1;tr|J3KS65|J3KS65_HUMAN Importin subunit alpha-1 (Fragment) OS=Hom
3.0501708984375	3.25032496452332	+	Keep	Discard	+_Discard	+_Keep	13.572	70.122	196.08	47337000	6	5	1.69427622416608	3.15024793148041	Q96EY5;Q96EY5-2;E9PQA6;Q96EY5-3;E9PLZ8;E9PLL0;E9PJW8;M0QZK6	Q96EY5;Q96EY5-2;E9PQA6;Q96EY5-3	Multivesicular body subunit 12A	MVB12A	sp|Q96EY5|MB12A_HUMAN Multivesicular body subunit 12A OS=Homo sapiens OX=9606 GN=MVB12A PE=1 SV=1;sp|Q96EY5-2|MB12A_HUMAN Isoform 2 of Multivesicular body subunit 12A OS=Homo sapiens OX=9606 GN=MVB12A;tr|E9PQA6|E9PQA6_HUMAN Multivesicular body subunit 12A
2.95391702651978	3.32481074333191	+	Keep	Discard	+_Discard	+_Keep	17.83	5.4207	82.874	38290000	3	3	1.42524644028255	3.13936388492584	C9JPM4;P18085;C9JAK5;U3KQF2	C9JPM4;P18085;C9JAK5	ADP-ribosylation factor 4	ARF4	tr|C9JPM4|C9JPM4_HUMAN ADP-ribosylation factor 4 (Fragment) OS=Homo sapiens OX=9606 GN=ARF4 PE=1 SV=1;sp|P18085|ARF4_HUMAN ADP-ribosylation factor 4 OS=Homo sapiens OX=9606 GN=ARF4 PE=1 SV=3;tr|C9JAK5|C9JAK5_HUMAN ADP-ribosylation factor 4 OS=Homo sapiens
2.91989302635193	3.27689862251282	+	Keep	Discard	+_Discard	+_Keep	76.084	70.789	88.003	32110000	7	7	1.43609154230867	3.09839582443237	Q86VP6;Q86VP6-2;A0A0C4DGH5;F5H6I6;A0A3B3ISC4;F8WBB8;H0YH27;Q86VP6-3;O75155-2;O75155	Q86VP6;Q86VP6-2;A0A0C4DGH5	Cullin-associated NEDD8-dissociated protein 1	CAND1	sp|Q86VP6|CAND1_HUMAN Cullin-associated NEDD8-dissociated protein 1 OS=Homo sapiens OX=9606 GN=CAND1 PE=1 SV=2;sp|Q86VP6-2|CAND1_HUMAN Isoform 2 of Cullin-associated NEDD8-dissociated protein 1 OS=Homo sapiens OX=9606 GN=CAND1;tr|A0A0C4DGH5|A0A0C4DGH5_HUMA
2.93834233283997	3.25627112388611	+	Keep	Discard	+_Discard	+_Keep	23.601	123.16	193.68	67197000	8	4	1.48618511967739	3.09730672836304	P61106;X6RFL8	P61106;X6RFL8	Ras-related protein Rab-14	RAB14	sp|P61106|RAB14_HUMAN Ras-related protein Rab-14 OS=Homo sapiens OX=9606 GN=RAB14 PE=1 SV=4;tr|X6RFL8|X6RFL8_HUMAN Ras-related protein Rab-14 (Fragment) OS=Homo sapiens OX=9606 GN=RAB14 PE=1 SV=1
3.16225838661194	3.03206562995911	+	Keep	Discard	+_Discard	+_Keep	106.37	61.54	19.971	28857000	4	2	1.8735909122911	3.09716200828552	Q8N5I2;Q5T370;Q5T371;F2Z3I4	Q8N5I2;Q5T370;Q5T371	Arrestin domain-containing protein 1	ARRDC1	sp|Q8N5I2|ARRD1_HUMAN Arrestin domain-containing protein 1 OS=Homo sapiens OX=9606 GN=ARRDC1 PE=1 SV=1;tr|Q5T370|Q5T370_HUMAN Arrestin domain-containing protein 1 (Fragment) OS=Homo sapiens OX=9606 GN=ARRDC1 PE=1 SV=1;tr|Q5T371|Q5T371_HUMAN Arrestin domain
2.87501335144043	3.30459856987	+	Keep	Discard	+_Discard	+_Keep	23.365	58.293	126.97	57557000	6	7	1.35472987243807	3.08980596065521	Q9UK41;E9PQR7;Q9UK41-2;E9PM90;E9PR04;E9PLM9	Q9UK41;E9PQR7;Q9UK41-2;E9PM90	Vacuolar protein sorting-associated protein 28 homolog	VPS28	sp|Q9UK41|VPS28_HUMAN Vacuolar protein sorting-associated protein 28 homolog OS=Homo sapiens OX=9606 GN=VPS28 PE=1 SV=1;tr|E9PQR7|E9PQR7_HUMAN Vacuolar protein sorting-associated protein 28 homolog (Fragment) OS=Homo sapiens OX=9606 GN=VPS28 PE=1 SV=1;sp|Q
2.92409992218018	3.21132373809814	+	Keep	Discard	+_Discard	+_Keep	42.849	68.973	12.314	11329000	3	3	1.52606094484653	3.06771183013916	Q9BRG1;K7EP45;K7EKV4;K7ENE3	Q9BRG1;K7EP45;K7EKV4	Vacuolar protein-sorting-associated protein 25	VPS25	sp|Q9BRG1|VPS25_HUMAN Vacuolar protein-sorting-associated protein 25 OS=Homo sapiens OX=9606 GN=VPS25 PE=1 SV=1;tr|K7EP45|K7EP45_HUMAN ESCRT-II complex subunit VPS25 OS=Homo sapiens OX=9606 GN=VPS25 PE=1 SV=1;tr|K7EKV4|K7EKV4_HUMAN ESCRT-II complex subunit
3.13394165039063	2.96893858909607	+	Keep	Discard	+_Discard	+_Keep	23.265	12.036	18.201	24731000	4	3	1.76426851174704	3.05144011974335	Q92542-2;Q92542;H0Y6T7;Q5T205;H0Y3Z4	Q92542-2;Q92542;H0Y6T7;Q5T205;H0Y3Z4	Nicastrin	NCSTN	sp|Q92542-2|NICA_HUMAN Isoform 2 of Nicastrin OS=Homo sapiens OX=9606 GN=NCSTN;sp|Q92542|NICA_HUMAN Nicastrin OS=Homo sapiens OX=9606 GN=NCSTN PE=1 SV=2;tr|H0Y6T7|H0Y6T7_HUMAN Nicastrin (Fragment) OS=Homo sapiens OX=9606 GN=NCSTN PE=1 SV=1;tr|Q5T205|Q5T205
2.82873296737671	3.25173425674438	+	Keep	Discard	+_Discard	+_Keep	65.405	40.217	127.5	9771900	3	3	1.35441427661984	3.04023361206055	E9PM17;B3KNX7;Q13153;Q13153-2;H0YCG5;H0YCM0;H7C1X3;A0A087X294;O75914-2;O75914;O75914-4;O75914-3	E9PM17;B3KNX7;Q13153;Q13153-2;H0YCG5	Non-specific serine/threonine protein kinase;Serine/threonine-protein kinase PAK 1	PAK1	tr|E9PM17|E9PM17_HUMAN Serine/threonine-protein kinase PAK 1 OS=Homo sapiens OX=9606 GN=PAK1 PE=1 SV=1;tr|B3KNX7|B3KNX7_HUMAN Non-specific serine/threonine protein kinase OS=Homo sapiens OX=9606 GN=PAK1 PE=1 SV=1;sp|Q13153|PAK1_HUMAN Serine/threonine-prote
2.82152652740479	3.25604462623596	+	Keep	Discard	+_Discard	+_Keep	10.624	57.634	323.31	87769000	7	9	1.34258040229151	3.03878557682037	Q9NWQ8	Q9NWQ8	Phosphoprotein associated with glycosphingolipid-enriched microdomains 1	PAG1	sp|Q9NWQ8|PHAG1_HUMAN Phosphoprotein associated with glycosphingolipid-enriched microdomains 1 OS=Homo sapiens OX=9606 GN=PAG1 PE=1 SV=2
2.78094005584717	3.25318765640259	+	Keep	Discard	+_Discard	+_Keep	29.5	17.885	323.31	204220000	14	11	1.30344896377262	3.01706385612488	P50395;P50395-2;Q5SX87;V9GYF8;Q5SX90;V9GYJ7;Q5SX86;Q5SX91	P50395;P50395-2;Q5SX87	Rab GDP dissociation inhibitor beta	GDI2	sp|P50395|GDIB_HUMAN Rab GDP dissociation inhibitor beta OS=Homo sapiens OX=9606 GN=GDI2 PE=1 SV=2;sp|P50395-2|GDIB_HUMAN Isoform 2 of Rab GDP dissociation inhibitor beta OS=Homo sapiens OX=9606 GN=GDI2;tr|Q5SX87|Q5SX87_HUMAN Rab GDP dissociation inhibitor
3.13948583602905	2.8696346282959	+	Keep	Discard	+_Discard	+_Keep	72.098	199.65	61.358	39452000	9	11	1.54409810403619	3.00456023216248	A0A087WVQ6;Q00610-2;Q00610;J3KS13;K7EJJ5;A0A087WX41;P53675-2;P53675	A0A087WVQ6;Q00610-2;Q00610	Clathrin heavy chain;Clathrin heavy chain 1	CLTC	tr|A0A087WVQ6|A0A087WVQ6_HUMAN Clathrin heavy chain OS=Homo sapiens OX=9606 GN=CLTC PE=1 SV=1;sp|Q00610-2|CLH1_HUMAN Isoform 2 of Clathrin heavy chain 1 OS=Homo sapiens OX=9606 GN=CLTC;sp|Q00610|CLH1_HUMAN Clathrin heavy chain 1 OS=Homo sapiens OX=9606 GN=
2.8147349357605	3.18990349769592	+	Keep	Discard	+_Discard	+_Keep	42.558	44.637	210.05	117820000	12	12	1.40094446843952	3.00231921672821	Q9UKE5-6;Q9UKE5-2;Q9UKE5-4;Q9UKE5;Q9UKE5-8;Q9UKE5-5;Q9UKE5-7;Q9UKE5-3;C9J338;C9JVV1;E7ETN6	Q9UKE5-6;Q9UKE5-2;Q9UKE5-4;Q9UKE5;Q9UKE5-8;Q9UKE5-5;Q9UKE5-7;Q9UKE5-3	TRAF2 and NCK-interacting protein kinase	TNIK	sp|Q9UKE5-6|TNIK_HUMAN Isoform 6 of TRAF2 and NCK-interacting protein kinase OS=Homo sapiens OX=9606 GN=TNIK;sp|Q9UKE5-2|TNIK_HUMAN Isoform 2 of TRAF2 and NCK-interacting protein kinase OS=Homo sapiens OX=9606 GN=TNIK;sp|Q9UKE5-4|TNIK_HUMAN Isoform 4 of TR
3.14650845527649	2.78351950645447	+	Keep	Discard	+_Discard	+_Keep	71.114	146.53	56.345	27326000	8	6	1.40982475721915	2.96501398086548	A0A140T8Z0;A0A0G2JH68;O60610-2;O60610-3;O60610;H9KV28;A0A2R8Y5N1;H7C2W8;B4E2I7;A0A2R8YEF8	A0A140T8Z0;A0A0G2JH68;O60610-2;O60610-3;O60610;H9KV28;A0A2R8Y5N1	Protein diaphanous homolog 1	DIAPH1	tr|A0A140T8Z0|A0A140T8Z0_HUMAN Protein diaphanous homolog 1 OS=Homo sapiens OX=9606 GN=DIAPH1 PE=1 SV=1;tr|A0A0G2JH68|A0A0G2JH68_HUMAN Protein diaphanous homolog 1 OS=Homo sapiens OX=9606 GN=DIAPH1 PE=1 SV=1;sp|O60610-2|DIAP1_HUMAN Isoform 2 of Protein dia
2.73046612739563	3.1834864616394	+	Keep	Discard	+_Discard	+_Keep	58.545	77.799	9.203	5938300	4	3	1.31272732688555	2.95697629451752	Q00722-3;Q00722-2;Q00722;H0YNI4;Q9BVT6	Q00722-3;Q00722-2;Q00722	1-phosphatidylinositol 4,5-bisphosphate phosphodiesterase beta-2	PLCB2	sp|Q00722-3|PLCB2_HUMAN Isoform 3 of 1-phosphatidylinositol 4,5-bisphosphate phosphodiesterase beta-2 OS=Homo sapiens OX=9606 GN=PLCB2;sp|Q00722-2|PLCB2_HUMAN Isoform 2 of 1-phosphatidylinositol 4,5-bisphosphate phosphodiesterase beta-2 OS=Homo sapiens OX=
2.9200074672699	2.95717167854309	+	Keep	Discard	+_Discard	+_Keep	36.884	84.742	18.329	31900000	4	4	2.39516967414284	2.93858957290649	Q06323-3;Q06323;Q06323-2;H0YKK6;H0YLU2	Q06323-3;Q06323;Q06323-2	Proteasome activator complex subunit 1	PSME1	sp|Q06323-3|PSME1_HUMAN Isoform 3 of Proteasome activator complex subunit 1 OS=Homo sapiens OX=9606 GN=PSME1;sp|Q06323|PSME1_HUMAN Proteasome activator complex subunit 1 OS=Homo sapiens OX=9606 GN=PSME1 PE=1 SV=1;sp|Q06323-2|PSME1_HUMAN Isoform 2 of Protea
2.74966287612915	3.12025237083435	+	Keep	Discard	+_Discard	+_Keep	27.969	26.846	77.312	32130000	6	6	1.39643462257286	2.93495762348175	Q96HC4;Q96HC4-7;Q96HC4-4;H0Y8Y3;Q96HC4-6;A0A0A0MSP3;D6RAA1;A0A0D9SFW3;D6RGG6;A0A0D9SFR4;Q96HC4-5;Q96HC4-3;Q96HC4-2	Q96HC4;Q96HC4-7;Q96HC4-4;H0Y8Y3;Q96HC4-6	PDZ and LIM domain protein 5	PDLIM5	sp|Q96HC4|PDLI5_HUMAN PDZ and LIM domain protein 5 OS=Homo sapiens OX=9606 GN=PDLIM5 PE=1 SV=5;sp|Q96HC4-7|PDLI5_HUMAN Isoform 7 of PDZ and LIM domain protein 5 OS=Homo sapiens OX=9606 GN=PDLIM5;sp|Q96HC4-4|PDLI5_HUMAN Isoform 4 of PDZ and LIM domain prote
2.85569071769714	2.93947100639343	+	Keep	Discard	+_Discard	+_Keep	31.898	31.889	18.179	18457000	2	4	2.03607383823966	2.89758086204529	C9J9K3;A0A0C4DG17;P08865;F8WD59	C9J9K3;A0A0C4DG17;P08865;F8WD59	40S ribosomal protein SA	RPSA	tr|C9J9K3|C9J9K3_HUMAN 40S ribosomal protein SA (Fragment) OS=Homo sapiens OX=9606 GN=RPSA PE=1 SV=8;tr|A0A0C4DG17|A0A0C4DG17_HUMAN 40S ribosomal protein SA OS=Homo sapiens OX=9606 GN=RPSA PE=1 SV=1;sp|P08865|RSSA_HUMAN 40S ribosomal protein SA OS=Homo sap
2.9518301486969	2.8409264087677	+	Keep	Discard	+_Discard	+_Keep	51.111	28.612	138.26	185150000	3	2	1.91411201646563	2.8963782787323	Q01629;H7BYV1;E9PS44;E9PQN9;P13164;Q01628	Q01629;H7BYV1;E9PS44;E9PQN9;P13164;Q01628	Interferon-induced transmembrane protein 2;Interferon-induced transmembrane protein 1;Interferon-induced transmembrane protein 3	IFITM2;IFITM3;IFITM1	sp|Q01629|IFM2_HUMAN Interferon-induced transmembrane protein 2 OS=Homo sapiens OX=9606 GN=IFITM2 PE=1 SV=2;tr|H7BYV1|H7BYV1_HUMAN Interferon-induced transmembrane protein 2 (Fragment) OS=Homo sapiens OX=9606 GN=IFITM2 PE=3 SV=1;tr|E9PS44|E9PS44_HUMAN Inte
2.7845458984375	2.89369225502014	+	Keep	Discard	+_Discard	+_Keep	37.835	46.181	157.5	33521000	2	3	1.91237771663304	2.83911907672882	C9JL85;P58546	C9JL85;P58546	Myotrophin	MTPN	tr|C9JL85|C9JL85_HUMAN Myotrophin OS=Homo sapiens OX=9606 GN=MTPN PE=1 SV=1;sp|P58546|MTPN_HUMAN Myotrophin OS=Homo sapiens OX=9606 GN=MTPN PE=1 SV=2
2.62358593940735	3.04204893112183	+	Keep	Discard	+_Discard	+_Keep	15.272	16.181	144.46	274680000	5	5	1.32849927561142	2.83281743526459	P52566;F5H3P3;H0YGX7;F5H2R5;F5H6Q0	P52566;F5H3P3;H0YGX7;F5H2R5;F5H6Q0	Rho GDP-dissociation inhibitor 2	ARHGDIB	sp|P52566|GDIR2_HUMAN Rho GDP-dissociation inhibitor 2 OS=Homo sapiens OX=9606 GN=ARHGDIB PE=1 SV=3;tr|F5H3P3|F5H3P3_HUMAN Rho GDP-dissociation inhibitor 2 (Fragment) OS=Homo sapiens OX=9606 GN=ARHGDIB PE=1 SV=8;tr|H0YGX7|H0YGX7_HUMAN Rho GDP-dissociation
2.74174737930298	2.91953086853027	+	Keep	Discard	+_Discard	+_Keep	23.767	27.822	323.31	533560000	10	11	1.6992856546133	2.83063912391663	Q8WWI5;Q8WWI5-3;Q8WWI5-2	Q8WWI5;Q8WWI5-3;Q8WWI5-2	Choline transporter-like protein 1	SLC44A1	sp|Q8WWI5|CTL1_HUMAN Choline transporter-like protein 1 OS=Homo sapiens OX=9606 GN=SLC44A1 PE=1 SV=1;sp|Q8WWI5-3|CTL1_HUMAN Isoform 3 of Choline transporter-like protein 1 OS=Homo sapiens OX=9606 GN=SLC44A1;sp|Q8WWI5-2|CTL1_HUMAN Isoform 2 of Choline trans
2.76326274871826	2.8943133354187	+	Keep	Discard	+_Discard	+_Keep	70.178	73.903	87.537	37002000	5	4	1.8313889673432	2.82878804206848	P09972;A8MVZ9;J3KSV6;J3QKP5;K7EKH5;C9J8F3;J3QKK1	P09972;A8MVZ9;J3KSV6;J3QKP5	Fructose-bisphosphate aldolase C;Fructose-bisphosphate aldolase	ALDOC	sp|P09972|ALDOC_HUMAN Fructose-bisphosphate aldolase C OS=Homo sapiens OX=9606 GN=ALDOC PE=1 SV=2;tr|A8MVZ9|A8MVZ9_HUMAN Fructose-bisphosphate aldolase OS=Homo sapiens OX=9606 GN=ALDOC PE=1 SV=1;tr|J3KSV6|J3KSV6_HUMAN Fructose-bisphosphate aldolase (Fragme
2.62103199958801	3.01079773902893	+	Keep	Discard	+_Discard	+_Keep	20.5	13.824	144.54	35303000	5	3	1.35665767710663	2.81591486930847	P61019;E9PKL7;P61019-2;H7C125;E9PE37;Q6PIK3;H0YD31	P61019;E9PKL7;P61019-2	Ras-related protein Rab-2A	RAB2A	sp|P61019|RAB2A_HUMAN Ras-related protein Rab-2A OS=Homo sapiens OX=9606 GN=RAB2A PE=1 SV=1;tr|E9PKL7|E9PKL7_HUMAN Ras-related protein Rab-2A OS=Homo sapiens OX=9606 GN=RAB2A PE=1 SV=1;sp|P61019-2|RAB2A_HUMAN Isoform 2 of Ras-related protein Rab-2A OS=Homo
2.73649668693542	2.8905246257782	+	Keep	Discard	+_Discard	+_Keep	14.152	9.6468	323.31	830580000	13	12	1.75890736687701	2.81351065635681	Q08431;Q08431-4;Q08431-3;Q08431-2;H0YKS8;A0A087WUV5	Q08431;Q08431-4;Q08431-3;Q08431-2;H0YKS8	Lactadherin;Lactadherin short form;Medin	MFGE8	sp|Q08431|MFGM_HUMAN Lactadherin OS=Homo sapiens OX=9606 GN=MFGE8 PE=1 SV=3;sp|Q08431-4|MFGM_HUMAN Isoform 4 of Lactadherin OS=Homo sapiens OX=9606 GN=MFGE8;sp|Q08431-3|MFGM_HUMAN Isoform 3 of Lactadherin OS=Homo sapiens OX=9606 GN=MFGE8;sp|Q08431-2|MFGM_H
2.61873197555542	2.99617171287537	+	Keep	Discard	+_Discard	+_Keep	41.292	73.1	72.676	35918000	6	7	1.36926743414939	2.80745184421539	P09104;F5H0C8;P09104-2;F5H1C3;P13929-3;P13929-2;P13929;U3KQP4;U3KQQ1	P09104;F5H0C8;P09104-2	Gamma-enolase;Enolase	ENO2	sp|P09104|ENOG_HUMAN Gamma-enolase OS=Homo sapiens OX=9606 GN=ENO2 PE=1 SV=3;tr|F5H0C8|F5H0C8_HUMAN 2-phospho-D-glycerate hydro-lyase OS=Homo sapiens OX=9606 GN=ENO2 PE=1 SV=1;sp|P09104-2|ENOG_HUMAN Isoform 2 of Gamma-enolase OS=Homo sapiens OX=9606 GN=ENO
2.76790904998779	2.80817914009094	+	Keep	Discard	+_Discard	+_Keep	8.69	164.47	139.67	94342000	2	3	2.33747445975503	2.78804409503937	P31949	P31949	Protein S100-A11;Protein S100-A11, N-terminally processed	S100A11	sp|P31949|S10AB_HUMAN Protein S100-A11 OS=Homo sapiens OX=9606 GN=S100A11 PE=1 SV=2
2.65172910690308	2.89493417739868	+	Keep	Discard	+_Discard	+_Keep	79.277	7.9953	56.555	8769100	3	1	1.55445714287057	2.77333164215088	Q99618;J3KMY0;F5GX58;F8WDL1	Q99618;J3KMY0	Cell division cycle-associated protein 3	CDCA3	sp|Q99618|CDCA3_HUMAN Cell division cycle-associated protein 3 OS=Homo sapiens OX=9606 GN=CDCA3 PE=1 SV=1;tr|J3KMY0|J3KMY0_HUMAN Cell division cycle-associated protein 3 OS=Homo sapiens OX=9606 GN=CDCA3 PE=1 SV=1
2.60364413261414	2.89998769760132	+	Keep	Discard	+_Discard	+_Keep	81.281	64.229	224.32	232060000	12	11	1.46539293907091	2.75181591510773	P00558;P00558-2;P07205	P00558;P00558-2	Phosphoglycerate kinase 1	PGK1	sp|P00558|PGK1_HUMAN Phosphoglycerate kinase 1 OS=Homo sapiens OX=9606 GN=PGK1 PE=1 SV=3;sp|P00558-2|PGK1_HUMAN Isoform 2 of Phosphoglycerate kinase 1 OS=Homo sapiens OX=9606 GN=PGK1
2.638676404953	2.85780191421509	+	Keep	Discard	+_Discard	+_Keep	16.134	149.15	68.198	357970000	9	5	1.59574138007287	2.74823915958405	Q15907;Q15907-2;H3BMH2;H3BSC1;P62491-2;P62491;B4DQU5;M0R2D0	Q15907;Q15907-2;H3BMH2;H3BSC1;P62491-2;P62491	Ras-related protein Rab-11B;Ras-related protein Rab-11A	RAB11B;RAB11A	sp|Q15907|RB11B_HUMAN Ras-related protein Rab-11B OS=Homo sapiens OX=9606 GN=RAB11B PE=1 SV=4;sp|Q15907-2|RB11B_HUMAN Isoform 2 of Ras-related protein Rab-11B OS=Homo sapiens OX=9606 GN=RAB11B;tr|H3BMH2|H3BMH2_HUMAN Ras-related protein Rab-11A (Fragment) O
2.61863803863525	2.87087774276733	+	Keep	Discard	+_Discard	+_Keep	22.96	47.482	323.31	126650000	7	7	1.53414583558539	2.74475789070129	Q03405;Q03405-3;M0QYR6;M0R1I2;Q03405-2;M0R2E9;M0R0H5;M0R0Y4;M0QX27;M0QYS6;M0R383	Q03405;Q03405-3;M0QYR6;M0R1I2;Q03405-2;M0R2E9;M0R0H5	Urokinase plasminogen activator surface receptor	PLAUR	sp|Q03405|UPAR_HUMAN Urokinase plasminogen activator surface receptor OS=Homo sapiens OX=9606 GN=PLAUR PE=1 SV=1;sp|Q03405-3|UPAR_HUMAN Isoform 3 of Urokinase plasminogen activator surface receptor OS=Homo sapiens OX=9606 GN=PLAUR;tr|M0QYR6|M0QYR6_HUMAN Ur
2.88097929954529	2.51222681999207	+	Keep	Discard	+_Discard	+_Keep	72.655	6.7625	223.32	37201000	6	5	1.36190734591709	2.69660305976868	A0A1W2PQT7;O43561-5;O43561;O43561-4;O43561-2;O43561-3;H3BQD8;C7C5T5	A0A1W2PQT7;O43561-5;O43561;O43561-4;O43561-2;O43561-3	Linker for activation of T-cells family member 1	LAT	tr|A0A1W2PQT7|A0A1W2PQT7_HUMAN Linker for activation of T-cells family member 1 OS=Homo sapiens OX=9606 GN=LAT PE=1 SV=1;sp|O43561-5|LAT_HUMAN Isoform 5 of Linker for activation of T-cells family member 1 OS=Homo sapiens OX=9606 GN=LAT;sp|O43561|LAT_HUMAN
2.50352692604065	2.86177682876587	+	Keep	Discard	+_Discard	+_Keep	16.859	24.766	155.98	212190000	2	2	1.37217229295037	2.68265187740326	E9PJK1;E9PRJ8;H0YDL9;H0YDJ9;E9PIF1;A6NMH8;P60033;E9PM31;H0YEE2	E9PJK1;E9PRJ8;H0YDL9;H0YDJ9;E9PIF1;A6NMH8;P60033;E9PM31;H0YEE2	Tetraspanin;CD81 antigen	CD81	tr|E9PJK1|E9PJK1_HUMAN Tetraspanin OS=Homo sapiens OX=9606 GN=CD81 PE=1 SV=1;tr|E9PRJ8|E9PRJ8_HUMAN Tetraspanin (Fragment) OS=Homo sapiens OX=9606 GN=CD81 PE=1 SV=1;tr|H0YDL9|H0YDL9_HUMAN Tetraspanin (Fragment) OS=Homo sapiens OX=9606 GN=CD81 PE=1 SV=1;tr|
2.54030013084412	2.80667448043823	+	Keep	Discard	+_Discard	+_Keep	30.037	10.981	88.878	196740000	3	2	1.49909448971512	2.67348730564117	E9PNW4;A0A2U3TZL5;P13987;P13987-2;H0YET2	E9PNW4;A0A2U3TZL5;P13987;P13987-2;H0YET2	CD59 glycoprotein	CD59	tr|E9PNW4|E9PNW4_HUMAN CD59 glycoprotein OS=Homo sapiens OX=9606 PE=1 SV=1;tr|A0A2U3TZL5|A0A2U3TZL5_HUMAN CD59 glycoprotein (Fragment) OS=Homo sapiens OX=9606 GN=CD59 PE=1 SV=1;sp|P13987|CD59_HUMAN CD59 glycoprotein OS=Homo sapiens OX=9606 GN=CD59 PE=1 SV=
2.47726273536682	2.85425496101379	+	Keep	Discard	+_Discard	+_Keep	231.81	78.483	18.278	16562000	3	1	1.34736058698009	2.66575884819031	O15498-2;O15498	O15498-2;O15498	Synaptobrevin homolog YKT6	YKT6	sp|O15498-2|YKT6_HUMAN Isoform 2 of Synaptobrevin homolog YKT6 OS=Homo sapiens OX=9606 GN=YKT6;sp|O15498|YKT6_HUMAN Synaptobrevin homolog YKT6 OS=Homo sapiens OX=9606 GN=YKT6 PE=1 SV=1
2.73159599304199	2.5937123298645	+	Keep	Discard	+_Discard	+_Keep	56.794	215.96	15.839	12748000	5	5	1.783048844272	2.66265416145325	Q7KZF4;H7C597	Q7KZF4	Staphylococcal nuclease domain-containing protein 1	SND1	sp|Q7KZF4|SND1_HUMAN Staphylococcal nuclease domain-containing protein 1 OS=Homo sapiens OX=9606 GN=SND1 PE=1 SV=1
2.4526481628418	2.82028102874756	+	Keep	Discard	+_Discard	+_Keep	6.2939	8.4	162.74	876440000	5	4	1.35345970915825	2.63646459579468	P27701;P27701-2;E9PJC7	P27701;P27701-2;E9PJC7	CD82 antigen;Tetraspanin	CD82	sp|P27701|CD82_HUMAN CD82 antigen OS=Homo sapiens OX=9606 GN=CD82 PE=1 SV=1;sp|P27701-2|CD82_HUMAN Isoform 2 of CD82 antigen OS=Homo sapiens OX=9606 GN=CD82;tr|E9PJC7|E9PJC7_HUMAN Tetraspanin (Fragment) OS=Homo sapiens OX=9606 GN=CD82 PE=1 SV=1
2.49641108512878	2.77437591552734	+	Keep	Discard	+_Discard	+_Keep	19.506	24.807	64.123	44694000	4	4	1.47440762540754	2.63539350032806	A6NGU5;P19440;E7ET76;B5MCK8;P36268-2;P36268;P36268-3;P19440-2;E7ETR7;B5MC36;A0A0C4DG87;B5MC34;A0A494C1J8;Q14390;P19440-3;B5MD39	A6NGU5;P19440;E7ET76;B5MCK8;P36268-2;P36268;P36268-3;P19440-2	Putative gamma-glutamyltranspeptidase 3;Putative gamma-glutamyltranspeptidase 3 heavy chain;Putative gamma-glutamyltranspeptidase 3 light chain;Gamma-glutamyltranspeptidase 1;Gamma-glutamyltranspeptidase 1 heavy chain;Gamma-glutamyltranspeptidase 1 light chain;Inactive gamma-glutamyltranspeptidase 2	GGT3P;GGT1;GGT2	sp|A6NGU5|GGT3_HUMAN Putative glutathione hydrolase 3 proenzyme OS=Homo sapiens OX=9606 GN=GGT3P PE=5 SV=2;sp|P19440|GGT1_HUMAN Glutathione hydrolase 1 proenzyme OS=Homo sapiens OX=9606 GN=GGT1 PE=1 SV=2;tr|E7ET76|E7ET76_HUMAN Glutathione hydrolase 1 proen
2.47749614715576	2.75013470649719	+	Keep	Discard	+_Discard	+_Keep	9.7695	61.617	46.159	20928000	5	3	1.4792308045433	2.61381542682648	O60749-2;O60749;H0YK42;Q13596-2;Q13596;D6RC15;Q13596-3	O60749-2;O60749	Sorting nexin-2	SNX2	sp|O60749-2|SNX2_HUMAN Isoform 2 of Sorting nexin-2 OS=Homo sapiens OX=9606 GN=SNX2;sp|O60749|SNX2_HUMAN Sorting nexin-2 OS=Homo sapiens OX=9606 GN=SNX2 PE=1 SV=2
2.71681547164917	2.5102276802063	+	Keep	Discard	+_Discard	+_Keep	6.461	117.98	115.77	16179000	4	4	1.59949728780626	2.61352157592773	P78324-4;P78324;P78324-2;H3BQ21;Q5TFQ8	P78324-4;P78324;P78324-2	Tyrosine-protein phosphatase non-receptor type substrate 1	SIRPA	sp|P78324-4|SHPS1_HUMAN Isoform 4 of Tyrosine-protein phosphatase non-receptor type substrate 1 OS=Homo sapiens OX=9606 GN=SIRPA;sp|P78324|SHPS1_HUMAN Tyrosine-protein phosphatase non-receptor type substrate 1 OS=Homo sapiens OX=9606 GN=SIRPA PE=1 SV=2;sp|
2.53851318359375	2.68018937110901	+	Keep	Discard	+_Discard	+_Keep	3.6102	91.165	9.3948	4940500	2	3	1.76249221789242	2.60935127735138	F2Z2V0;B0QZ18;Q99829;A6PVH9;Q5JX56;Q5JX58;Q5JX59;Q5JX60;Q5JX44;E7ENH5;Q5JX54;Q5JX55;H0Y524;Q5JX61;Q5JX52;Q5JX45	F2Z2V0;B0QZ18;Q99829;A6PVH9;Q5JX56;Q5JX58;Q5JX59;Q5JX60;Q5JX44;E7ENH5	Copine-1	CPNE1	tr|F2Z2V0|F2Z2V0_HUMAN Copine-1 (Fragment) OS=Homo sapiens OX=9606 GN=CPNE1 PE=1 SV=1;tr|B0QZ18|B0QZ18_HUMAN Copine-1 OS=Homo sapiens OX=9606 GN=CPNE1 PE=1 SV=1;sp|Q99829|CPNE1_HUMAN Copine-1 OS=Homo sapiens OX=9606 GN=CPNE1 PE=1 SV=1;tr|A6PVH9|A6PVH9_HUMA
2.70756888389587	2.44217371940613	+	Keep	Discard	+_Discard	+_Keep	17.43	75.057	17.628	16216000	3	4	1.4843964357753	2.574871301651	A0A087X1D8;A0A087WVN4;P14324-2;P14324;A0A087WTP2	A0A087X1D8;A0A087WVN4;P14324-2;P14324;A0A087WTP2	Farnesyl pyrophosphate synthase	FDPS	tr|A0A087X1D8|A0A087X1D8_HUMAN Farnesyl pyrophosphate synthase (Fragment) OS=Homo sapiens OX=9606 GN=FDPS PE=1 SV=1;tr|A0A087WVN4|A0A087WVN4_HUMAN Farnesyl pyrophosphate synthase (Fragment) OS=Homo sapiens OX=9606 GN=FDPS PE=1 SV=1;sp|P14324-2|FPPS_HUMAN I
2.40803241729736	2.73192191123962	+	Keep	Discard	+_Discard	+_Keep	44.279	125.1	323.31	80044000	10	8	1.3972561178963	2.56997716426849	Q9Y2D5;Q9Y2D5-5;Q9Y2D5-7;Q9Y2D5-6;Q9Y2D5-4;C9JVY5	Q9Y2D5;Q9Y2D5-5;Q9Y2D5-7;Q9Y2D5-6;Q9Y2D5-4;C9JVY5	A-kinase anchor protein 2	AKAP2	sp|Q9Y2D5|AKAP2_HUMAN A-kinase anchor protein 2 OS=Homo sapiens OX=9606 GN=AKAP2 PE=1 SV=3;sp|Q9Y2D5-5|AKAP2_HUMAN Isoform 2 of A-kinase anchor protein 2 OS=Homo sapiens OX=9606 GN=AKAP2;sp|Q9Y2D5-7|AKAP2_HUMAN Isoform 5 of A-kinase anchor protein 2 OS=Hom
2.38335871696472	2.72578477859497	+	Keep	Discard	+_Discard	+_Keep	50.048	27.795	39.16	14763000	4	5	1.3705501844153	2.55457174777985	P16930;P16930-2;H0YLC7;H3BNP8	P16930;P16930-2	Fumarylacetoacetase	FAH	sp|P16930|FAAA_HUMAN Fumarylacetoacetase OS=Homo sapiens OX=9606 GN=FAH PE=1 SV=2;sp|P16930-2|FAAA_HUMAN Isoform 2 of Fumarylacetoacetase OS=Homo sapiens OX=9606 GN=FAH
2.3656644821167	2.68703818321228	+	Keep	Discard	+_Discard	+_Keep	22.996	55.973	323.31	760060000	28	26	1.39321790818226	2.52635133266449	P08133;P08133-2;E7EMC6;E5RK63;E5RJF5;E5RI05	P08133;P08133-2;E7EMC6	Annexin A6;Annexin	ANXA6	sp|P08133|ANXA6_HUMAN Annexin A6 OS=Homo sapiens OX=9606 GN=ANXA6 PE=1 SV=3;sp|P08133-2|ANXA6_HUMAN Isoform 2 of Annexin A6 OS=Homo sapiens OX=9606 GN=ANXA6;tr|E7EMC6|E7EMC6_HUMAN Annexin OS=Homo sapiens OX=9606 GN=ANXA6 PE=1 SV=1
2.60475921630859	2.36266613006592	+	Keep	Discard	+_Discard	+_Keep	20.455	64.864	88.925	17913000	3	2	1.50861233260606	2.48371267318726	O60664-4;O60664-3;O60664;K7EL96;K7ERZ3;K7ER39;O60664-2	O60664-4;O60664-3;O60664;K7EL96;K7ERZ3	Perilipin-3	PLIN3	sp|O60664-4|PLIN3_HUMAN Isoform 4 of Perilipin-3 OS=Homo sapiens OX=9606 GN=PLIN3;sp|O60664-3|PLIN3_HUMAN Isoform 3 of Perilipin-3 OS=Homo sapiens OX=9606 GN=PLIN3;sp|O60664|PLIN3_HUMAN Perilipin-3 OS=Homo sapiens OX=9606 GN=PLIN3 PE=1 SV=3;tr|K7EL96|K7EL9
2.48496294021606	2.44787001609802	+	Keep	Discard	+_Discard	+_Keep	12.591	28.704	25.081	33421000	3	3	2.31993340030132	2.46641647815704	Q6UWD8	Q6UWD8	Transmembrane protein C16orf54	C16orf54	sp|Q6UWD8|CP054_HUMAN Transmembrane protein C16orf54 OS=Homo sapiens OX=9606 GN=C16orf54 PE=1 SV=1
2.34746718406677	2.52822113037109	+	Keep	Discard	+_Discard	+_Keep	7.2927	9.9228	5.8895	9775300	2	2	1.6272668662199	2.43784415721893	O75351;I3L4J1;Q9UN37;Q6PIW4-2;Q6PIW4	O75351;I3L4J1;Q9UN37;Q6PIW4-2;Q6PIW4	Vacuolar protein sorting-associated protein 4B;Vacuolar protein sorting-associated protein 4A;Fidgetin-like protein 1	VPS4B;VPS4A;FIGNL1	sp|O75351|VPS4B_HUMAN Vacuolar protein sorting-associated protein 4B OS=Homo sapiens OX=9606 GN=VPS4B PE=1 SV=2;tr|I3L4J1|I3L4J1_HUMAN Vesicle-fusing ATPase (Fragment) OS=Homo sapiens OX=9606 PE=1 SV=3;sp|Q9UN37|VPS4A_HUMAN Vacuolar protein sorting-associa
2.27828216552734	2.5332145690918	+	Keep	Discard	+_Discard	+_Keep	63.292	110.39	22.412	73062000	4	4	1.47238093736765	2.40574836730957	Q32Q12;P22392-2;P22392;E7ERL0;J3KPD9;O60361;P15531;P15531-2;E5RHP0	Q32Q12;P22392-2;P22392;E7ERL0;J3KPD9;O60361;P15531;P15531-2	Nucleoside diphosphate kinase;Nucleoside diphosphate kinase B;Putative nucleoside diphosphate kinase;Nucleoside diphosphate kinase A	NME1-NME2;NME2;NME1;NME2P1	tr|Q32Q12|Q32Q12_HUMAN Nucleoside diphosphate kinase OS=Homo sapiens OX=9606 GN=NME1-NME2 PE=1 SV=1;sp|P22392-2|NDKB_HUMAN Isoform 3 of Nucleoside diphosphate kinase B OS=Homo sapiens OX=9606 GN=NME2;sp|P22392|NDKB_HUMAN Nucleoside diphosphate kinase B OS=
2.23253798484802	2.51591420173645	+	Keep	Discard	+_Discard	+_Keep	50.558	28.314	323.31	361110000	11	10	1.42082332204157	2.37422609329224	P60174;P60174-3;P60174-4;U3KQF3;U3KPZ0;U3KPS5	P60174;P60174-3;P60174-4	Triosephosphate isomerase	TPI1	sp|P60174|TPIS_HUMAN Triosephosphate isomerase OS=Homo sapiens OX=9606 GN=TPI1 PE=1 SV=4;sp|P60174-3|TPIS_HUMAN Isoform 2 of Triosephosphate isomerase OS=Homo sapiens OX=9606 GN=TPI1;sp|P60174-4|TPIS_HUMAN Isoform 3 of Triosephosphate isomerase OS=Homo sap
2.22110366821289	2.49735689163208	+	Keep	Discard	+_Discard	+_Keep	21.298	40.964	9.2663	7841900	2	2	1.42910833978877	2.35923027992249	Q16851-2;C9JTZ5;C9JUW1;C9JWG0;C9JVG3;C9JNZ1;A0A087WYS1;E7EUC7;Q16851;C9J3M0;F2Z3P4;F8WC70;F2Z3H1;C9JQU9	Q16851-2;C9JTZ5;C9JUW1;C9JWG0;C9JVG3;C9JNZ1;A0A087WYS1;E7EUC7;Q16851	UTP--glucose-1-phosphate uridylyltransferase	UGP2	sp|Q16851-2|UGPA_HUMAN Isoform 2 of UTP--glucose-1-phosphate uridylyltransferase OS=Homo sapiens OX=9606 GN=UGP2;tr|C9JTZ5|C9JTZ5_HUMAN UTP--glucose-1-phosphate uridylyltransferase (Fragment) OS=Homo sapiens OX=9606 GN=UGP2 PE=1 SV=8;tr|C9JUW1|C9JUW1_HUMAN
2.19080448150635	2.52431440353394	+	Keep	Discard	+_Discard	+_Keep	49.689	99.03	47.276	34450000	8	5	1.34722646143468	2.35755944252014	A0A2R8Y5S7;P35241;P35241-5;A0A2R8Y7M3;P35241-4;E9PNV3;E9PQ82;P35241-3;P35241-2;A0A2R8Y5P0;E9PKN5;A0A2R8Y4H6	A0A2R8Y5S7;P35241;P35241-5;A0A2R8Y7M3;P35241-4	Radixin	RDX	tr|A0A2R8Y5S7|A0A2R8Y5S7_HUMAN Radixin OS=Homo sapiens OX=9606 GN=RDX PE=1 SV=1;sp|P35241|RADI_HUMAN Radixin OS=Homo sapiens OX=9606 GN=RDX PE=1 SV=1;sp|P35241-5|RADI_HUMAN Isoform 5 of Radixin OS=Homo sapiens OX=9606 GN=RDX;tr|A0A2R8Y7M3|A0A2R8Y7M3_HUMAN
2.2581570148468	2.3774847984314	+	Keep	Discard	+_Discard	+_Keep	6.8306	23.613	170.74	111310000	7	6	1.78558407080783	2.3178209066391	P40925;P40925-3;B9A041;P40925-2;B8ZZ51;A0A5K1VW95;C9JF79;C9JRL4;C9JLV6	P40925;P40925-3;B9A041;P40925-2;B8ZZ51;A0A5K1VW95	Malate dehydrogenase, cytoplasmic	MDH1	sp|P40925|MDHC_HUMAN Malate dehydrogenase, cytoplasmic OS=Homo sapiens OX=9606 GN=MDH1 PE=1 SV=4;sp|P40925-3|MDHC_HUMAN Isoform 3 of Malate dehydrogenase, cytoplasmic OS=Homo sapiens OX=9606 GN=MDH1;tr|B9A041|B9A041_HUMAN Malate dehydrogenase, cytoplasmic
2.18548607826233	2.39884281158447	+	Keep	Discard	+_Discard	+_Keep	17.209	45.141	285.12	89671000	8	6	1.52860255970246	2.2921644449234	P06744-2;P06744;A0A2U3TZU2;K7EQ48;A0A2R8Y6C7;A0A0J9YYH3;A0A0J9YX90;A0A0J9YXP8;CON__Q3ZBD7;K7ERC6;K7ENA0;K7EPY4;K7EIL4;A0A0J9YXM3;K7EP41;K7ELR7;A0A2R8YF08;K7ERK8;A0A0J9YXH9;A0A0J9YYI8	P06744-2;P06744;A0A2U3TZU2;K7EQ48;A0A2R8Y6C7;A0A0J9YYH3;A0A0J9YX90;A0A0J9YXP8	Glucose-6-phosphate isomerase	GPI	sp|P06744-2|G6PI_HUMAN Isoform 2 of Glucose-6-phosphate isomerase OS=Homo sapiens OX=9606 GN=GPI;sp|P06744|G6PI_HUMAN Glucose-6-phosphate isomerase OS=Homo sapiens OX=9606 GN=GPI PE=1 SV=4;tr|A0A2U3TZU2|A0A2U3TZU2_HUMAN Glucose-6-phosphate isomerase OS=Hom
2.37100124359131	2.13366222381592	+	Keep	Discard	+_Discard	+_Keep	119.25	26.663	11.088	11503000	3	2	1.47481446322717	2.25233173370361	A8MUD9;P18124;C9JZ88;C9JIJ5	A8MUD9;P18124	60S ribosomal protein L7	RPL7	tr|A8MUD9|A8MUD9_HUMAN 60S ribosomal protein L7 OS=Homo sapiens OX=9606 GN=RPL7 PE=1 SV=1;sp|P18124|RL7_HUMAN 60S ribosomal protein L7 OS=Homo sapiens OX=9606 GN=RPL7 PE=1 SV=1
2.23860335350037	2.15042972564697	+	Keep	Discard	+_Discard	+_Keep	137.93	28.437	7.8597	4971600	2	3	1.89320843643811	2.19451653957367	A0A499FI48;P13667	A0A499FI48;P13667	Protein disulfide-isomerase A4	PDIA4	tr|A0A499FI48|A0A499FI48_HUMAN Protein disulfide-isomerase OS=Homo sapiens OX=9606 GN=PDIA4 PE=1 SV=1;sp|P13667|PDIA4_HUMAN Protein disulfide-isomerase A4 OS=Homo sapiens OX=9606 GN=PDIA4 PE=1 SV=2
1.96790635585785	2.23097157478333	+	Keep	Discard	+_Discard	+_Keep	25.296	23.801	213.38	531180000	10	8	1.39975695914201	2.09943896532059	E7EQR4;P15311	E7EQR4;P15311	Ezrin	EZR	tr|E7EQR4|E7EQR4_HUMAN Ezrin OS=Homo sapiens OX=9606 GN=EZR PE=1 SV=3;sp|P15311|EZRI_HUMAN Ezrin OS=Homo sapiens OX=9606 GN=EZR PE=1 SV=4
1.91264986991882	2.19389772415161	+	Keep	Discard	+_Discard	+_Keep	14.102	12.828	139	105130000	2	2	1.36118517182377	2.05327379703522	P04080;A0A1W2PS52;A0A1W2PQG6	P04080;A0A1W2PS52	Cystatin-B	CSTB	sp|P04080|CYTB_HUMAN Cystatin-B OS=Homo sapiens OX=9606 GN=CSTB PE=1 SV=2;tr|A0A1W2PS52|A0A1W2PS52_HUMAN Cystatin-B OS=Homo sapiens OX=9606 GN=CSTB PE=1 SV=1
1.97386837005615	2.05928611755371	+	Keep	Discard	+_Discard	+_Keep	5.1389	9.3668	21.393	8444000	2	3	1.87028154103568	2.01657724380493	Q14247-3;Q14247;Q14247-2;H0YEV2;H0YCD9	Q14247-3;Q14247;Q14247-2;H0YEV2;H0YCD9	Src substrate cortactin	CTTN	sp|Q14247-3|SRC8_HUMAN Isoform 3 of Src substrate cortactin OS=Homo sapiens OX=9606 GN=CTTN;sp|Q14247|SRC8_HUMAN Src substrate cortactin OS=Homo sapiens OX=9606 GN=CTTN PE=1 SV=2;sp|Q14247-2|SRC8_HUMAN Isoform 2 of Src substrate cortactin OS=Homo sapiens O
1.98440706729889	1.97706007957458	+	Keep	Discard	+_Discard	+_Keep	10.463	15.59	15.999	5654600	4	2	2.92786711935467	1.98073357343674	O94919	O94919	Endonuclease domain-containing 1 protein	ENDOD1	sp|O94919|ENDD1_HUMAN Endonuclease domain-containing 1 protein OS=Homo sapiens OX=9606 GN=ENDOD1 PE=1 SV=2
1.694211602211	1.82781898975372	+	Keep	Discard	+_Discard	+_Keep	33.53	27.992	323.31	1080500000	7	6	1.61729072215948	1.76101529598236	P0DP25;P0DP24;P0DP23;E7EMB3;M0QZ52;Q96HY3;F8WBR5;G3V479;G3V361;A0A590UJI2;A0A590UJC0;G3V226;P27482	P0DP25;P0DP24;P0DP23;E7EMB3;M0QZ52;Q96HY3		CALM2;CALM3	sp|P0DP25|CALM3_HUMAN Calmodulin-3 OS=Homo sapiens OX=9606 GN=CALM3 PE=1 SV=1;sp|P0DP24|CALM2_HUMAN Calmodulin-2 OS=Homo sapiens OX=9606 GN=CALM2 PE=1 SV=1;sp|P0DP23|CALM1_HUMAN Calmodulin-1 OS=Homo sapiens OX=9606 GN=CALM1 PE=1 SV=1;tr|E7EMB3|E7EMB3_HUMAN
1.48104059696198	1.73066163063049	+	Keep	Discard	+_Discard	+_Keep	23.159	32.313	10.347	3896400	2	2	1.30644618207463	1.60585111379623	Q13442;F8WBW6	Q13442;F8WBW6	28 kDa heat- and acid-stable phosphoprotein	PDAP1	sp|Q13442|HAP28_HUMAN 28 kDa heat- and acid-stable phosphoprotein OS=Homo sapiens OX=9606 GN=PDAP1 PE=1 SV=1;tr|F8WBW6|F8WBW6_HUMAN 28 kDa heat- and acid-stable phosphoprotein OS=Homo sapiens OX=9606 GN=PDAP1 PE=1 SV=1
1.40691757202148	1.39665269851685	+	Keep	Discard	+_Discard	+_Keep	28.745	55.121	6.9407	210570000	3	3	2.63247966181186	1.40178513526917	B8ZWD1;A0A0A0MTI5;P07108;P07108-3;P07108-2;P07108-4;P07108-5	B8ZWD1;A0A0A0MTI5;P07108;P07108-3;P07108-2;P07108-4;P07108-5	Acyl-CoA-binding protein	DBI	tr|B8ZWD1|B8ZWD1_HUMAN Acyl-CoA-binding protein OS=Homo sapiens OX=9606 GN=DBI PE=1 SV=1;tr|A0A0A0MTI5|A0A0A0MTI5_HUMAN Acyl-CoA-binding protein OS=Homo sapiens OX=9606 GN=DBI PE=1 SV=1;sp|P07108|ACBP_HUMAN Acyl-CoA-binding protein OS=Homo sapiens OX=9606

## Sheet: non significant in KIT-EVs
Ratio H/L FULL	Ratio H/L FULLINV	T-test Significant	ratio =>1	ratio <=-1	T-test Significant_ratio <=-1	T-test Significant_ratio =>1	Ratio H/L variability [%] FULL	Ratio H/L variability [%] FULLINV	Score	Intensity	Razor + unique peptides FULL	Razor + unique peptides FULLINV	-Log T-test p-value	T-test Difference	Protein IDs	Majority protein IDs	Protein names	Gene names	Fasta headers
#!{Type}E	E	C	C	C	C	C	N	N	N	N	N	N	N	N	T	T	T	T	T
6.64040422439575	3.86116123199463		Keep	Discard			211.77	5.6821	51.529	226430000	2	2	0.783291558339973	5.25078272819519	H7C3P7;P11233	H7C3P7;P11233	Ras-related protein Ral-A	RALA	tr|H7C3P7|H7C3P7_HUMAN Small monomeric GTPase (Fragment) OS=Homo sapiens OX=9606 GN=RALA PE=1 SV=1;sp|P11233|RALA_HUMAN Ras-related protein Ral-A OS=Homo sapiens OX=9606 GN=RALA PE=1 SV=1
4.33120346069336	5.14274024963379		Keep	Discard			67.744	23.209	323.31	133860000	23	25	1.26440133077842	4.73697185516357	A0A2R8YD85;Q96BY6-3;Q96BY6;Q96BY6-2;H0YFC5;H7C0I3;F8WE73;A0A2R8Y5U0	A0A2R8YD85;Q96BY6-3;Q96BY6	Dedicator of cytokinesis protein 10	DOCK10	tr|A0A2R8YD85|A0A2R8YD85_HUMAN Dedicator of cytokinesis protein 10 OS=Homo sapiens OX=9606 GN=DOCK10 PE=1 SV=1;sp|Q96BY6-3|DOC10_HUMAN Isoform 3 of Dedicator of cytokinesis protein 10 OS=Homo sapiens OX=9606 GN=DOCK10;sp|Q96BY6|DOC10_HUMAN Dedicator of cyt
4.06996011734009	5.2348461151123		Keep	Discard			7.045	39.278	19.491	21952000	6	5	1.10079742209795	4.6524031162262	P18433-6;P18433	P18433-6;P18433	Receptor-type tyrosine-protein phosphatase alpha	PTPRA	sp|P18433-6|PTPRA_HUMAN Isoform 2 of Receptor-type tyrosine-protein phosphatase alpha OS=Homo sapiens OX=9606 GN=PTPRA;sp|P18433|PTPRA_HUMAN Receptor-type tyrosine-protein phosphatase alpha OS=Homo sapiens OX=9606 GN=PTPRA PE=1 SV=3
4.09153079986572	5.04836702346802		Keep	Discard			57.137	139.21	323.31	392490000	15	14	1.17780268155937	4.56994891166687	P07948-2;P07948;E5RJ37;H0Y3C5;J3KPD6;P08631-3;P08631-2;P08631-4;P08631	P07948-2;P07948	Tyrosine-protein kinase Lyn	LYN	sp|P07948-2|LYN_HUMAN Isoform 2 of Tyrosine-protein kinase Lyn OS=Homo sapiens OX=9606 GN=LYN;sp|P07948|LYN_HUMAN Tyrosine-protein kinase Lyn OS=Homo sapiens OX=9606 GN=LYN PE=1 SV=3
4.05354595184326	4.92998027801514		Keep	Discard			109.91	210.46	193.49	216480000	11	10	1.20821955817208	4.4917631149292	P09543-2;P09543;K7EN66;C9K0L8;K7ERZ0;K7ERC4	P09543-2;P09543	2,3-cyclic-nucleotide 3-phosphodiesterase	CNP	sp|P09543-2|CN37_HUMAN Isoform CNPI of 2,3-cyclic-nucleotide 3-phosphodiesterase OS=Homo sapiens OX=9606 GN=CNP;sp|P09543|CN37_HUMAN 2,3-cyclic-nucleotide 3-phosphodiesterase OS=Homo sapiens OX=9606 GN=CNP PE=1 SV=2
3.85089945793152	4.61553382873535		Keep	Discard			61.35	86.145	112.2	82404000	12	14	1.24154318091954	4.23321664333344	O75096	O75096	Low-density lipoprotein receptor-related protein 4	LRP4	sp|O75096|LRP4_HUMAN Low-density lipoprotein receptor-related protein 4 OS=Homo sapiens OX=9606 GN=LRP4 PE=1 SV=4
3.63436102867126	4.77199125289917		Keep	Discard			48.875	36.473	269.81	172720000	30	26	1.06735678054942	4.20317614078522	P49327;A0A0U1RQF0;A0A0U1RRG3	P49327;A0A0U1RQF0	Fatty acid synthase;[Acyl-carrier-protein] S-acetyltransferase;[Acyl-carrier-protein] S-malonyltransferase;3-oxoacyl-[acyl-carrier-protein] synthase;3-oxoacyl-[acyl-carrier-protein] reductase;3-hydroxyacyl-[acyl-carrier-protein] dehydratase;Enoyl-[acyl-carrier-protein] reductase;Oleoyl-[acyl-carrier-protein] hydrolase	FASN	sp|P49327|FAS_HUMAN Fatty acid synthase OS=Homo sapiens OX=9606 GN=FASN PE=1 SV=3;tr|A0A0U1RQF0|A0A0U1RQF0_HUMAN 3-hydroxyacyl-[acyl-carrier-protein] dehydratase OS=Homo sapiens OX=9606 GN=FASN PE=1 SV=1
3.67750835418701	4.62503671646118		Keep	Discard			67.471	85.384	65.84	33233000	4	7	1.14061383633053	4.1512725353241	Q9UHD8;Q9UHD8-5;Q9UHD8-2;Q9UHD8-7;Q9UHD8-3;Q9UHD8-8;Q9UHD8-9;Q9UHD8-4;K7EL40;K7ER14;K7EK18;K7EJL9;K7EJ51;K7ENQ5;K7ER52;K7EJZ2;K7ELJ9;K7EIE4;K7EPY1;K7ENL0;K7EQ08;K7EJV0;K7EQD7;K7EN52;K7EKN4;K7EIR4;K7ERG1	Q9UHD8;Q9UHD8-5;Q9UHD8-2;Q9UHD8-7;Q9UHD8-3;Q9UHD8-8;Q9UHD8-9;Q9UHD8-4	Septin-9	SEPT9	sp|Q9UHD8|SEPT9_HUMAN Septin-9 OS=Homo sapiens OX=9606 GN=SEPTIN9 PE=1 SV=2;sp|Q9UHD8-5|SEPT9_HUMAN Isoform 5 of Septin-9 OS=Homo sapiens OX=9606 GN=SEPTIN9;sp|Q9UHD8-2|SEPT9_HUMAN Isoform 2 of Septin-9 OS=Homo sapiens OX=9606 GN=SEPTIN9;sp|Q9UHD8-7|SEPT9_
3.36092615127563	4.85683631896973		Keep	Discard			23.179	13.497	323.31	216190000	31	23	0.940697403124883	4.10888123512268	P35579;P35579-2;P35749-4;P35749;P35749-3;P35749-2;Q5BKV1;P35580-4;P35580-3;P35580;P35580-2;P35580-5;A0A494C024;A0A0C4DFM8;A0A2R8Y4C3;B1AH99;E7ERA5;A1L2Z2	P35579;P35579-2	Myosin-9	MYH9	sp|P35579|MYH9_HUMAN Myosin-9 OS=Homo sapiens OX=9606 GN=MYH9 PE=1 SV=4;sp|P35579-2|MYH9_HUMAN Isoform 2 of Myosin-9 OS=Homo sapiens OX=9606 GN=MYH9
3.70409727096558	4.49249410629272		Keep	Discard			15.072	55.799	52.517	33293000	4	4	1.21434227613734	4.09829568862915	Q9GZY6;C9JXP0;C9JA24;Q9GZY6-2	Q9GZY6	Linker for activation of T-cells family member 2	LAT2	sp|Q9GZY6|NTAL_HUMAN Linker for activation of T-cells family member 2 OS=Homo sapiens OX=9606 GN=LAT2 PE=1 SV=1
3.74803185462952	4.43028545379639		Keep	Discard			121.05	78.182	108.96	69321000	8	9	1.27584243063926	4.08915865421295	O00186	O00186	Syntaxin-binding protein 3	STXBP3	sp|O00186|STXB3_HUMAN Syntaxin-binding protein 3 OS=Homo sapiens OX=9606 GN=STXBP3 PE=1 SV=2
3.64119911193848	4.51469039916992		Keep	Discard			63.019	22.592	196.58	30131000	7	7	1.16798493239817	4.0779447555542	Q15019-2;Q15019-3;Q15019;B5MCX3;C9J2Q4;C9JB25;C9J938;C9IY94;H7C310;C9IZU3;C9JQJ4;C9JZI2;B5MD47;H7C2Y0;F8WB65;C9JFT1;A0A1B0GXJ2;C9JSE7;C9JT15	Q15019-2;Q15019-3;Q15019;B5MCX3;C9J2Q4;C9JB25;C9J938;C9IY94;H7C310;C9IZU3	Septin-2	SEPT2	sp|Q15019-2|SEPT2_HUMAN Isoform 2 of Septin-2 OS=Homo sapiens OX=9606 GN=SEPTIN2;sp|Q15019-3|SEPT2_HUMAN Isoform 3 of Septin-2 OS=Homo sapiens OX=9606 GN=SEPTIN2;sp|Q15019|SEPT2_HUMAN Septin-2 OS=Homo sapiens OX=9606 GN=SEPTIN2 PE=1 SV=1;tr|B5MCX3|B5MCX3_H
3.70476126670837	4.42256927490234		Keep	Discard			42.923	297.95	54.068	45474000	9	5	1.25118493561527	4.06366527080536	Q00013-2;Q00013-3;Q00013;C9J9J4;A8MTH1;C9JB34	Q00013-2;Q00013-3;Q00013;C9J9J4;A8MTH1	55 kDa erythrocyte membrane protein	MPP1	sp|Q00013-2|EM55_HUMAN Isoform 2 of 55 kDa erythrocyte membrane protein OS=Homo sapiens OX=9606 GN=MPP1;sp|Q00013-3|EM55_HUMAN Isoform 3 of 55 kDa erythrocyte membrane protein OS=Homo sapiens OX=9606 GN=MPP1;sp|Q00013|EM55_HUMAN 55 kDa erythrocyte membrane
3.70210337638855	4.41589403152466		Keep	Discard			67.616	34.07	80.803	71252000	8	6	1.25311339367854	4.0589987039566	E7ES33;E7EPK1;Q16181-2;Q16181;G3V1Q4;A0A0U1RRE1;A0A0U1RRH9;A0A5F9ZGZ7;A0A0U1RRD1;Q6ZU15	E7ES33;E7EPK1;Q16181-2;Q16181;G3V1Q4	Septin-7	SEPT7	tr|E7ES33|E7ES33_HUMAN Septin-7 OS=Homo sapiens OX=9606 GN=SEPTIN7 PE=1 SV=3;tr|E7EPK1|E7EPK1_HUMAN Septin-7 OS=Homo sapiens OX=9606 GN=SEPTIN7 PE=1 SV=2;sp|Q16181-2|SEPT7_HUMAN Isoform 2 of Septin-7 OS=Homo sapiens OX=9606 GN=SEPTIN7;sp|Q16181|SEPT7_HUMAN
3.58976340293884	4.41771745681763		Keep	Discard			127.55	29.89	97.524	78360000	9	7	1.18315011497225	4.00374042987823	P50990-2;P50990;P50990-3;H7C4C8;H7C2U0	P50990-2;P50990;P50990-3	T-complex protein 1 subunit theta	CCT8	sp|P50990-2|TCPQ_HUMAN Isoform 2 of T-complex protein 1 subunit theta OS=Homo sapiens OX=9606 GN=CCT8;sp|P50990|TCPQ_HUMAN T-complex protein 1 subunit theta OS=Homo sapiens OX=9606 GN=CCT8 PE=1 SV=4;sp|P50990-3|TCPQ_HUMAN Isoform 3 of T-complex protein 1 s
3.42974996566772	4.31447887420654		Keep	Discard			36.577	9.2906	114.24	48823000	6	6	1.14016664957641	3.87211441993713	P40227;P40227-2;Q92526-3;Q92526	P40227;P40227-2	T-complex protein 1 subunit zeta	CCT6A	sp|P40227|TCPZ_HUMAN T-complex protein 1 subunit zeta OS=Homo sapiens OX=9606 GN=CCT6A PE=1 SV=3;sp|P40227-2|TCPZ_HUMAN Isoform 2 of T-complex protein 1 subunit zeta OS=Homo sapiens OX=9606 GN=CCT6A
3.39561128616333	4.30414581298828		Keep	Discard			94.745	72.701	43.262	11127000	6	6	1.12625895029565	3.84987854957581	Q70J99;Q70J99-3;K7EN29;K7EIH3;K7EMK8;K7EQ37;K7EN81;Q70J99-2	Q70J99;Q70J99-3	Protein unc-13 homolog D	UNC13D	sp|Q70J99|UN13D_HUMAN Protein unc-13 homolog D OS=Homo sapiens OX=9606 GN=UNC13D PE=1 SV=1;sp|Q70J99-3|UN13D_HUMAN Isoform 3 of Protein unc-13 homolog D OS=Homo sapiens OX=9606 GN=UNC13D
2.97744464874268	4.64886808395386		Keep	Discard			49.582	23.804	323.31	602060000	57	56	0.862160940847285	3.81315636634827	Q9Y490;Q9Y4G6;H0YMT1;A0A1B0GVU7	Q9Y490	Talin-1	TLN1	sp|Q9Y490|TLN1_HUMAN Talin-1 OS=Homo sapiens OX=9606 GN=TLN1 PE=1 SV=3
4.13815927505493	3.43536186218262		Keep	Discard			92.378	42.284	165.03	126840000	21	22	1.22982953905699	3.78676056861877	O15031;E2PU09;A6QRH1;A6QRG9;A0A087WU36;H0Y6J7	O15031	Plexin-B2	PLXNB2	sp|O15031|PLXB2_HUMAN Plexin-B2 OS=Homo sapiens OX=9606 GN=PLXNB2 PE=1 SV=3
3.04923009872437	4.514564037323		Keep	Discard			94.625	35.996	33.656	30084000	6	5	0.914269800342551	3.78189706802368	O95466;O95466-2;O95466-3;K7EK60;K7EJE6;A0A0A0MR62;Q96PY5;Q96PY5-3	O95466;O95466-2;O95466-3;K7EK60	Formin-like protein 1	FMNL1	sp|O95466|FMNL1_HUMAN Formin-like protein 1 OS=Homo sapiens OX=9606 GN=FMNL1 PE=1 SV=3;sp|O95466-2|FMNL1_HUMAN Isoform 2 of Formin-like protein 1 OS=Homo sapiens OX=9606 GN=FMNL1;sp|O95466-3|FMNL1_HUMAN Isoform 3 of Formin-like protein 1 OS=Homo sapiens OX
3.2153058052063	4.33685445785522		Keep	Discard			56.462	5.0439	230.46	802090000	7	6	1.02753554158834	3.77608013153076	P62834;A0A075B6Q0	P62834;A0A075B6Q0	Ras-related protein Rap-1A	RAP1A	sp|P62834|RAP1A_HUMAN Ras-related protein Rap-1A OS=Homo sapiens OX=9606 GN=RAP1A PE=1 SV=1;tr|A0A075B6Q0|A0A075B6Q0_HUMAN Ras-related protein Rap-1A (Fragment) OS=Homo sapiens OX=9606 GN=RAP1A PE=1 SV=1
3.41683983802795	4.12134695053101		Keep	Discard			9.9904	17.331	302.59	188450000	5	5	1.2267610745543	3.76909339427948	Q9H4G4;Q5VZR0;A0A087WUM5	Q9H4G4;Q5VZR0	Golgi-associated plant pathogenesis-related protein 1	GLIPR2	sp|Q9H4G4|GAPR1_HUMAN Golgi-associated plant pathogenesis-related protein 1 OS=Homo sapiens OX=9606 GN=GLIPR2 PE=1 SV=3;tr|Q5VZR0|Q5VZR0_HUMAN Golgi-associated plant pathogenesis-related protein 1 OS=Homo sapiens OX=9606 GN=GLIPR2 PE=1 SV=1
2.9149854183197	4.56724119186401		Keep	Discard			113.52	83.218	163.88	59944000	8	13	0.858987806751226	3.74111330509186	Q86YV0;Q86YV0-2;M0QX12;V9GYD1	Q86YV0;Q86YV0-2	RAS protein activator like-3	RASAL3	sp|Q86YV0|RASL3_HUMAN RAS protein activator like-3 OS=Homo sapiens OX=9606 GN=RASAL3 PE=1 SV=2;sp|Q86YV0-2|RASL3_HUMAN Isoform 2 of RAS protein activator like-3 OS=Homo sapiens OX=9606 GN=RASAL3
3.41683983802795	4.05232906341553		Keep	Discard			151.29	10.621	323.31	681970000	8	7	1.26732862936875	3.73458445072174	P84095	P84095	Rho-related GTP-binding protein RhoG	RHOG	sp|P84095|RHOG_HUMAN Rho-related GTP-binding protein RhoG OS=Homo sapiens OX=9606 GN=RHOG PE=1 SV=1
3.22186160087585	4.2463321685791		Keep	Discard			51.371	85.756	36.416	24289000	7	9	1.06153815725132	3.73409688472748	P49588;P49588-2;H3BPK7	P49588;P49588-2	Alanine--tRNA ligase, cytoplasmic	AARS	sp|P49588|SYAC_HUMAN Alanine--tRNA ligase, cytoplasmic OS=Homo sapiens OX=9606 GN=AARS1 PE=1 SV=2;sp|P49588-2|SYAC_HUMAN Isoform 2 of Alanine--tRNA ligase, cytoplasmic OS=Homo sapiens OX=9606 GN=AARS1
3.28328466415405	4.12043476104736		Keep	Discard			33.097	188.86	119.61	58298000	5	4	1.14460716693761	3.70185971260071	Q92692-2	Q92692-2	Nectin-2	PVRL2	sp|Q92692-2|NECT2_HUMAN Isoform Alpha of Nectin-2 OS=Homo sapiens OX=9606 GN=NECTIN2
3.25061297416687	4.15185880661011		Keep	Discard			49.181	22.431	142.35	43348000	9	6	1.11278554262256	3.70123589038849	P62136;P62136-2;E9PMD7;P62136-3;F5H1L6;F5H037	P62136;P62136-2;E9PMD7;P62136-3	Serine/threonine-protein phosphatase PP1-alpha catalytic subunit;Serine/threonine-protein phosphatase	PPP1CA	sp|P62136|PP1A_HUMAN Serine/threonine-protein phosphatase PP1-alpha catalytic subunit OS=Homo sapiens OX=9606 GN=PPP1CA PE=1 SV=1;sp|P62136-2|PP1A_HUMAN Isoform 2 of Serine/threonine-protein phosphatase PP1-alpha catalytic subunit OS=Homo sapiens OX=9606 G
3.26172637939453	4.12862348556519		Keep	Discard			181.03	17.169	113.86	31551000	4	4	1.12879744804603	3.69517493247986	P26641;P26641-2	P26641;P26641-2	Elongation factor 1-gamma	EEF1G	sp|P26641|EF1G_HUMAN Elongation factor 1-gamma OS=Homo sapiens OX=9606 GN=EEF1G PE=1 SV=3;sp|P26641-2|EF1G_HUMAN Isoform 2 of Elongation factor 1-gamma OS=Homo sapiens OX=9606 GN=EEF1G
4.13660144805908	3.23112511634827		Keep	Discard			35.778	66.79	74.037	19818000	2	5	1.10874859844899	3.68386328220367	Q4KMQ2-3;Q4KMQ2;Q4KMQ2-4;Q4KMQ2-2	Q4KMQ2-3;Q4KMQ2;Q4KMQ2-4;Q4KMQ2-2	Anoctamin-6	ANO6	sp|Q4KMQ2-3|ANO6_HUMAN Isoform 3 of Anoctamin-6 OS=Homo sapiens OX=9606 GN=ANO6;sp|Q4KMQ2|ANO6_HUMAN Anoctamin-6 OS=Homo sapiens OX=9606 GN=ANO6 PE=1 SV=2;sp|Q4KMQ2-4|ANO6_HUMAN Isoform 4 of Anoctamin-6 OS=Homo sapiens OX=9606 GN=ANO6;sp|Q4KMQ2-2|ANO6_HUMA
3.14867377281189	4.21218013763428		Keep	Discard			32.794	17.177	137.74	42797000	5	5	1.03930293839531	3.68042695522308	P53004;C9J1E1	P53004	Biliverdin reductase A	BLVRA	sp|P53004|BIEA_HUMAN Biliverdin reductase A OS=Homo sapiens OX=9606 GN=BLVRA PE=1 SV=2
3.10000205039978	4.24625587463379		Keep	Discard			32.54	21.527	100.31	54098000	8	8	1.00639307194607	3.67312896251678	P07384;E9PLX0;E9PJJ3;E9PLC9;E9PMC6;E9PJA6;E9PSA6;E9PQB3;E9PRM1	P07384	Calpain-1 catalytic subunit	CAPN1	sp|P07384|CAN1_HUMAN Calpain-1 catalytic subunit OS=Homo sapiens OX=9606 GN=CAPN1 PE=1 SV=1
3.15237808227539	4.1745662689209		Keep	Discard			25.307	30.113	323.31	902290000	20	14	1.05430602638811	3.66347217559814	P08238;Q58FF7;F8W026;Q96GW1;A0A1W2PRR1	P08238	Heat shock protein HSP 90-beta	HSP90AB1	sp|P08238|HS90B_HUMAN Heat shock protein HSP 90-beta OS=Homo sapiens OX=9606 GN=HSP90AB1 PE=1 SV=4
3.25404977798462	4.0717625617981		Keep	Discard			59.348	64.439	35.599	33827000	8	4	1.15016886822709	3.66290616989136	Q15365;J3QT27;E9PFP8;P57721-2;P57721-3;P57721-5;P57721-4;P57721;F8VTZ0	Q15365	Poly(rC)-binding protein 1	PCBP1	sp|Q15365|PCBP1_HUMAN Poly(rC)-binding protein 1 OS=Homo sapiens OX=9606 GN=PCBP1 PE=1 SV=2
3.11238312721252	4.18157958984375		Keep	Discard			17.317	19.455	323.31	135480000	9	7	1.03310796396802	3.64698135852814	P07900;P07900-2;G3V2J8;Q58FG0;Q14568;Q58FF8;Q58FF6	P07900;P07900-2	Heat shock protein HSP 90-alpha	HSP90AA1	sp|P07900|HS90A_HUMAN Heat shock protein HSP 90-alpha OS=Homo sapiens OX=9606 GN=HSP90AA1 PE=1 SV=5;sp|P07900-2|HS90A_HUMAN Isoform 2 of Heat shock protein HSP 90-alpha OS=Homo sapiens OX=9606 GN=HSP90AA1
3.23580360412598	4.04797458648682		Keep	Discard			50.263	67.146	179.12	134050000	14	12	1.15061938054484	3.6418890953064	P29350;P29350-3;P29350-4;P29350-2;F5H0N8;F5H5H9;F5GY79;F5H1Z8;F5H1V7;F5H4Z1;F5GXD4;U3KQS1	P29350;P29350-3;P29350-4;P29350-2	Tyrosine-protein phosphatase non-receptor type 6	PTPN6	sp|P29350|PTN6_HUMAN Tyrosine-protein phosphatase non-receptor type 6 OS=Homo sapiens OX=9606 GN=PTPN6 PE=1 SV=1;sp|P29350-3|PTN6_HUMAN Isoform 2 of Tyrosine-protein phosphatase non-receptor type 6 OS=Homo sapiens OX=9606 GN=PTPN6;sp|P29350-4|PTN6_HUMAN Is
3.01697754859924	4.26416110992432		Keep	Discard			28.135	35.091	22.444	18690000	4	5	0.966583170227272	3.64056932926178	P30153;B3KQV6;P30154-4;P30154;P30154-2;C9J9C1;P30154-5;P30154-3;H0YDG7;E9PPI5;E9PNM7;E9PH38;E9PHZ6	P30153;B3KQV6;P30154-4;P30154;P30154-2	Serine/threonine-protein phosphatase 2A 65 kDa regulatory subunit A alpha isoform;Serine/threonine-protein phosphatase 2A 65 kDa regulatory subunit A beta isoform	PPP2R1A;PPP2R1B	sp|P30153|2AAA_HUMAN Serine/threonine-protein phosphatase 2A 65 kDa regulatory subunit A alpha isoform OS=Homo sapiens OX=9606 GN=PPP2R1A PE=1 SV=4;tr|B3KQV6|B3KQV6_HUMAN Serine/threonine-protein phosphatase 2A 65 kDa regulatory subunit A alpha isoform OS=
3.27610945701599	3.99936866760254		Keep	Discard			192.73	14.376	198.77	799680000	7	5	1.20011198555996	3.63773906230927	P15153;B1AH77;B1AH80;B1AH78;J3KSC4;J3QLK0;B1AH79;G3V4H1;G3V476;Q9H4E5-2;Q9H4E5	P15153;B1AH77;B1AH80;B1AH78	Ras-related C3 botulinum toxin substrate 2	RAC2	sp|P15153|RAC2_HUMAN Ras-related C3 botulinum toxin substrate 2 OS=Homo sapiens OX=9606 GN=RAC2 PE=1 SV=1;tr|B1AH77|B1AH77_HUMAN Ras-related C3 botulinum toxin substrate 2 OS=Homo sapiens OX=9606 GN=RAC2 PE=1 SV=1;tr|B1AH80|B1AH80_HUMAN Ras-related C3 botu
3.2672061920166	3.99629831314087		Keep	Discard			28.932	16.701	111.49	78881000	11	12	1.19593595029433	3.63175225257874	P17987;E7EQR6;F5H282;E7ERF2;F5GZ03;F5GYL4;F5GZI8;F5H136;F5H7Y1;F5H726;F5H676	P17987;E7EQR6;F5H282;E7ERF2	T-complex protein 1 subunit alpha	TCP1	sp|P17987|TCPA_HUMAN T-complex protein 1 subunit alpha OS=Homo sapiens OX=9606 GN=TCP1 PE=1 SV=1;tr|E7EQR6|E7EQR6_HUMAN T-complex protein 1 subunit alpha OS=Homo sapiens OX=9606 GN=TCP1 PE=1 SV=1;tr|F5H282|F5H282_HUMAN T-complex protein 1 subunit alpha OS=
3.18269228935242	4.07630252838135		Keep	Discard			23.489	157.29	323.31	527470000	30	24	1.10802779978021	3.62949740886688	O43707;O43707-2;F5GXS2;O43707-3;H7C144;K7EJH8;Q08043;K7EP19;A0A087WSZ2;F6THM6;D6RH00;A0A494C060	O43707;O43707-2;F5GXS2;O43707-3	Alpha-actinin-4	ACTN4	sp|O43707|ACTN4_HUMAN Alpha-actinin-4 OS=Homo sapiens OX=9606 GN=ACTN4 PE=1 SV=2;sp|O43707-2|ACTN4_HUMAN Isoform ACTN4ISO of Alpha-actinin-4 OS=Homo sapiens OX=9606 GN=ACTN4;tr|F5GXS2|F5GXS2_HUMAN Alpha-actinin-4 OS=Homo sapiens OX=9606 GN=ACTN4 PE=1 SV=2;
3.04841065406799	4.18697595596313		Keep	Discard			45.711	71.407	51.284	37084000	5	9	1.00277050468472	3.61769330501556	A0A286YF22;A0A2C9F2M7;O43175;A0A286YFA2;A0A286YFM8;A0A286YFL2;A0A286YER3;A0A286YFC8;A0A286YFB2;A0A286YF34;A0A286YFF3;A0A286YFK5;A0A286YF78	A0A286YF22;A0A2C9F2M7;O43175;A0A286YFA2;A0A286YFM8;A0A286YFL2	D-3-phosphoglycerate dehydrogenase	PHGDH	tr|A0A286YF22|A0A286YF22_HUMAN D-3-phosphoglycerate dehydrogenase OS=Homo sapiens OX=9606 GN=PHGDH PE=1 SV=1;tr|A0A2C9F2M7|A0A2C9F2M7_HUMAN D-3-phosphoglycerate dehydrogenase OS=Homo sapiens OX=9606 GN=PHGDH PE=1 SV=1;sp|O43175|SERA_HUMAN D-3-phosphoglycer
3.2868070602417	3.94054269790649		Keep	Discard			20.067	78.917	31.497	24447000	6	5	1.24087703987471	3.6136748790741	P48643;E7ENZ3;B7ZAR1;E9PCA1;P48643-2;D6RIZ7	P48643;E7ENZ3;B7ZAR1;E9PCA1;P48643-2	T-complex protein 1 subunit epsilon	CCT5	sp|P48643|TCPE_HUMAN T-complex protein 1 subunit epsilon OS=Homo sapiens OX=9606 GN=CCT5 PE=1 SV=1;tr|E7ENZ3|E7ENZ3_HUMAN T-complex protein 1 subunit epsilon OS=Homo sapiens OX=9606 GN=CCT5 PE=1 SV=1;tr|B7ZAR1|B7ZAR1_HUMAN T-complex protein 1 subunit epsil
2.97166299819946	4.24374532699585		Keep	Discard			125.46	142.6	58.065	29375000	6	6	0.954305673017483	3.60770416259766	Q7Z2W4;C9J6P4;Q7Z2W4-2;Q7Z2W4-3;Q7Z2W4-4;H7C5K1;Q7Z2W4-5	Q7Z2W4;C9J6P4;Q7Z2W4-2;Q7Z2W4-3	Zinc finger CCCH-type antiviral protein 1	ZC3HAV1	sp|Q7Z2W4|ZCCHV_HUMAN Zinc finger CCCH-type antiviral protein 1 OS=Homo sapiens OX=9606 GN=ZC3HAV1 PE=1 SV=3;tr|C9J6P4|C9J6P4_HUMAN Zinc finger CCCH-type antiviral protein 1 OS=Homo sapiens OX=9606 GN=ZC3HAV1 PE=1 SV=1;sp|Q7Z2W4-2|ZCCHV_HUMAN Isoform 2 of
3.10805606842041	4.09980010986328		Keep	Discard			163.31	27.684	216.76	886600000	6	6	1.06024479170515	3.60392808914185	P09382;F8WEI7	P09382	Galectin-1	LGALS1	sp|P09382|LEG1_HUMAN Galectin-1 OS=Homo sapiens OX=9606 GN=LGALS1 PE=1 SV=2
4.05519580841064	3.14355659484863		Keep	Discard			71.122	40.661	70.638	29811000	2	2	1.09585977691137	3.59937620162964	P15529-2;P15529-6;P15529-5;P15529-3;P15529-4;P15529-7;P15529-12;P15529-14;P15529-8;P15529-16;P15529-11;P15529-13;P15529-9;P15529-15;P15529-10;P15529;R4GN18	P15529-2;P15529-6;P15529-5;P15529-3;P15529-4;P15529-7;P15529-12;P15529-14;P15529-8;P15529-16;P15529-11;P15529-13;P15529-9;P15529-15;P15529-10;P15529;R4GN18	Membrane cofactor protein	CD46	sp|P15529-2|MCP_HUMAN Isoform B of Membrane cofactor protein OS=Homo sapiens OX=9606 GN=CD46;sp|P15529-6|MCP_HUMAN Isoform J of Membrane cofactor protein OS=Homo sapiens OX=9606 GN=CD46;sp|P15529-5|MCP_HUMAN Isoform H of Membrane cofactor protein OS=Homo s
3.05971884727478	4.13717555999756		Keep	Discard			69.504	45.795	82.514	47357000	11	10	1.0240787731242	3.59844720363617	P55072;C9JUP7;C9IZA5	P55072	Transitional endoplasmic reticulum ATPase	VCP	sp|P55072|TERA_HUMAN Transitional endoplasmic reticulum ATPase OS=Homo sapiens OX=9606 GN=VCP PE=1 SV=4
3.14455223083496	4.03456783294678		Keep	Discard			42.56	224.35	90.452	65438000	3	11	1.10500372130113	3.58956003189087	P53396-2;P53396;P53396-3;K7ESG8;K7EIE7	P53396-2;P53396;P53396-3	ATP-citrate synthase	ACLY	sp|P53396-2|ACLY_HUMAN Isoform 2 of ATP-citrate synthase OS=Homo sapiens OX=9606 GN=ACLY;sp|P53396|ACLY_HUMAN ATP-citrate synthase OS=Homo sapiens OX=9606 GN=ACLY PE=1 SV=3;sp|P53396-3|ACLY_HUMAN Isoform 3 of ATP-citrate synthase OS=Homo sapiens OX=9606 GN
3.08343458175659	4.0784387588501		Keep	Discard			65.373	27.779	112.61	43086000	4	7	1.05609272483152	3.58093667030334	Q9NUQ9;A0A1W2PRQ0;Q9NUQ9-2;E5RJE1;E5RIR8;E5RJL8;E5RI16;A0A087X178;E5RK61;E5RFS4;E5RHU5;E5RGI7;E5RK81;E5RH75	Q9NUQ9;A0A1W2PRQ0;Q9NUQ9-2	Protein FAM49B	FAM49B	sp|Q9NUQ9|CYRIB_HUMAN CYFIP-related Rac1 interactor B OS=Homo sapiens OX=9606 GN=CYRIB PE=1 SV=1;tr|A0A1W2PRQ0|A0A1W2PRQ0_HUMAN CYFIP-related Rac1 interactor B OS=Homo sapiens OX=9606 GN=CYRIB PE=1 SV=1;sp|Q9NUQ9-2|CYRIB_HUMAN Isoform 2 of CYFIP-related Ra
3.19942092895508	3.95958471298218		Keep	Discard			139.6	106.03	24.643	22392000	6	7	1.17168968180093	3.57950282096863	Q14644-2;Q14644	Q14644-2;Q14644	Ras GTPase-activating protein 3	RASA3	sp|Q14644-2|RASA3_HUMAN Isoform 2 of Ras GTPase-activating protein 3 OS=Homo sapiens OX=9606 GN=RASA3;sp|Q14644|RASA3_HUMAN Ras GTPase-activating protein 3 OS=Homo sapiens OX=9606 GN=RASA3 PE=1 SV=3
3.12338471412659	4.03262996673584		Keep	Discard			22.639	33.078	63.017	46077000	6	8	1.09443099666686	3.57800734043121	Q92598-2;Q92598-3;Q92598;Q92598-4;A0A0A0MSM0;Q5TBM3;R4GN69	Q92598-2;Q92598-3;Q92598;Q92598-4;A0A0A0MSM0	Heat shock protein 105 kDa	HSPH1	sp|Q92598-2|HS105_HUMAN Isoform Beta of Heat shock protein 105 kDa OS=Homo sapiens OX=9606 GN=HSPH1;sp|Q92598-3|HS105_HUMAN Isoform 3 of Heat shock protein 105 kDa OS=Homo sapiens OX=9606 GN=HSPH1;sp|Q92598|HS105_HUMAN Heat shock protein 105 kDa OS=Homo sa
3.12807893753052	4.02786159515381		Keep	Discard			38.397	17.233	170.81	132820000	9	8	1.09892223535005	3.57797026634216	B1AK87;P47756-2;P47756;B1AK88;B1AK85;A0A6I8PRV6;A0A6I8PIN8	B1AK87;P47756-2;P47756;B1AK88;B1AK85;A0A6I8PRV6	F-actin-capping protein subunit beta	CAPZB	tr|B1AK87|B1AK87_HUMAN F-actin-capping protein subunit beta OS=Homo sapiens OX=9606 GN=CAPZB PE=1 SV=2;sp|P47756-2|CAPZB_HUMAN Isoform 2 of F-actin-capping protein subunit beta OS=Homo sapiens OX=9606 GN=CAPZB;sp|P47756|CAPZB_HUMAN F-actin-capping protein
3.02201271057129	4.12465906143188		Keep	Discard			63.559	44.39	28.708	82795000	3	2	1.01119853114731	3.57333588600159	P61224;P61224-3;F5H6R7;A6NIZ1;F5H7Y6;E7ESV4;F5GX62;F5H004;P61224-4;P61224-2;F5GYB5;F5GZG1;F5H500;F5H823;B7ZB78;F5H0B7;F5H491;F5GWU8;F5H077;F5H4H0;F5GYH7;F8WBC0	P61224;P61224-3;F5H6R7;A6NIZ1;F5H7Y6;E7ESV4;F5GX62;F5H004;P61224-4;P61224-2;F5GYB5;F5GZG1;F5H500;F5H823;B7ZB78;F5H0B7;F5H491;F5GWU8;F5H077	Ras-related protein Rap-1b;Ras-related protein Rap-1b-like protein	RAP1B	sp|P61224|RAP1B_HUMAN Ras-related protein Rap-1b OS=Homo sapiens OX=9606 GN=RAP1B PE=1 SV=1;sp|P61224-3|RAP1B_HUMAN Isoform 3 of Ras-related protein Rap-1b OS=Homo sapiens OX=9606 GN=RAP1B;tr|F5H6R7|F5H6R7_HUMAN Ras-related protein Rap-1b (Fragment) OS=Hom
3.05705165863037	4.08440446853638		Keep	Discard			23.372	26.898	67.489	82149000	6	7	1.04115641574877	3.57072806358337	P50552;K7ENL7;K7ENR7;K7EM16;K7EIG8	P50552;K7ENL7	Vasodilator-stimulated phosphoprotein	VASP	sp|P50552|VASP_HUMAN Vasodilator-stimulated phosphoprotein OS=Homo sapiens OX=9606 GN=VASP PE=1 SV=3;tr|K7ENL7|K7ENL7_HUMAN Vasodilator-stimulated phosphoprotein OS=Homo sapiens OX=9606 GN=VASP PE=1 SV=1
3.1694278717041	3.96670722961426		Keep	Discard			38.275	68.846	151.21	103300000	11	7	1.14976971983825	3.56806755065918	P28838;P28838-2;H0Y9Q1	P28838;P28838-2;H0Y9Q1	Cytosol aminopeptidase	LAP3	sp|P28838|AMPL_HUMAN Cytosol aminopeptidase OS=Homo sapiens OX=9606 GN=LAP3 PE=1 SV=3;sp|P28838-2|AMPL_HUMAN Isoform 2 of Cytosol aminopeptidase OS=Homo sapiens OX=9606 GN=LAP3;tr|H0Y9Q1|H0Y9Q1_HUMAN Cytosol aminopeptidase (Fragment) OS=Homo sapiens OX=960
3.22638511657715	3.90583229064941		Keep	Discard			172.87	157.22	73.623	672990000	4	3	1.21849740335533	3.56610870361328	P62328	P62328	Thymosin beta-4;Hematopoietic system regulatory peptide	TMSB4X	sp|P62328|TYB4_HUMAN Thymosin beta-4 OS=Homo sapiens OX=9606 GN=TMSB4X PE=1 SV=2
3.20783042907715	3.8909330368042		Keep	Discard			7.1368	59.533	323.31	1325000000	6	6	1.21415179907223	3.54938173294067	P07737;K7EJ44;I3L3D5	P07737;K7EJ44;I3L3D5	Profilin-1	PFN1	sp|P07737|PROF1_HUMAN Profilin-1 OS=Homo sapiens OX=9606 GN=PFN1 PE=1 SV=2;tr|K7EJ44|K7EJ44_HUMAN Profilin OS=Homo sapiens OX=9606 GN=PFN1 PE=1 SV=1;tr|I3L3D5|I3L3D5_HUMAN Profilin (Fragment) OS=Homo sapiens OX=9606 GN=PFN1 PE=1 SV=1
2.73547887802124	4.35804462432861		Keep	Discard			37.29	46.29	34.393	35255000	3	4	0.844187486760201	3.54676175117493	P27348;E9PG15	P27348	14-3-3 protein theta	YWHAQ	sp|P27348|1433T_HUMAN 14-3-3 protein theta OS=Homo sapiens OX=9606 GN=YWHAQ PE=1 SV=1
3.01763701438904	4.06358909606934		Keep	Discard			119.99	6.5462	168.56	44579000	7	7	1.02984550189971	3.54061305522919	P78371;F5GWF6;F8VQ14;P78371-2	P78371;F5GWF6;F8VQ14;P78371-2	T-complex protein 1 subunit beta	CCT2	sp|P78371|TCPB_HUMAN T-complex protein 1 subunit beta OS=Homo sapiens OX=9606 GN=CCT2 PE=1 SV=4;tr|F5GWF6|F5GWF6_HUMAN CCT-beta OS=Homo sapiens OX=9606 GN=CCT2 PE=1 SV=2;tr|F8VQ14|F8VQ14_HUMAN CCT-beta OS=Homo sapiens OX=9606 GN=CCT2 PE=1 SV=1;sp|P78371-2|
2.93790936470032	4.13043689727783		Keep	Discard			41.363	83.97	15.604	12591000	3	3	0.973039957939977	3.53417313098907	Q16543;K7EL68;K7EQA9;K7EIU0;K7EKQ2	Q16543;K7EL68;K7EQA9	Hsp90 co-chaperone Cdc37;Hsp90 co-chaperone Cdc37, N-terminally processed	CDC37	sp|Q16543|CDC37_HUMAN Hsp90 co-chaperone Cdc37 OS=Homo sapiens OX=9606 GN=CDC37 PE=1 SV=1;tr|K7EL68|K7EL68_HUMAN Hsp90 co-chaperone Cdc37 (Fragment) OS=Homo sapiens OX=9606 GN=CDC37 PE=1 SV=1;tr|K7EQA9|K7EQA9_HUMAN Hsp90 chaperone protein kinase-targeting
2.822913646698	4.24123001098633		Keep	Discard			175.3	46.685	323.31	143330000	8	11	0.8991424595907	3.53207182884216	Q9BZQ8;H0Y7M9	Q9BZQ8	Protein Niban	FAM129A	sp|Q9BZQ8|NIBA1_HUMAN Protein Niban 1 OS=Homo sapiens OX=9606 GN=NIBAN1 PE=1 SV=1
3.03017711639404	4.03395175933838		Keep	Discard			7.714	102.92	45.865	3416500	2	3	1.04643993799267	3.53206443786621	Q99733;Q99733-2;E9PKI2;C9J1B1;E9PNW0;E9PJJ2;E9PS34;E9PNJ7;E9PP22;E9PKT8;C9J6D1;C9JZI7;H0YCI4	Q99733;Q99733-2;E9PKI2;C9J1B1;E9PNW0;E9PJJ2;E9PS34;E9PNJ7;E9PP22;E9PKT8;C9J6D1;C9JZI7	Nucleosome assembly protein 1-like 4	NAP1L4	sp|Q99733|NP1L4_HUMAN Nucleosome assembly protein 1-like 4 OS=Homo sapiens OX=9606 GN=NAP1L4 PE=1 SV=1;sp|Q99733-2|NP1L4_HUMAN Isoform 2 of Nucleosome assembly protein 1-like 4 OS=Homo sapiens OX=9606 GN=NAP1L4;tr|E9PKI2|E9PKI2_HUMAN Nucleosome assembly pr
3.01786851882935	4.03157186508179		Keep	Discard			7.6357	20.218	198.33	180550000	10	13	1.04133062568178	3.52472019195557	P13639;K7EJ74;K7EP67;Q15029-2;Q15029-3;Q15029	P13639	Elongation factor 2	EEF2	sp|P13639|EF2_HUMAN Elongation factor 2 OS=Homo sapiens OX=9606 GN=EEF2 PE=1 SV=4
3.08841300010681	3.94485831260681		Keep	Discard			39.111	32.756	140.41	53460000	12	10	1.11271052505433	3.51663565635681	P22314-2;P22314;Q5JRR6;Q5JRR9;Q5JRS0;Q5JRS1;Q5JRS3;Q5JRS2	P22314-2;P22314	Ubiquitin-like modifier-activating enzyme 1	UBA1	sp|P22314-2|UBA1_HUMAN Isoform 2 of Ubiquitin-like modifier-activating enzyme 1 OS=Homo sapiens OX=9606 GN=UBA1;sp|P22314|UBA1_HUMAN Ubiquitin-like modifier-activating enzyme 1 OS=Homo sapiens OX=9606 GN=UBA1 PE=1 SV=3
3.85738396644592	3.15385389328003		Keep	Discard			73.363	59.9	157.91	120020000	6	6	1.19608319288524	3.50561892986298	A0A0C4DGH0;Q5ZPR3-3;Q5ZPR3-4;Q5ZPR3;H0YL10;Q5ZPR3-2;H0YK40;H0YK59;H0YLT8;H0YN85;H0YN29	A0A0C4DGH0;Q5ZPR3-3;Q5ZPR3-4;Q5ZPR3;H0YL10;Q5ZPR3-2;H0YK40;H0YK59	CD276 antigen	CD276	tr|A0A0C4DGH0|A0A0C4DGH0_HUMAN CD276 antigen OS=Homo sapiens OX=9606 GN=CD276 PE=1 SV=1;sp|Q5ZPR3-3|CD276_HUMAN Isoform 3 of CD276 antigen OS=Homo sapiens OX=9606 GN=CD276;sp|Q5ZPR3-4|CD276_HUMAN Isoform 4 of CD276 antigen OS=Homo sapiens OX=9606 GN=CD276;
3.20765852928162	3.78062510490417		Keep	Discard			14.992	16.557	58.354	221220000	8	6	1.28333144123182	3.4941418170929	P61586;C9JNR4;C9JX21;C9JRM1	P61586;C9JNR4;C9JX21;C9JRM1	Transforming protein RhoA	RHOA	sp|P61586|RHOA_HUMAN Transforming protein RhoA OS=Homo sapiens OX=9606 GN=RHOA PE=1 SV=1;tr|C9JNR4|C9JNR4_HUMAN Transforming protein RhoA (Fragment) OS=Homo sapiens OX=9606 GN=RHOA PE=1 SV=2;tr|C9JX21|C9JX21_HUMAN Transforming protein RhoA OS=Homo sapiens
3.18911290168762	3.79118895530701		Keep	Discard			7.3962	59.351	263.04	1248000000	4	5	1.26141627414072	3.49015092849731	Q2L6G2;D5H3J5;A0A140TA14;A0A140TA11;A0A140T9H3;A0A140T9A9;A0A140T9Y5;A0A140T997	Q2L6G2;D5H3J5;A0A140TA14;A0A140TA11;A0A140T9H3;A0A140T9A9;A0A140T9Y5;A0A140T997		HLA-B	tr|Q2L6G2|Q2L6G2_HUMAN HLA class I histocompatibility antigen B alpha chain OS=Homo sapiens OX=9606 GN=HLA-B PE=1 SV=1;tr|D5H3J5|D5H3J5_HUMAN HLA class I histocompatibility antigen B alpha chain OS=Homo sapiens OX=9606 GN=HLA-B PE=1 SV=1;tr|A0A140TA14|A0A1
2.93538427352905	4.03992795944214		Keep	Discard			65.934	41.467	75.367	33497000	4	4	1.00009174309771	3.4876561164856	E9PK01;P29692;P29692-2;E9PL12;E9PI39;E9PPR1;E9PMW7;E9PQ49;A0A087X1X7;E9PRY8;P29692-3;E9PL71;E9PN91;H0YCK7;E9PIZ1;P29692-4;E9PQZ1;E9PNW6;E9PQC9;H0YE72;H0YE58;E9PJD0;E9PK72;E9PKK3;E9PK06	E9PK01;P29692;P29692-2;E9PL12;E9PI39;E9PPR1;E9PMW7;E9PQ49;A0A087X1X7;E9PRY8;P29692-3;E9PL71;E9PN91;H0YCK7;E9PIZ1;P29692-4;E9PQZ1	Elongation factor 1-delta	EEF1D	tr|E9PK01|E9PK01_HUMAN Elongation factor 1-delta (Fragment) OS=Homo sapiens OX=9606 GN=EEF1D PE=1 SV=1;sp|P29692|EF1D_HUMAN Elongation factor 1-delta OS=Homo sapiens OX=9606 GN=EEF1D PE=1 SV=5;sp|P29692-2|EF1D_HUMAN Isoform 2 of Elongation factor 1-delta O
3.15970993041992	3.81167650222778		Keep	Discard			33.844	158.25	68.91	429070000	6	8	1.22647505371875	3.48569321632385	Q5VTE0;P68104;A0A087WVQ9;A0A087WV01;A0A2U3TZH3;Q05639;A6PW80;Q5JR01	Q5VTE0;P68104;A0A087WVQ9;A0A087WV01	Putative elongation factor 1-alpha-like 3;Elongation factor 1-alpha 1;Elongation factor 1-alpha	EEF1A1P5;EEF1A1	sp|Q5VTE0|EF1A3_HUMAN Putative elongation factor 1-alpha-like 3 OS=Homo sapiens OX=9606 GN=EEF1A1P5 PE=5 SV=1;sp|P68104|EF1A1_HUMAN Elongation factor 1-alpha 1 OS=Homo sapiens OX=9606 GN=EEF1A1 PE=1 SV=1;tr|A0A087WVQ9|A0A087WVQ9_HUMAN Elongation factor 1-a
2.83671188354492	4.09347581863403		Keep	Discard			119.28	99.723	23.548	11988000	3	8	0.942305462306765	3.46509385108948	P22102;P22102-2;F8WD69;C9JZG2;C9JKQ7;C9JBJ1;C9JTV6	P22102;P22102-2;F8WD69	Trifunctional purine biosynthetic protein adenosine-3;Phosphoribosylamine--glycine ligase;Phosphoribosylformylglycinamidine cyclo-ligase;Phosphoribosylglycinamide formyltransferase	GART	sp|P22102|PUR2_HUMAN Trifunctional purine biosynthetic protein adenosine-3 OS=Homo sapiens OX=9606 GN=GART PE=1 SV=1;sp|P22102-2|PUR2_HUMAN Isoform Short of Trifunctional purine biosynthetic protein adenosine-3 OS=Homo sapiens OX=9606 GN=GART;tr|F8WD69|F8W
2.95895409584045	3.9615306854248		Keep	Discard			32.771	47.012	20.961	6484600	4	4	1.03814981580604	3.46024239063263	P45974;P45974-2;F5H571	P45974;P45974-2	Ubiquitin carboxyl-terminal hydrolase 5	USP5	sp|P45974|UBP5_HUMAN Ubiquitin carboxyl-terminal hydrolase 5 OS=Homo sapiens OX=9606 GN=USP5 PE=1 SV=2;sp|P45974-2|UBP5_HUMAN Isoform Short of Ubiquitin carboxyl-terminal hydrolase 5 OS=Homo sapiens OX=9606 GN=USP5
3.9011082649231	3.00381803512573		Keep	Discard			38.919	97.126	189.32	140670000	14	10	1.08477289704321	3.45246315002441	Q96TA1-2;Q96TA1	Q96TA1-2;Q96TA1	Niban-like protein 1	FAM129B	sp|Q96TA1-2|NIBA2_HUMAN Isoform 2 of Protein Niban 2 OS=Homo sapiens OX=9606 GN=NIBAN2;sp|Q96TA1|NIBA2_HUMAN Protein Niban 2 OS=Homo sapiens OX=9606 GN=NIBAN2 PE=1 SV=3
3.11168241500854	3.77747225761414		Keep	Discard			65.836	50.869	12.174	5577600	4	6	1.21229529587164	3.44457733631134	P46934-4;P46934-2;P46934;H0Y8X6;P46934-3;H0Y8H4;A0A3B3IUC1;K7EKL1	P46934-4;P46934-2;P46934;H0Y8X6;P46934-3	E3 ubiquitin-protein ligase NEDD4	NEDD4	sp|P46934-4|NEDD4_HUMAN Isoform 4 of E3 ubiquitin-protein ligase NEDD4 OS=Homo sapiens OX=9606 GN=NEDD4;sp|P46934-2|NEDD4_HUMAN Isoform 2 of E3 ubiquitin-protein ligase NEDD4 OS=Homo sapiens OX=9606 GN=NEDD4;sp|P46934|NEDD4_HUMAN E3 ubiquitin-protein ligas
3.0378212928772	3.83663105964661		Keep	Discard			22.659	26.222	49.828	42622000	5	4	1.13285794458384	3.4372261762619	P62993-2;P62993;J3KT38;J3QRL5	P62993-2;P62993	Growth factor receptor-bound protein 2	GRB2	sp|P62993-2|GRB2_HUMAN Isoform 2 of Growth factor receptor-bound protein 2 OS=Homo sapiens OX=9606 GN=GRB2;sp|P62993|GRB2_HUMAN Growth factor receptor-bound protein 2 OS=Homo sapiens OX=9606 GN=GRB2 PE=1 SV=1
3.01943492889404	3.82140421867371		Keep	Discard			21.192	23.504	10.397	17112000	3	2	1.12904934037916	3.42041957378387	Q93096;A0A0D9SGK2;Q12974-3;Q12974;A0A3B3ISR8;E9PMY3;E9PML8;E9PJC0;E9PRR9;Q12974-2;Q12974-4	Q93096;A0A0D9SGK2;Q12974-3;Q12974	Protein tyrosine phosphatase type IVA 1;Protein tyrosine phosphatase type IVA 2	PTP4A1;PTP4A2	sp|Q93096|TP4A1_HUMAN Protein tyrosine phosphatase type IVA 1 OS=Homo sapiens OX=9606 GN=PTP4A1 PE=1 SV=2;tr|A0A0D9SGK2|A0A0D9SGK2_HUMAN Protein tyrosine phosphatase type IVA 1 OS=Homo sapiens OX=9606 GN=PTP4A1 PE=1 SV=1;sp|Q12974-3|TP4A2_HUMAN Isoform 3 o
2.99110007286072	3.82954525947571		Keep	Discard			197.89	11.906	46.017	18163000	4	2	1.10864404273663	3.41032266616821	P30520	P30520	Adenylosuccinate synthetase isozyme 2	ADSS	sp|P30520|PURA2_HUMAN Adenylosuccinate synthetase isozyme 2 OS=Homo sapiens OX=9606 GN=ADSS2 PE=1 SV=3
3.01815342903137	3.79108476638794		Keep	Discard			14.504	99.558	13.888	20818000	2	3	1.14293245115434	3.40461909770966	Q96BS2-3;Q96BS2;E9PQ58;Q96BS2-2	Q96BS2-3;Q96BS2;E9PQ58;Q96BS2-2	Calcineurin B homologous protein 3	TESC	sp|Q96BS2-3|CHP3_HUMAN Isoform 3 of Calcineurin B homologous protein 3 OS=Homo sapiens OX=9606 GN=TESC;sp|Q96BS2|CHP3_HUMAN Calcineurin B homologous protein 3 OS=Homo sapiens OX=9606 GN=TESC PE=1 SV=3;tr|E9PQ58|E9PQ58_HUMAN Calcineurin B homologous protein
3.0786440372467	3.72889995574951		Keep	Discard			45.534	39.224	46.97	46781000	4	5	1.21734166833003	3.40377199649811	Q9UIB8-3;Q9UIB8-2;Q9UIB8;Q9UIB8-6;Q9UIB8-5;Q9UIB8-4;Q9UIB8-7	Q9UIB8-3;Q9UIB8-2;Q9UIB8;Q9UIB8-6;Q9UIB8-5;Q9UIB8-4	SLAM family member 5	CD84	sp|Q9UIB8-3|SLAF5_HUMAN Isoform 3 of SLAM family member 5 OS=Homo sapiens OX=9606 GN=CD84;sp|Q9UIB8-2|SLAF5_HUMAN Isoform 2 of SLAM family member 5 OS=Homo sapiens OX=9606 GN=CD84;sp|Q9UIB8|SLAF5_HUMAN SLAM family member 5 OS=Homo sapiens OX=9606 GN=CD84 P
1.79867267608643	5.0044116973877		Keep	Discard			153.25	35.844	15.412	13136000	4	6	0.552313562287887	3.40154218673706	O95782-2;O95782;O94973-3;M0R2D9;E9PR62;A0A0G2JQM1	O95782-2;O95782	AP-2 complex subunit alpha-1	AP2A1	sp|O95782-2|AP2A1_HUMAN Isoform B of AP-2 complex subunit alpha-1 OS=Homo sapiens OX=9606 GN=AP2A1;sp|O95782|AP2A1_HUMAN AP-2 complex subunit alpha-1 OS=Homo sapiens OX=9606 GN=AP2A1 PE=1 SV=3
3.64696907997131	3.11358380317688		Keep	Discard			29.476	34.136	40.132	9051900	3	4	1.29995976235227	3.3802764415741	Q8TAA9;Q8TAA9-2	Q8TAA9;Q8TAA9-2	Vang-like protein 1	VANGL1	sp|Q8TAA9|VANG1_HUMAN Vang-like protein 1 OS=Homo sapiens OX=9606 GN=VANGL1 PE=1 SV=1;sp|Q8TAA9-2|VANG1_HUMAN Isoform 2 of Vang-like protein 1 OS=Homo sapiens OX=9606 GN=VANGL1
3.02382302284241	3.73649668693542		Keep	Discard			14.166	22.242	131.36	69865000	7	10	1.17479753588044	3.38015985488892	P54920;M0R0Y2;M0R2M1;M0R213;M0R027;M0R058;M0R0I4;M0QZM9;M0QZN5;M0R031;A0A087WZQ7;Q9H115-3;Q9H115-2;Q9H115	P54920;M0R0Y2;M0R2M1	Alpha-soluble NSF attachment protein	NAPA	sp|P54920|SNAA_HUMAN Alpha-soluble NSF attachment protein OS=Homo sapiens OX=9606 GN=NAPA PE=1 SV=3;tr|M0R0Y2|M0R0Y2_HUMAN Alpha-soluble NSF attachment protein OS=Homo sapiens OX=9606 GN=NAPA PE=1 SV=1;tr|M0R2M1|M0R2M1_HUMAN Alpha-soluble NSF attachment pr
2.82195496559143	3.91389465332031		Keep	Discard			15.526	21.709	323.31	705780000	18	16	0.990075278870413	3.36792480945587	P14618;B4DNK4;P14618-3;P14618-2;H3BTN5;H3BQ34;H3BR70;H3BUW1;H3BTJ2;H3BT25;H3BU13;H3BN34;H3BQZ3;P30613-2;P30613	P14618;B4DNK4;P14618-3;P14618-2;H3BTN5;H3BQ34	Pyruvate kinase PKM;Pyruvate kinase	PKM	sp|P14618|KPYM_HUMAN Pyruvate kinase PKM OS=Homo sapiens OX=9606 GN=PKM PE=1 SV=4;tr|B4DNK4|B4DNK4_HUMAN Pyruvate kinase OS=Homo sapiens OX=9606 GN=PKM PE=1 SV=1;sp|P14618-3|KPYM_HUMAN Isoform 3 of Pyruvate kinase PKM OS=Homo sapiens OX=9606 GN=PKM;sp|P146
2.94628167152405	3.7877459526062		Keep	Discard			34.889	107.14	45.147	32506000	5	8	1.10160433233656	3.36701381206512	P50991-2;P50991	P50991-2;P50991	T-complex protein 1 subunit delta	CCT4	sp|P50991-2|TCPD_HUMAN Isoform 2 of T-complex protein 1 subunit delta OS=Homo sapiens OX=9606 GN=CCT4;sp|P50991|TCPD_HUMAN T-complex protein 1 subunit delta OS=Homo sapiens OX=9606 GN=CCT4 PE=1 SV=4
3.05109357833862	3.67253851890564		Keep	Discard			13.377	54.209	165.27	51757000	8	7	1.23155329694422	3.36181604862213	P05362;K7EKL8;E7ESS4	P05362;K7EKL8	Intercellular adhesion molecule 1	ICAM1	sp|P05362|ICAM1_HUMAN Intercellular adhesion molecule 1 OS=Homo sapiens OX=9606 GN=ICAM1 PE=1 SV=2;tr|K7EKL8|K7EKL8_HUMAN Intercellular adhesion molecule 1 (Fragment) OS=Homo sapiens OX=9606 GN=ICAM1 PE=1 SV=1
3.02520608901978	3.68156170845032		Keep	Discard			14.185	23.854	200.04	94171000	4	7	1.20687470314223	3.35338389873505	Q04917;A2IDB2;F8WEB6;A2IDB1	Q04917	14-3-3 protein eta	YWHAH	sp|Q04917|1433F_HUMAN 14-3-3 protein eta OS=Homo sapiens OX=9606 GN=YWHAH PE=1 SV=4
2.771568775177	3.92884397506714		Keep	Discard			26.678	26.401	39.988	26384000	5	5	0.963048465208526	3.35020637512207	A0A0A0MSW4;P48739;P48739-2;P48739-3;B3KYB7;B3KYB6;I3L3W1;I3L2X8;I3L4C0;I3L459;I3L4H1	A0A0A0MSW4;P48739;P48739-2;P48739-3;B3KYB7	Phosphatidylinositol transfer protein beta isoform	PITPNB	tr|A0A0A0MSW4|A0A0A0MSW4_HUMAN Phosphatidylinositol transfer protein beta isoform OS=Homo sapiens OX=9606 GN=PITPNB PE=1 SV=1;sp|P48739|PIPNB_HUMAN Phosphatidylinositol transfer protein beta isoform OS=Homo sapiens OX=9606 GN=PITPNB PE=1 SV=2;sp|P48739-2|P
2.87552452087402	3.81095719337463		Keep	Discard			37.76	118.88	272.82	450580000	19	17	1.05311456032866	3.34324085712433	Q86UX7-2;Q86UX7;F5H1C6;H0YFT5;F5H3I6	Q86UX7-2;Q86UX7	Fermitin family homolog 3	FERMT3	sp|Q86UX7-2|URP2_HUMAN Isoform 2 of Fermitin family homolog 3 OS=Homo sapiens OX=9606 GN=FERMT3;sp|Q86UX7|URP2_HUMAN Fermitin family homolog 3 OS=Homo sapiens OX=9606 GN=FERMT3 PE=1 SV=1
2.90606307983398	3.78010010719299		Keep	Discard			27.2	30.673	54.281	19342000	2	1	1.08222271267717	3.34308159351349	P55209;F8W020;P55209-2;P55209-3;F8W0J6;H0YIV4;B7Z9C2;H0YHC3;F8VV59;F5H4R6;F8VY35;F8VUX1;F8VXI6;F8W118;F8VRJ2;F8W543;H0YH88	P55209;F8W020;P55209-2;P55209-3;F8W0J6;H0YIV4;B7Z9C2;H0YHC3;F8VV59;F5H4R6;F8VY35;F8VUX1;F8VXI6;F8W118;F8VRJ2;F8W543;H0YH88	Nucleosome assembly protein 1-like 1	NAP1L1	sp|P55209|NP1L1_HUMAN Nucleosome assembly protein 1-like 1 OS=Homo sapiens OX=9606 GN=NAP1L1 PE=1 SV=1;tr|F8W020|F8W020_HUMAN Nucleosome assembly protein 1-like 1 (Fragment) OS=Homo sapiens OX=9606 GN=NAP1L1 PE=1 SV=1;sp|P55209-2|NP1L1_HUMAN Isoform 2 of N
3.68257331848145	2.97933030128479		Keep	Discard			183.25	100.97	125.08	104820000	7	8	1.17421821620342	3.33095180988312	P11171;P11171-6;A0A2R8Y7Y3;A0A2R8YD30;P11171-3;Q4VB86;P11171-5;P11171-2;A0A2U3TZH6;P11171-4;A0A3B3ITP0;A0A3B3IU06;A0A2R8Y5G2;A0A2R8Y570;A0A2R8YCW8;A0A2R8Y6G5;A0A2R8YFR9;A0A2R8Y5Z6;A0A2R8Y7N0;A0A3B3IUD6;A0A2R8Y420;P11171-7;A0A2R8Y6D0;A0A1B0GWG0;A0A2R8Y4N6;A0A2R8Y783;A0A3B3ITC5;A0A2R8Y6T6;A0A2R8Y5C8	P11171;P11171-6;A0A2R8Y7Y3;A0A2R8YD30;P11171-3;Q4VB86;P11171-5;P11171-2;A0A2U3TZH6;P11171-4;A0A3B3ITP0;A0A3B3IU06;A0A2R8Y5G2;A0A2R8Y570;A0A2R8YCW8;A0A2R8Y6G5;A0A2R8YFR9;A0A2R8Y5Z6;A0A2R8Y7N0;A0A3B3IUD6;A0A2R8Y420;P11171-7	Protein 4.1	EPB41	sp|P11171|EPB41_HUMAN Protein 4.1 OS=Homo sapiens OX=9606 GN=EPB41 PE=1 SV=4;sp|P11171-6|EPB41_HUMAN Isoform 6 of Protein 4.1 OS=Homo sapiens OX=9606 GN=EPB41;tr|A0A2R8Y7Y3|A0A2R8Y7Y3_HUMAN Band 4.1 OS=Homo sapiens OX=9606 GN=EPB41 PE=1 SV=1;tr|A0A2R8YD30|
2.94330239295959	3.71072387695313		Keep	Discard			23.277	15.984	27.678	35130000	3	2	1.13608500743281	3.32701313495636	F6WQW2;P43487-2;P43487;C9JXG8;C9JJ34;C9JDM3;C9JGV6;C9JIC6	F6WQW2;P43487-2;P43487;C9JXG8;C9JJ34;C9JDM3;C9JGV6	Ran-specific GTPase-activating protein	RANBP1	tr|F6WQW2|F6WQW2_HUMAN Ran-specific GTPase-activating protein OS=Homo sapiens OX=9606 GN=RANBP1 PE=1 SV=1;sp|P43487-2|RANG_HUMAN Isoform 2 of Ran-specific GTPase-activating protein OS=Homo sapiens OX=9606 GN=RANBP1;sp|P43487|RANG_HUMAN Ran-specific GTPase-
2.96413969993591	3.68392109870911		Keep	Discard			48.108	25.615	278.91	525570000	15	9	1.16330265265482	3.32403039932251	P30041	P30041	Peroxiredoxin-6	PRDX6	sp|P30041|PRDX6_HUMAN Peroxiredoxin-6 OS=Homo sapiens OX=9606 GN=PRDX6 PE=1 SV=3
2.99086403846741	3.65191268920898		Keep	Discard			47.108	122.21	18.402	8698400	4	6	1.19966360301706	3.3213883638382	Q92973-2;Q92973;Q92973-3;E7EW37;S4R398;A0A075B780;O14787-2;O14787	Q92973-2;Q92973;Q92973-3	Transportin-1	TNPO1	sp|Q92973-2|TNPO1_HUMAN Isoform 2 of Transportin-1 OS=Homo sapiens OX=9606 GN=TNPO1;sp|Q92973|TNPO1_HUMAN Transportin-1 OS=Homo sapiens OX=9606 GN=TNPO1 PE=1 SV=2;sp|Q92973-3|TNPO1_HUMAN Isoform 3 of Transportin-1 OS=Homo sapiens OX=9606 GN=TNPO1
3.00433969497681	3.6350576877594		Keep	Discard			19.46	40.433	323.31	706110000	29	21	1.21971463884323	3.3196986913681	Q8WUM4-2	Q8WUM4-2	Programmed cell death 6-interacting protein	PDCD6IP	sp|Q8WUM4-2|PDC6I_HUMAN Isoform 2 of Programmed cell death 6-interacting protein OS=Homo sapiens OX=9606 GN=PDCD6IP
2.71450924873352	3.92276883125305		Keep	Discard			28.26	48.773	117.51	28849000	4	5	0.940679491627738	3.31863903999329	A0A2R8YDT1;P15104	A0A2R8YDT1;P15104	Glutamine synthetase	GLUL	tr|A0A2R8YDT1|A0A2R8YDT1_HUMAN Glutamine synthetase OS=Homo sapiens OX=9606 GN=GLUL PE=1 SV=1;sp|P15104|GLNA_HUMAN Glutamine synthetase OS=Homo sapiens OX=9606 GN=GLUL PE=1 SV=4
2.93300604820251	3.6989963054657		Keep	Discard			33.262	18.123	37.5	32015000	3	2	1.13546139857515	3.31600117683411	P05387;H0YDD8	P05387;H0YDD8	60S acidic ribosomal protein P2	RPLP2	sp|P05387|RLA2_HUMAN 60S acidic ribosomal protein P2 OS=Homo sapiens OX=9606 GN=RPLP2 PE=1 SV=1;tr|H0YDD8|H0YDD8_HUMAN 60S acidic ribosomal protein P2 (Fragment) OS=Homo sapiens OX=9606 GN=RPLP2 PE=1 SV=1
2.73904871940613	3.88019585609436		Keep	Discard			17.154	58.974	282.52	27002000	7	6	0.963834820585376	3.30962228775024	Q5JPT2;Q96B97-2;Q96B97;Q5VSN0;Q96B97-3;Q5JPT1;Q5JPT3	Q5JPT2;Q96B97-2;Q96B97;Q5VSN0;Q96B97-3	SH3 domain-containing kinase-binding protein 1	SH3KBP1	tr|Q5JPT2|Q5JPT2_HUMAN SH3 domain-containing kinase-binding protein 1 (Fragment) OS=Homo sapiens OX=9606 GN=SH3KBP1 PE=1 SV=1;sp|Q96B97-2|SH3K1_HUMAN Isoform 2 of SH3 domain-containing kinase-binding protein 1 OS=Homo sapiens OX=9606 GN=SH3KBP1;sp|Q96B97|S
2.78657555580139	3.83218121528625		Keep	Discard			98.696	13.373	44.086	12818000	3	5	1.00110270795305	3.30937838554382	Q01813;Q01813-2;B1APP6;V9GYV7;V9GY25;H0Y3Y3;Q5VSR5	Q01813;Q01813-2;B1APP6	ATP-dependent 6-phosphofructokinase, platelet type	PFKP	sp|Q01813|PFKAP_HUMAN ATP-dependent 6-phosphofructokinase, platelet type OS=Homo sapiens OX=9606 GN=PFKP PE=1 SV=2;sp|Q01813-2|PFKAP_HUMAN Isoform 2 of ATP-dependent 6-phosphofructokinase, platelet type OS=Homo sapiens OX=9606 GN=PFKP;tr|B1APP6|B1APP6_HUMA
2.78506922721863	3.80787014961243		Keep	Discard			18.164	23.005	144.36	88189000	12	11	1.00885611168502	3.29646968841553	P11586;V9GYY3;A0A384N5Y3;F5H2F4;V9GZ78;A0A494C1T2	P11586;V9GYY3;A0A384N5Y3;F5H2F4;V9GZ78;A0A494C1T2	C-1-tetrahydrofolate synthase, cytoplasmic;Methylenetetrahydrofolate dehydrogenase;Methenyltetrahydrofolate cyclohydrolase;Formyltetrahydrofolate synthetase;C-1-tetrahydrofolate synthase, cytoplasmic, N-terminally processed	MTHFD1	sp|P11586|C1TC_HUMAN C-1-tetrahydrofolate synthase, cytoplasmic OS=Homo sapiens OX=9606 GN=MTHFD1 PE=1 SV=3;tr|V9GYY3|V9GYY3_HUMAN C-1-tetrahydrofolate synthase, cytoplasmic OS=Homo sapiens OX=9606 GN=MTHFD1 PE=1 SV=2;tr|A0A384N5Y3|A0A384N5Y3_HUMAN C-1-tet
2.90565896034241	3.68481874465942		Keep	Discard			46.925	23.867	89.75	972130000	6	6	1.12542149497908	3.29523885250092	A0A0A0MSI0;Q06830;A0A0A0MRQ5;P32119	A0A0A0MSI0;Q06830	Peroxiredoxin-1	PRDX1	tr|A0A0A0MSI0|A0A0A0MSI0_HUMAN Peroxiredoxin-1 (Fragment) OS=Homo sapiens OX=9606 GN=PRDX1 PE=1 SV=1;sp|Q06830|PRDX1_HUMAN Peroxiredoxin-1 OS=Homo sapiens OX=9606 GN=PRDX1 PE=1 SV=1
1.84739565849304	4.73009634017944		Keep	Discard			43.558	143.55	68.203	56107000	4	3	0.580112608659493	3.28874599933624	Q9Y696	Q9Y696	Chloride intracellular channel protein 4	CLIC4	sp|Q9Y696|CLIC4_HUMAN Chloride intracellular channel protein 4 OS=Homo sapiens OX=9606 GN=CLIC4 PE=1 SV=4
2.76991987228394	3.80198645591736		Keep	Discard			58.049	26.82	46.044	59681000	5	5	1.00363616343707	3.28595316410065	P18669;Q8N0Y7;P15259	P18669	Phosphoglycerate mutase 1	PGAM1	sp|P18669|PGAM1_HUMAN Phosphoglycerate mutase 1 OS=Homo sapiens OX=9606 GN=PGAM1 PE=1 SV=2
2.6971287727356	3.86789655685425		Keep	Discard			136.53	129.93	98.323	9748200	6	5	0.949427243011127	3.28251266479492	P55196-3;P55196-2;H0Y7R8	P55196-3;P55196-2	Afadin	MLLT4	sp|P55196-3|AFAD_HUMAN Isoform 3 of Afadin OS=Homo sapiens OX=9606 GN=AFDN;sp|P55196-2|AFAD_HUMAN Isoform 1 of Afadin OS=Homo sapiens OX=9606 GN=AFDN
2.68282055854797	3.87921571731567		Keep	Discard			123.12	29.127	323.31	536480000	14	13	0.940028026539277	3.28101813793182	P68363;P68363-2;C9JDS9	P68363;P68363-2	Tubulin alpha-1B chain	TUBA1B	sp|P68363|TBA1B_HUMAN Tubulin alpha-1B chain OS=Homo sapiens OX=9606 GN=TUBA1B PE=1 SV=1;sp|P68363-2|TBA1B_HUMAN Isoform 2 of Tubulin alpha-1B chain OS=Homo sapiens OX=9606 GN=TUBA1B
2.98088455200195	3.57978343963623		Keep	Discard			15.931	59.258	102.08	14568000	2	2	1.23691644870568	3.28033399581909	P08567	P08567	Pleckstrin	PLEK	sp|P08567|PLEK_HUMAN Pleckstrin OS=Homo sapiens OX=9606 GN=PLEK PE=1 SV=3
2.97215962409973	3.58556342124939		Keep	Discard			29.052	41.849	39.866	42885000	7	6	1.22638834136807	3.27886152267456	B4DUR8;P49368-2;P49368	B4DUR8;P49368-2;P49368	T-complex protein 1 subunit gamma	CCT3	tr|B4DUR8|B4DUR8_HUMAN T-complex protein 1 subunit gamma OS=Homo sapiens OX=9606 GN=CCT3 PE=1 SV=1;sp|P49368-2|TCPG_HUMAN Isoform 2 of T-complex protein 1 subunit gamma OS=Homo sapiens OX=9606 GN=CCT3;sp|P49368|TCPG_HUMAN T-complex protein 1 subunit gamma
2.53779315948486	4.0044116973877		Keep	Discard			84.187	20.906	123.42	73863000	12	7	0.852648392230572	3.27110242843628	A0A669KB68;A0A669KB56;A0A669KBA4;A0A669KB53;P42224;A0A669KBI6;P42224-2;J3KPM9;A0A669KB52;A0A669KB75;E7EPD2;E7ENM1;D2KFR9;A0A669KB17;E9PH66;Q67C41	A0A669KB68;A0A669KB56;A0A669KBA4;A0A669KB53;P42224;A0A669KBI6;P42224-2;J3KPM9;A0A669KB52;A0A669KB75	Signal transducer and activator of transcription 1-alpha/beta;Signal transducer and activator of transcription	STAT1	tr|A0A669KB68|A0A669KB68_HUMAN Signal transducer and activator of transcription OS=Homo sapiens OX=9606 GN=STAT1 PE=1 SV=1;tr|A0A669KB56|A0A669KB56_HUMAN Signal transducer and activator of transcription OS=Homo sapiens OX=9606 GN=STAT1 PE=1 SV=1;tr|A0A669K
2.35625648498535	4.18205642700195		Keep	Discard			32.135	36.557	298.55	134310000	13	15	0.761056770890166	3.26915645599365	P18206-2;P18206;P18206-3;A0A096LPE1	P18206-2;P18206	Vinculin	VCL	sp|P18206-2|VINC_HUMAN Isoform 1 of Vinculin OS=Homo sapiens OX=9606 GN=VCL;sp|P18206|VINC_HUMAN Vinculin OS=Homo sapiens OX=9606 GN=VCL PE=1 SV=4
2.41951179504395	4.0706467628479		Keep	Discard			40.28	24.093	121.46	36161000	9	6	0.79970932324943	3.24507927894592	P22234;P22234-2;E9PBS1;D6RF62	P22234;P22234-2;E9PBS1;D6RF62	Multifunctional protein ADE2;Phosphoribosylaminoimidazole-succinocarboxamide synthase;Phosphoribosylaminoimidazole carboxylase	PAICS	sp|P22234|PUR6_HUMAN Multifunctional protein ADE2 OS=Homo sapiens OX=9606 GN=PAICS PE=1 SV=3;sp|P22234-2|PUR6_HUMAN Isoform 2 of Multifunctional protein ADE2 OS=Homo sapiens OX=9606 GN=PAICS;tr|E9PBS1|E9PBS1_HUMAN AIR carboxylase (Fragment) OS=Homo sapiens
2.53388714790344	3.95568466186523		Keep	Discard			44.634	27.971	323.31	603850000	15	12	0.862306494000457	3.24478590488434	P68371;P04350;M0R2D3;M0QY85;M0QZL7;M0R278;M0R0X0;M0QY37;M0QX14;M0R042;M0QYM7;M0R2T4;A0A075B724	P68371;P04350	Tubulin beta-4B chain;Tubulin beta-4A chain	TUBB4B;TUBB4A	sp|P68371|TBB4B_HUMAN Tubulin beta-4B chain OS=Homo sapiens OX=9606 GN=TUBB4B PE=1 SV=1;sp|P04350|TBB4A_HUMAN Tubulin beta-4A chain OS=Homo sapiens OX=9606 GN=TUBB4A PE=1 SV=2
2.38299918174744	4.10316181182861		Keep	Discard			23.522	36.592	72.82	46338000	5	9	0.782422365666135	3.24308049678802	P13489;E9PMJ3;E9PLZ3;E9PIM9;E9PMN0;E9PIK5;E9PMA9;H0YCR7;E9PR82;E9PMI1	P13489;E9PMJ3;E9PLZ3;E9PIM9;E9PMN0;E9PIK5	Ribonuclease inhibitor	RNH1	sp|P13489|RINI_HUMAN Ribonuclease inhibitor OS=Homo sapiens OX=9606 GN=RNH1 PE=1 SV=2;tr|E9PMJ3|E9PMJ3_HUMAN Ribonuclease inhibitor (Fragment) OS=Homo sapiens OX=9606 GN=RNH1 PE=1 SV=1;tr|E9PLZ3|E9PLZ3_HUMAN Ribonuclease inhibitor (Fragment) OS=Homo sapien
-3.50929021835327	9.96286678314209		Keep	Discard			160.15	146.95	323.31	43626000000	7	9	0.145328661715409	3.22678828239441	CON__P00761	CON__P00761
2.91555905342102	3.53543090820313		Keep	Discard			52.457	25.786	70.037	163600000	8	8	1.21477564665038	3.22549498081207	F5H442;Q99816;Q99816-2;J3QRU6;J3QKS4	F5H442;Q99816;Q99816-2	Tumor susceptibility gene 101 protein	TSG101	tr|F5H442|F5H442_HUMAN Tumor susceptibility gene 101 protein OS=Homo sapiens OX=9606 GN=TSG101 PE=1 SV=1;sp|Q99816|TS101_HUMAN Tumor susceptibility gene 101 protein OS=Homo sapiens OX=9606 GN=TSG101 PE=1 SV=2;sp|Q99816-2|TS101_HUMAN Isoform 2 of Tumor susc
2.66247892379761	3.76542854309082		Keep	Discard			16.099	44.366	177.05	353900000	4	3	0.965842613977292	3.21395373344421	Q5JP53;P07437;Q5ST81;Q9BVA1;Q13885;M0R1I1	Q5JP53;P07437;Q5ST81;Q9BVA1;Q13885	Tubulin beta chain;Tubulin beta-2B chain;Tubulin beta-2A chain	TUBB;TUBB2B;TUBB2A	tr|Q5JP53|Q5JP53_HUMAN Tubulin beta chain OS=Homo sapiens OX=9606 GN=TUBB PE=1 SV=1;sp|P07437|TBB5_HUMAN Tubulin beta chain OS=Homo sapiens OX=9606 GN=TUBB PE=1 SV=2;tr|Q5ST81|Q5ST81_HUMAN Tubulin beta chain OS=Homo sapiens OX=9606 GN=TUBB PE=1 SV=1;sp|Q9B
2.84883809089661	3.56254768371582		Keep	Discard			138.9	21.053	323.31	1505800000	8	8	1.15133460862877	3.20569288730621	P04406;P04406-2;E7EUT5	P04406;P04406-2;E7EUT5	Glyceraldehyde-3-phosphate dehydrogenase	GAPDH	sp|P04406|G3P_HUMAN Glyceraldehyde-3-phosphate dehydrogenase OS=Homo sapiens OX=9606 GN=GAPDH PE=1 SV=3;sp|P04406-2|G3P_HUMAN Isoform 2 of Glyceraldehyde-3-phosphate dehydrogenase OS=Homo sapiens OX=9606 GN=GAPDH;tr|E7EUT5|E7EUT5_HUMAN Glyceraldehyde-3-pho
2.82672142982483	3.56291389465332		Keep	Discard			107.13	93.522	66.504	23052000	5	10	1.13651535158886	3.19481766223907	P31939;P31939-2;H7C1S2;F8WEF0;C9JLK0	P31939;P31939-2;H7C1S2	Bifunctional purine biosynthesis protein PURH;Phosphoribosylaminoimidazolecarboxamide formyltransferase;IMP cyclohydrolase	ATIC	sp|P31939|PUR9_HUMAN Bifunctional purine biosynthesis protein ATIC OS=Homo sapiens OX=9606 GN=ATIC PE=1 SV=3;sp|P31939-2|PUR9_HUMAN Isoform 2 of Bifunctional purine biosynthesis protein ATIC OS=Homo sapiens OX=9606 GN=ATIC;tr|H7C1S2|H7C1S2_HUMAN Bifunction
3.87950968742371	2.50860619544983		Keep	Discard			43.216	114.98	93.514	31377000	2	3	0.871023377999329	3.19405794143677	Q96QD8;Q96QD8-2;F8VUY8	Q96QD8;Q96QD8-2	Sodium-coupled neutral amino acid transporter 2	SLC38A2	sp|Q96QD8|S38A2_HUMAN Sodium-coupled neutral amino acid transporter 2 OS=Homo sapiens OX=9606 GN=SLC38A2 PE=1 SV=2;sp|Q96QD8-2|S38A2_HUMAN Isoform 2 of Sodium-coupled neutral amino acid transporter 2 OS=Homo sapiens OX=9606 GN=SLC38A2
2.90542793273926	3.47040677070618		Keep	Discard			40.459	4.9151	202.29	98019000	4	4	1.2497576154589	3.18791735172272	P61981	P61981	14-3-3 protein gamma;14-3-3 protein gamma, N-terminally processed	YWHAG	sp|P61981|1433G_HUMAN 14-3-3 protein gamma OS=Homo sapiens OX=9606 GN=YWHAG PE=1 SV=2
2.82783937454224	3.54658579826355		Keep	Discard			15.33	48.891	227.21	33717000	7	3	1.14581563189161	3.18721258640289	Q9H9H4;F5H4M0;F5H1F6	Q9H9H4;F5H4M0;F5H1F6	Vacuolar protein sorting-associated protein 37B	VPS37B	sp|Q9H9H4|VP37B_HUMAN Vacuolar protein sorting-associated protein 37B OS=Homo sapiens OX=9606 GN=VPS37B PE=1 SV=1;tr|F5H4M0|F5H4M0_HUMAN Vacuolar protein sorting-associated protein 37B (Fragment) OS=Homo sapiens OX=9606 GN=VPS37B PE=1 SV=1;tr|F5H1F6|F5H1F6
2.85644793510437	3.50449323654175		Keep	Discard			2.1082	31.098	14.352	29909000	2	2	1.18953173185676	3.18047058582306	K7ERP4;K7EKX7;R4GNE4;K7ENB4;A0A087X2I2;A0A087WT12;K7EJ20;P36969-2;P36969;A0A087X247;A0A0A0MTT1	K7ERP4;K7EKX7;R4GNE4;K7ENB4;A0A087X2I2;A0A087WT12;K7EJ20;P36969-2;P36969;A0A087X247;A0A0A0MTT1	Glutathione peroxidase;Phospholipid hydroperoxide glutathione peroxidase, mitochondrial	GPX4	tr|K7ERP4|K7ERP4_HUMAN Glutathione peroxidase (Fragment) OS=Homo sapiens OX=9606 GN=GPX4 PE=1 SV=1;tr|K7EKX7|K7EKX7_HUMAN Glutathione peroxidase (Fragment) OS=Homo sapiens OX=9606 GN=GPX4 PE=1 SV=3;tr|R4GNE4|R4GNE4_HUMAN Glutathione peroxidase (Fragment) O
2.82283210754395	3.52243256568909		Keep	Discard			14.518	94.025	31.571	10015000	3	2	1.15547013402129	3.17263233661652	Q8NBY1;B4E0Y9;Q9P289-2;Q9P289-3;Q9P289;C9JJV0	Q8NBY1;B4E0Y9;Q9P289-2;Q9P289-3;Q9P289	Serine/threonine-protein kinase 26	STK26	tr|Q8NBY1|Q8NBY1_HUMAN Serine/threonine-protein kinase 26 OS=Homo sapiens OX=9606 GN=STK26 PE=1 SV=1;tr|B4E0Y9|B4E0Y9_HUMAN Serine/threonine-protein kinase 26 OS=Homo sapiens OX=9606 GN=STK26 PE=1 SV=1;sp|Q9P289-2|STK26_HUMAN Isoform 2 of Serine/threonine-
2.90143656730652	3.43295931816101		Keep	Discard			45.503	68.655	5.3336	7220700	2	2	1.27331941105604	3.16719794273376	P35240-4;P35240-6;P35240-5;P35240-8;P35240-3;P35240;P35240-2;A0A5F9ZHA0;P35240-10;P35240-7;A0A5K1VW66;P35240-9	P35240-4;P35240-6;P35240-5;P35240-8;P35240-3;P35240;P35240-2;A0A5F9ZHA0;P35240-10;P35240-7	Merlin	NF2	sp|P35240-4|MERL_HUMAN Isoform 4 of Merlin OS=Homo sapiens OX=9606 GN=NF2;sp|P35240-6|MERL_HUMAN Isoform 6 of Merlin OS=Homo sapiens OX=9606 GN=NF2;sp|P35240-5|MERL_HUMAN Isoform 5 of Merlin OS=Homo sapiens OX=9606 GN=NF2;sp|P35240-8|MERL_HUMAN Isoform 8 o
2.84317994117737	3.48774361610413		Keep	Discard			20.025	36.55	58.052	29179000	5	6	1.1898150070815	3.16546177864075	Q96AC1-2;Q96AC1;Q96AC1-3;A0A0U1RRM8;H0YJ34;G3V3J0;G3V1L6;Q9BQL6-4;Q9BQL6-2;Q9BQL6	Q96AC1-2;Q96AC1;Q96AC1-3;A0A0U1RRM8;H0YJ34	Fermitin family homolog 2	FERMT2	sp|Q96AC1-2|FERM2_HUMAN Isoform 2 of Fermitin family homolog 2 OS=Homo sapiens OX=9606 GN=FERMT2;sp|Q96AC1|FERM2_HUMAN Fermitin family homolog 2 OS=Homo sapiens OX=9606 GN=FERMT2 PE=1 SV=1;sp|Q96AC1-3|FERM2_HUMAN Isoform 3 of Fermitin family homolog 2 OS=H
2.68650054931641	3.62351560592651		Keep	Discard			50.119	24.555	126.45	54180000	8	7	1.02756591909112	3.15500807762146	O75874;C9J4N6;C9JJE5;C9JLU6;P48735-2;P48735	O75874	Isocitrate dehydrogenase [NADP] cytoplasmic	IDH1	sp|O75874|IDHC_HUMAN Isocitrate dehydrogenase [NADP] cytoplasmic OS=Homo sapiens OX=9606 GN=IDH1 PE=1 SV=2
2.6273033618927	3.66630220413208		Keep	Discard			25.497	21.894	323.31	321250000	11	10	0.982303930662177	3.14680278301239	Q01518;Q01518-2;Q5T0R7;Q5T0R6;Q5T0R5;Q5T0R4;Q5T0R3;Q5T0R2;Q5T0R1;Q5T0R9;Q5T0R8;Q5T0S3	Q01518;Q01518-2	Adenylyl cyclase-associated protein 1	CAP1	sp|Q01518|CAP1_HUMAN Adenylyl cyclase-associated protein 1 OS=Homo sapiens OX=9606 GN=CAP1 PE=1 SV=5;sp|Q01518-2|CAP1_HUMAN Isoform 2 of Adenylyl cyclase-associated protein 1 OS=Homo sapiens OX=9606 GN=CAP1
2.47194194793701	3.74878311157227		Keep	Discard			46.902	87.766	61.895	26710000	4	4	0.889814402638393	3.11036252975464	Q13642-4;Q13642-5;Q13642-1;Q13642;A0A494C0D6;Q5JXI8;Q5JXH7;Q5JXI2;Q5JXI3;A0A0D9SFZ9;Q5JXH8;Q5JXH9;A0A0D9SFB0;A0A0D9SFI6;Q13642-3;Q5JXI0;A0A0D9SGB2	Q13642-4;Q13642-5;Q13642-1;Q13642;A0A494C0D6;Q5JXI8;Q5JXH7;Q5JXI2;Q5JXI3;A0A0D9SFZ9;Q5JXH8;Q5JXH9;A0A0D9SFB0;A0A0D9SFI6;Q13642-3	Four and a half LIM domains protein 1	FHL1	sp|Q13642-4|FHL1_HUMAN Isoform 4 of Four and a half LIM domains protein 1 OS=Homo sapiens OX=9606 GN=FHL1;sp|Q13642-5|FHL1_HUMAN Isoform 5 of Four and a half LIM domains protein 1 OS=Homo sapiens OX=9606 GN=FHL1;sp|Q13642-1|FHL1_HUMAN Isoform 1 of Four and
2.78862309455872	3.42129063606262		Keep	Discard			24.115	16.379	139.43	221620000	10	9	1.18952577310772	3.10495686531067	P40121;P40121-2;E7ENU9;H7C0X8;B8ZZL6	P40121;P40121-2;E7ENU9	Macrophage-capping protein	CAPG	sp|P40121|CAPG_HUMAN Macrophage-capping protein OS=Homo sapiens OX=9606 GN=CAPG PE=1 SV=2;sp|P40121-2|CAPG_HUMAN Isoform 2 of Macrophage-capping protein OS=Homo sapiens OX=9606 GN=CAPG;tr|E7ENU9|E7ENU9_HUMAN Macrophage-capping protein (Fragment) OS=Homo sa
2.33416771888733	3.8735179901123		Keep	Discard			41.422	22.784	76.105	12810000	4	3	0.810385327428288	3.10384285449982	F5GYN4;J3KR44;Q96FW1;F5H6Q1;F5GYJ8;F5H3F0;Q96FW1-2	F5GYN4;J3KR44;Q96FW1;F5H6Q1;F5GYJ8	Ubiquitin thioesterase OTUB1	OTUB1	tr|F5GYN4|F5GYN4_HUMAN Ubiquitinyl hydrolase 1 OS=Homo sapiens OX=9606 GN=OTUB1 PE=1 SV=1;tr|J3KR44|J3KR44_HUMAN Ubiquitin thioesterase OS=Homo sapiens OX=9606 GN=OTUB1 PE=1 SV=2;sp|Q96FW1|OTUB1_HUMAN Ubiquitin thioesterase OTUB1 OS=Homo sapiens OX=9606 GN
2.46748805046082	3.73844361305237		Keep	Discard			73.366	22.75	215.9	42808000	13	9	0.890760596676159	3.10296583175659	P34932;A0A087WYC1;A0A087WTS8;P34932-2	P34932;A0A087WYC1;A0A087WTS8	Heat shock 70 kDa protein 4	HSPA4	sp|P34932|HSP74_HUMAN Heat shock 70 kDa protein 4 OS=Homo sapiens OX=9606 GN=HSPA4 PE=1 SV=4;tr|A0A087WYC1|A0A087WYC1_HUMAN Heat shock 70 kDa protein 4 OS=Homo sapiens OX=9606 GN=HSPA4 PE=1 SV=1;tr|A0A087WTS8|A0A087WTS8_HUMAN Heat shock 70 kDa protein 4 OS
2.47977375984192	3.71556401252747		Keep	Discard			37.265	9.5031	32.556	53671000	5	5	0.901903145893767	3.09766888618469	P23526;P23526-2	P23526;P23526-2	Adenosylhomocysteinase	AHCY	sp|P23526|SAHH_HUMAN Adenosylhomocysteinase OS=Homo sapiens OX=9606 GN=AHCY PE=1 SV=4;sp|P23526-2|SAHH_HUMAN Isoform 2 of Adenosylhomocysteinase OS=Homo sapiens OX=9606 GN=AHCY
2.68023419380188	3.48065280914307		Keep	Discard			24.82	106.31	43.312	16985000	4	5	1.08487174267045	3.08044350147247	P12814-4;P12814-3;P12814;P12814-2;H9KV75;G3V2W4;P35609-2;P35609;A0A494C1A0;H7C5W8;G3V2N5;A0A494C166;A0A494C033;H0YJ11;H0YJW3;G3V2X9;G3V2E8;A0A494C0Q3;G3V5M4;A0A494C031	P12814-4;P12814-3;P12814;P12814-2;H9KV75	Alpha-actinin-1	ACTN1	sp|P12814-4|ACTN1_HUMAN Isoform 4 of Alpha-actinin-1 OS=Homo sapiens OX=9606 GN=ACTN1;sp|P12814-3|ACTN1_HUMAN Isoform 3 of Alpha-actinin-1 OS=Homo sapiens OX=9606 GN=ACTN1;sp|P12814|ACTN1_HUMAN Alpha-actinin-1 OS=Homo sapiens OX=9606 GN=ACTN1 PE=1 SV=2;sp|
2.59850811958313	3.54744982719421		Keep	Discard			41.246	30.172	34.133	10308000	4	4	1.01088592956608	3.07297897338867	Q8N0X7	Q8N0X7	Spartin	SPG20	sp|Q8N0X7|SPART_HUMAN Spartin OS=Homo sapiens OX=9606 GN=SPART PE=1 SV=1
3.40435814857483	2.74103546142578		Keep	Discard			16.669	66.87	222.51	53103000	7	5	1.16462288032312	3.07269680500031	P10644;P10644-2;K7EPB2;K7EM13;K7EIE5;K7EID3;K7EJ40;K7EK41;K7EMZ6;K7EPR5;K7EQK3;K7EMU2;X6RAV4	P10644;P10644-2;K7EPB2	cAMP-dependent protein kinase type I-alpha regulatory subunit;cAMP-dependent protein kinase type I-alpha regulatory subunit, N-terminally processed	PRKAR1A	sp|P10644|KAP0_HUMAN cAMP-dependent protein kinase type I-alpha regulatory subunit OS=Homo sapiens OX=9606 GN=PRKAR1A PE=1 SV=1;sp|P10644-2|KAP0_HUMAN Isoform 2 of cAMP-dependent protein kinase type I-alpha regulatory subunit OS=Homo sapiens OX=9606 GN=PRK
2.45780444145203	3.67592883110046		Keep	Discard			84.029	36.607	165.68	42615000	8	7	0.903767321796223	3.06686663627625	P54762;A0A3B3IRY8;P54762-5;F8WDG5;C9K090;C9J466;C9JB88;C9J6S4;P54762-6;P54753	P54762;A0A3B3IRY8;P54762-5	Ephrin type-B receptor 1	EPHB1	sp|P54762|EPHB1_HUMAN Ephrin type-B receptor 1 OS=Homo sapiens OX=9606 GN=EPHB1 PE=1 SV=1;tr|A0A3B3IRY8|A0A3B3IRY8_HUMAN Receptor protein-tyrosine kinase OS=Homo sapiens OX=9606 GN=EPHB1 PE=1 SV=1;sp|P54762-5|EPHB1_HUMAN Isoform 2 of Ephrin type-B receptor
2.45459699630737	3.65214228630066		Keep	Discard			64	34.23	72.571	16333000	3	3	0.909113755580959	3.05336964130402	P23396;F2Z2S8;H0YF32;H0YCJ7;E9PPU1;H0YEU2;E9PL09;P23396-2;E9PQ96;E9PJH4;E9PK82;H0YES8;E9PQX2;E9PSF4	P23396;F2Z2S8;H0YF32;H0YCJ7;E9PPU1;H0YEU2;E9PL09;P23396-2;E9PQ96;E9PJH4;E9PK82	40S ribosomal protein S3	RPS3	sp|P23396|RS3_HUMAN 40S ribosomal protein S3 OS=Homo sapiens OX=9606 GN=RPS3 PE=1 SV=2;tr|F2Z2S8|F2Z2S8_HUMAN 40S ribosomal protein S3 OS=Homo sapiens OX=9606 GN=RPS3 PE=1 SV=1;tr|H0YF32|H0YF32_HUMAN 40S ribosomal protein S3 (Fragment) OS=Homo sapiens OX=9
2.29219269752502	3.811368227005		Keep	Discard			7.8665	68.915	36.223	15496000	3	4	0.808831551666882	3.05178046226501	P43034;I3L495;I3L3N5	P43034	Platelet-activating factor acetylhydrolase IB subunit alpha	PAFAH1B1	sp|P43034|LIS1_HUMAN Platelet-activating factor acetylhydrolase IB subunit alpha OS=Homo sapiens OX=9606 GN=PAFAH1B1 PE=1 SV=2
2.55126976966858	3.54361963272095		Keep	Discard			29.975	11.909	109.47	33124000	6	8	0.988215123072276	3.04744470119476	B4DR80;Q9Y6E0-2;Q9Y6E0;H0Y630;Q5JV98;Q5JV99	B4DR80;Q9Y6E0-2;Q9Y6E0;H0Y630;Q5JV98	Serine/threonine-protein kinase 24;Serine/threonine-protein kinase 24 36 kDa subunit;Serine/threonine-protein kinase 24 12 kDa subunit	STK24	tr|B4DR80|B4DR80_HUMAN Serine/threonine-protein kinase 24 OS=Homo sapiens OX=9606 GN=STK24 PE=1 SV=1;sp|Q9Y6E0-2|STK24_HUMAN Isoform A of Serine/threonine-protein kinase 24 OS=Homo sapiens OX=9606 GN=STK24;sp|Q9Y6E0|STK24_HUMAN Serine/threonine-protein kin
2.60219550132751	3.48413801193237		Keep	Discard			46.828	19.962	45.917	305900000	5	5	1.038047750014	3.04316675662994	E7END7;P62820;P62820-2;P62820-3;A0A2R8YDI9;G3V196;A0A2R8YFB8;P59190-2;P59190	E7END7;P62820;P62820-2;P62820-3	Ras-related protein Rab-1A	RAB1A	tr|E7END7|E7END7_HUMAN Ras-related protein Rab-1A OS=Homo sapiens OX=9606 GN=RAB1A PE=1 SV=1;sp|P62820|RAB1A_HUMAN Ras-related protein Rab-1A OS=Homo sapiens OX=9606 GN=RAB1A PE=1 SV=3;sp|P62820-2|RAB1A_HUMAN Isoform 2 of Ras-related protein Rab-1A OS=Homo
2.683269739151	3.4023129940033		Keep	Discard			53.841	4.9136	63.436	4489100	2	2	1.12567592007878	3.04279136657715	P04818-2;P04818	P04818-2;P04818	Thymidylate synthase	TYMS	sp|P04818-2|TYSY_HUMAN Isoform 2 of Thymidylate synthase OS=Homo sapiens OX=9606 GN=TYMS;sp|P04818|TYSY_HUMAN Thymidylate synthase OS=Homo sapiens OX=9606 GN=TYMS PE=1 SV=3
2.56732654571533	3.51639342308044		Keep	Discard			33.639	10.493	5.1751	10830000	3	2	1.0064787130298	3.04185998439789	F6TLX2;Q9HC38-2;Q9HC38;I3L3Q4;I3L1I0;Q9HC38-3	F6TLX2;Q9HC38-2;Q9HC38;I3L3Q4	Glyoxalase domain-containing protein 4	GLOD4	tr|F6TLX2|F6TLX2_HUMAN Glyoxalase domain-containing protein 4 OS=Homo sapiens OX=9606 GN=GLOD4 PE=1 SV=1;sp|Q9HC38-2|GLOD4_HUMAN Isoform 2 of Glyoxalase domain-containing protein 4 OS=Homo sapiens OX=9606 GN=GLOD4;sp|Q9HC38|GLOD4_HUMAN Glyoxalase domain-co
2.69169044494629	3.38335871696472		Keep	Discard			36.054	9.221	323.31	630940000	10	10	1.14163790747368	3.03752458095551	P63104;E7EX29;B0AZS6;P63104-2;B7Z2E6;H0YB80;E7ESK7;E5RGE1;E5RIR4;E9PD24;E7EVZ2;P31947-2;P31947;A0A0J9YWZ2	P63104;E7EX29;B0AZS6;P63104-2;B7Z2E6;H0YB80;E7ESK7	14-3-3 protein zeta/delta	YWHAZ	sp|P63104|1433Z_HUMAN 14-3-3 protein zeta/delta OS=Homo sapiens OX=9606 GN=YWHAZ PE=1 SV=1;tr|E7EX29|E7EX29_HUMAN 14-3-3 protein zeta/delta (Fragment) OS=Homo sapiens OX=9606 GN=YWHAZ PE=1 SV=1;tr|B0AZS6|B0AZS6_HUMAN 14-3-3 protein zeta/delta OS=Homo sapie
2.49625778198242	3.55471158027649		Keep	Discard			37.117	150.52	249.52	32107000	4	6	0.957644794727003	3.02548468112946	P11413;P11413-2;E7EUI8;P11413-3;E7EM57;E9PD92	P11413;P11413-2;E7EUI8;P11413-3;E7EM57;E9PD92	Glucose-6-phosphate 1-dehydrogenase	G6PD	sp|P11413|G6PD_HUMAN Glucose-6-phosphate 1-dehydrogenase OS=Homo sapiens OX=9606 GN=G6PD PE=1 SV=4;sp|P11413-2|G6PD_HUMAN Isoform Long of Glucose-6-phosphate 1-dehydrogenase OS=Homo sapiens OX=9606 GN=G6PD;tr|E7EUI8|E7EUI8_HUMAN Glucose-6-phosphate 1-dehyd
2.68976879119873	3.35938048362732		Keep	Discard			31.9	6.7885	82.46	59695000	9	7	1.1537556663349	3.02457463741302	Q9Y617;Q9Y617-2	Q9Y617;Q9Y617-2	Phosphoserine aminotransferase	PSAT1	sp|Q9Y617|SERC_HUMAN Phosphoserine aminotransferase OS=Homo sapiens OX=9606 GN=PSAT1 PE=1 SV=2;sp|Q9Y617-2|SERC_HUMAN Isoform 2 of Phosphoserine aminotransferase OS=Homo sapiens OX=9606 GN=PSAT1
2.4570951461792	3.58050727844238		Keep	Discard			10.006	18.534	16.58	13557000	4	4	0.931383656016419	3.01880121231079	O95336;M0R1L2;M0R261;M0R0U3	O95336;M0R1L2;M0R261	6-phosphogluconolactonase	PGLS	sp|O95336|6PGL_HUMAN 6-phosphogluconolactonase OS=Homo sapiens OX=9606 GN=PGLS PE=1 SV=2;tr|M0R1L2|M0R1L2_HUMAN 6-phosphogluconolactonase (Fragment) OS=Homo sapiens OX=9606 GN=PGLS PE=1 SV=1;tr|M0R261|M0R261_HUMAN 6-phosphogluconolactonase (Fragment) OS=Ho
1.94313371181488	4.08525466918945		Keep	Discard			104.65	262.31	38.873	12360000	3	4	0.662826917023433	3.01419419050217	P13861-2;P13861;C9J830;H7C1L0;H7C330;H7C4A9	P13861-2;P13861	cAMP-dependent protein kinase type II-alpha regulatory subunit	PRKAR2A	sp|P13861-2|KAP2_HUMAN Isoform 2 of cAMP-dependent protein kinase type II-alpha regulatory subunit OS=Homo sapiens OX=9606 GN=PRKAR2A;sp|P13861|KAP2_HUMAN cAMP-dependent protein kinase type II-alpha regulatory subunit OS=Homo sapiens OX=9606 GN=PRKAR2A PE=
2.62786364555359	3.38612103462219		Keep	Discard			35.281	122.4	271.66	298870000	11	11	1.09775113558413	3.00699234008789	P52907	P52907	F-actin-capping protein subunit alpha-1	CAPZA1	sp|P52907|CAZA1_HUMAN F-actin-capping protein subunit alpha-1 OS=Homo sapiens OX=9606 GN=CAPZA1 PE=1 SV=3
2.36308693885803	3.63749432563782		Keep	Discard			15.188	3.8097	323.31	656110000	11	9	0.87541040678107	3.00029063224792	A0A087WWU8;P06753-5;P06753-2;P06753-4;P06753-3;P06753-6;D6R904;A0A494C0G0;P06753-7;Q5VU61	A0A087WWU8;P06753-5;P06753-2;P06753-4;P06753-3;P06753-6;D6R904	Tropomyosin alpha-3 chain	TPM3	tr|A0A087WWU8|A0A087WWU8_HUMAN Tropomyosin alpha-3 chain OS=Homo sapiens OX=9606 GN=TPM3 PE=1 SV=1;sp|P06753-5|TPM3_HUMAN Isoform 5 of Tropomyosin alpha-3 chain OS=Homo sapiens OX=9606 GN=TPM3;sp|P06753-2|TPM3_HUMAN Isoform 2 of Tropomyosin alpha-3 chain O
2.65482497215271	3.30836081504822		Keep	Discard			23.294	36.991	323.31	577180000	16	16	1.1580586044185	2.98159289360046	P07355;P07355-2;H0YN42;H0YMU9;H0YMD0;A6NMY6;H0YKS4;H0YM50;H0YMM1;H0YNP5;H0YN28;H0YL33;H0YKX9;H0YMT9;H0YLV6;H0YKZ7;H0YMW4;H0YKL9;H0YKV8;H0YNA0;H0YMD9;H0YNB8;H0YKN4;H0YN52;H0YLE2	P07355;P07355-2;H0YN42;H0YMU9;H0YMD0;A6NMY6;H0YKS4;H0YM50;H0YMM1;H0YNP5	Annexin A2;Annexin;Putative annexin A2-like protein	ANXA2;ANXA2P2	sp|P07355|ANXA2_HUMAN Annexin A2 OS=Homo sapiens OX=9606 GN=ANXA2 PE=1 SV=2;sp|P07355-2|ANXA2_HUMAN Isoform 2 of Annexin A2 OS=Homo sapiens OX=9606 GN=ANXA2;tr|H0YN42|H0YN42_HUMAN Annexin (Fragment) OS=Homo sapiens OX=9606 GN=ANXA2 PE=1 SV=1;tr|H0YMU9|H0YM
2.0144624710083	3.92884397506714		Keep	Discard			91.807	96.277	90.007	20329000	5	6	0.70250403820482	2.97165322303772	P42331-3;P42331-6;P42331;P42331-4;H7C4P1;P42331-5;C9JB56;P42331-2;B7Z8K7	P42331-3;P42331-6;P42331;P42331-4;H7C4P1;P42331-5;C9JB56;P42331-2	Rho GTPase-activating protein 25	ARHGAP25	sp|P42331-3|RHG25_HUMAN Isoform 3 of Rho GTPase-activating protein 25 OS=Homo sapiens OX=9606 GN=ARHGAP25;sp|P42331-6|RHG25_HUMAN Isoform 6 of Rho GTPase-activating protein 25 OS=Homo sapiens OX=9606 GN=ARHGAP25;sp|P42331|RHG25_HUMAN Rho GTPase-activating
2.40629172325134	3.52794599533081		Keep	Discard			31.15	66.402	17.107	13511000	3	4	0.924719356610307	2.96711885929108	H7C1U0;C9JIF9;P13798;C9JLK2;H7C393	H7C1U0;C9JIF9;P13798;C9JLK2;H7C393	Acylamino-acid-releasing enzyme	APEH	tr|H7C1U0|H7C1U0_HUMAN Acylamino-acid-releasing enzyme (Fragment) OS=Homo sapiens OX=9606 GN=APEH PE=1 SV=1;tr|C9JIF9|C9JIF9_HUMAN Acyl-peptide hydrolase OS=Homo sapiens OX=9606 GN=APEH PE=1 SV=1;sp|P13798|ACPH_HUMAN Acylamino-acid-releasing enzyme OS=Homo
2.45972013473511	3.47001624107361		Keep	Discard			86.842	69.929	66.404	52239000	8	7	0.968856969095135	2.96486818790436	O14638;F8W6H5;E9PDB4;E7ETI7	O14638;F8W6H5	Ectonucleotide pyrophosphatase/phosphodiesterase family member 3;Alkaline phosphodiesterase I;Nucleotide pyrophosphatase	ENPP3	sp|O14638|ENPP3_HUMAN Ectonucleotide pyrophosphatase/phosphodiesterase family member 3 OS=Homo sapiens OX=9606 GN=ENPP3 PE=1 SV=2;tr|F8W6H5|F8W6H5_HUMAN Ectonucleotide pyrophosphatase/phosphodiesterase family member 3 OS=Homo sapiens OX=9606 GN=ENPP3 PE=1
2.54735112190247	3.37670707702637		Keep	Discard			4.352	67.785	42.876	50425000	4	3	1.05281172165644	2.96202909946442	P61088;F8VZ29;F8VSD4;F8VV71;Q5JXB2;F8VQQ8	P61088;F8VZ29;F8VSD4;F8VV71;Q5JXB2	Ubiquitin-conjugating enzyme E2 N;Putative ubiquitin-conjugating enzyme E2 N-like	UBE2N;UBE2NL	sp|P61088|UBE2N_HUMAN Ubiquitin-conjugating enzyme E2 N OS=Homo sapiens OX=9606 GN=UBE2N PE=1 SV=1;tr|F8VZ29|F8VZ29_HUMAN Ubiquitin-conjugating enzyme E2 N OS=Homo sapiens OX=9606 GN=UBE2N PE=1 SV=1;tr|F8VSD4|F8VSD4_HUMAN Ubiquitin-conjugating enzyme E2 N
2.63347768783569	3.28245449066162		Keep	Discard			107.07	87.622	78.773	13670000	4	4	1.15764697963172	2.95796608924866	Q9UBW5-3;Q9UBW5;S4R418;Q9UBW5-2	Q9UBW5-3;Q9UBW5;S4R418;Q9UBW5-2	Bridging integrator 2	BIN2	sp|Q9UBW5-3|BIN2_HUMAN Isoform 3 of Bridging integrator 2 OS=Homo sapiens OX=9606 GN=BIN2;sp|Q9UBW5|BIN2_HUMAN Bridging integrator 2 OS=Homo sapiens OX=9606 GN=BIN2 PE=1 SV=3;tr|S4R418|S4R418_HUMAN Bridging integrator 2 OS=Homo sapiens OX=9606 GN=BIN2 PE=1
2.58827686309814	3.32279348373413		Keep	Discard			21.787	59.957	20.726	9714200	6	3	1.10400485212938	2.95553517341614	A0A0A6YYL4;P57737-2;P57737-4;P57737;P57737-3;I3L167;E7EP81;I3L359;I3L351;I3L2Y6;I3L1M1;I3L442;I3NI06;I3L212;I3L426;I3L1G9	A0A0A6YYL4;P57737-2;P57737-4;P57737;P57737-3	Coronin;Coronin-7	CORO7-PAM16;CORO7	tr|A0A0A6YYL4|A0A0A6YYL4_HUMAN Coronin OS=Homo sapiens OX=9606 GN=CORO7-PAM16 PE=1 SV=1;sp|P57737-2|CORO7_HUMAN Isoform 2 of Coronin-7 OS=Homo sapiens OX=9606 GN=CORO7;sp|P57737-4|CORO7_HUMAN Isoform 4 of Coronin-7 OS=Homo sapiens OX=9606 GN=CORO7;sp|P5773
2.67362427711487	3.22019076347351		Keep	Discard			12.648	9.0323	105.07	20529000	3	4	1.23011372775893	2.94690752029419	P12955-3;P12955;A0A494C194;K7ES25;A0A494C165;P12955-2	P12955-3;P12955;A0A494C194;K7ES25;A0A494C165;P12955-2	Xaa-Pro dipeptidase	PEPD	sp|P12955-3|PEPD_HUMAN Isoform 3 of Xaa-Pro dipeptidase OS=Homo sapiens OX=9606 GN=PEPD;sp|P12955|PEPD_HUMAN Xaa-Pro dipeptidase OS=Homo sapiens OX=9606 GN=PEPD PE=1 SV=3;tr|A0A494C194|A0A494C194_HUMAN Xaa-Pro dipeptidase (Fragment) OS=Homo sapiens OX=9606
2.67915344238281	3.21003031730652		Keep	Discard			17.127	8.5671	64.234	4555500	2	2	1.24235341380792	2.94459187984467	I3L397;I3L504;P63241;Q6IS14;P63241-2	I3L397;I3L504;P63241;Q6IS14;P63241-2	Eukaryotic translation initiation factor 5A;Eukaryotic translation initiation factor 5A-1;Eukaryotic translation initiation factor 5A-1-like	EIF5A;EIF5AL1	tr|I3L397|I3L397_HUMAN Eukaryotic translation initiation factor 5A (Fragment) OS=Homo sapiens OX=9606 GN=EIF5A PE=1 SV=8;tr|I3L504|I3L504_HUMAN Eukaryotic translation initiation factor 5A-1 OS=Homo sapiens OX=9606 GN=EIF5A PE=1 SV=1;sp|P63241|IF5A1_HUMAN E
2.45493912696838	3.42908024787903		Keep	Discard			3.475	24.129	71.056	133340000	4	3	0.981093624605189	2.94200968742371	P62330	P62330	ADP-ribosylation factor 6	ARF6	sp|P62330|ARF6_HUMAN ADP-ribosylation factor 6 OS=Homo sapiens OX=9606 GN=ARF6 PE=1 SV=2
2.18786287307739	3.68156170845032		Keep	Discard			26.481	18.288	25.133	14095000	3	4	0.799574808282595	2.93471229076385	P49189;P49189-3;P49189-2	P49189;P49189-3;P49189-2	4-trimethylaminobutyraldehyde dehydrogenase	ALDH9A1	sp|P49189|AL9A1_HUMAN 4-trimethylaminobutyraldehyde dehydrogenase OS=Homo sapiens OX=9606 GN=ALDH9A1 PE=1 SV=3;sp|P49189-3|AL9A1_HUMAN Isoform 3 of 4-trimethylaminobutyraldehyde dehydrogenase OS=Homo sapiens OX=9606 GN=ALDH9A1;sp|P49189-2|AL9A1_HUMAN Isofo
2.64733743667603	3.21200895309448		Keep	Discard			41.826	102.19	111.89	30791000	6	4	1.21351227517957	2.92967319488525	P47755;F8W9N7;C9JUG7;A0A0D9SET8;P47755-2	P47755;F8W9N7;C9JUG7;A0A0D9SET8;P47755-2	F-actin-capping protein subunit alpha-2	CAPZA2	sp|P47755|CAZA2_HUMAN F-actin-capping protein subunit alpha-2 OS=Homo sapiens OX=9606 GN=CAPZA2 PE=1 SV=3;tr|F8W9N7|F8W9N7_HUMAN F-actin-capping protein subunit alpha OS=Homo sapiens OX=9606 GN=CAPZA2 PE=1 SV=1;tr|C9JUG7|C9JUG7_HUMAN F-actin-capping protei
2.51113891601563	3.33184862136841		Keep	Discard			45.655	1.2517	23.934	10366000	3	2	1.05139723429122	2.92149376869202	Q15942-2;Q15942;H0Y2Y8;C9JJK5;H7C3D3;H7C3R3	Q15942-2;Q15942;H0Y2Y8	Zyxin	ZYX	sp|Q15942-2|ZYX_HUMAN Isoform 2 of Zyxin OS=Homo sapiens OX=9606 GN=ZYX;sp|Q15942|ZYX_HUMAN Zyxin OS=Homo sapiens OX=9606 GN=ZYX PE=1 SV=1;tr|H0Y2Y8|H0Y2Y8_HUMAN Zyxin (Fragment) OS=Homo sapiens OX=9606 GN=ZYX PE=1 SV=1
2.63224506378174	3.18243789672852		Keep	Discard			19.5	43.621	323.31	303590000	13	13	1.22142209435351	2.90734148025513	P62258;P62258-2;K7EM20;B4DJF2;I3L3T1;K7EIT4;I3L0W5	P62258;P62258-2	14-3-3 protein epsilon	YWHAE	sp|P62258|1433E_HUMAN 14-3-3 protein epsilon OS=Homo sapiens OX=9606 GN=YWHAE PE=1 SV=1;sp|P62258-2|1433E_HUMAN Isoform SV of 14-3-3 protein epsilon OS=Homo sapiens OX=9606 GN=YWHAE
2.54814076423645	3.25788569450378		Keep	Discard			41.562	27.46	32.357	19747000	4	4	1.11104597219877	2.90301322937012	A0A024QZP7;P06493-2;P06493;E5RIU6;A0A087WZZ9;G3V317;K7ELV5	A0A024QZP7;P06493-2;P06493;E5RIU6;A0A087WZZ9	Cyclin-dependent kinase 1	CDC2;CDK1	tr|A0A024QZP7|A0A024QZP7_HUMAN Cell division cycle 2, G1 to S and G2 to M, isoform CRA_a OS=Homo sapiens OX=9606 GN=CDK1 PE=1 SV=1;sp|P06493-2|CDK1_HUMAN Isoform 2 of Cyclin-dependent kinase 1 OS=Homo sapiens OX=9606 GN=CDK1;sp|P06493|CDK1_HUMAN Cyclin-dep
2.54744982719421	3.25206732749939		Keep	Discard			28.912	62.134	16.676	27677000	2	5	1.11368165272791	2.8997585773468	P30740;P30740-2	P30740;P30740-2	Leukocyte elastase inhibitor	SERPINB1	sp|P30740|ILEU_HUMAN Leukocyte elastase inhibitor OS=Homo sapiens OX=9606 GN=SERPINB1 PE=1 SV=1;sp|P30740-2|ILEU_HUMAN Isoform 2 of Leukocyte elastase inhibitor OS=Homo sapiens OX=9606 GN=SERPINB1
2.48848915100098	3.29771971702576		Keep	Discard			35.558	48.676	323.31	1114600000	19	19	1.05324950851773	2.89310443401337	P11142;E9PKE3;P11142-2;E9PNE6;E9PN89;A8K7Q2;E9PLF4;E9PI65;P54652;E9PS65;E9PM13	P11142;E9PKE3;P11142-2;E9PNE6;E9PN89	Heat shock cognate 71 kDa protein	HSPA8	sp|P11142|HSP7C_HUMAN Heat shock cognate 71 kDa protein OS=Homo sapiens OX=9606 GN=HSPA8 PE=1 SV=1;tr|E9PKE3|E9PKE3_HUMAN Heat shock cognate 71 kDa protein OS=Homo sapiens OX=9606 GN=HSPA8 PE=1 SV=1;sp|P11142-2|HSP7C_HUMAN Isoform 2 of Heat shock cognate 7
3.14403009414673	2.64062094688416		Keep	Discard			121.52	133.12	30.335	108840000	6	3	1.25756871255331	2.89232552051544	P54709;C9JA36;P54709-2;H7C547;F8WBY4;C9JXZ1	P54709;C9JA36;P54709-2	Sodium/potassium-transporting ATPase subunit beta-3	ATP1B3	sp|P54709|AT1B3_HUMAN Sodium/potassium-transporting ATPase subunit beta-3 OS=Homo sapiens OX=9606 GN=ATP1B3 PE=1 SV=1;tr|C9JA36|C9JA36_HUMAN Sodium/potassium-transporting ATPase subunit beta-3 (Fragment) OS=Homo sapiens OX=9606 GN=ATP1B3 PE=1 SV=1;sp|P5470
2.38371825218201	3.3935534954071		Keep	Discard			28.897	85.071	14.245	15436000	3	2	0.957957679808292	2.88863587379456	A0A0J9YXC7;P48059;P48059-4;P48059-2;P48059-5;P48059-3;C9JF46;A0A0M3HER1;P0CW19-2	A0A0J9YXC7;P48059;P48059-4;P48059-2;P48059-5;P48059-3;C9JF46;A0A0M3HER1;P0CW19-2	LIM and senescent cell antigen-like-containing domain protein 1	LIMS1	tr|A0A0J9YXC7|A0A0J9YXC7_HUMAN LIM and senescent cell antigen-like-containing domain protein OS=Homo sapiens OX=9606 GN=LIMS4 PE=4 SV=1;sp|P48059|LIMS1_HUMAN LIM and senescent cell antigen-like-containing domain protein 1 OS=Homo sapiens OX=9606 GN=LIMS1 P
2.60198163986206	3.15257287025452		Keep	Discard			19.822	7.8295	24.151	7816500	3	4	1.21662231883223	2.87727725505829	E9PLK3;P55786;A6NEC2;P55786-2;A6NEC2-2;E9PP11	E9PLK3;P55786;A6NEC2;P55786-2;A6NEC2-2	Puromycin-sensitive aminopeptidase;Puromycin-sensitive aminopeptidase-like protein	NPEPPS;NPEPPSL1	tr|E9PLK3|E9PLK3_HUMAN Aminopeptidase OS=Homo sapiens OX=9606 GN=NPEPPS PE=1 SV=1;sp|P55786|PSA_HUMAN Puromycin-sensitive aminopeptidase OS=Homo sapiens OX=9606 GN=NPEPPS PE=1 SV=2;sp|A6NEC2|PSAL_HUMAN Puromycin-sensitive aminopeptidase-like protein OS=Hom
2.43557524681091	3.2845733165741		Keep	Discard			20.973	0.91842	102.37	14371000	2	2	1.02777949847003	2.8600742816925	Q9UNN8;A0A0U1RQQ4;A0A0U1RRC4	Q9UNN8;A0A0U1RQQ4	Endothelial protein C receptor	PROCR	sp|Q9UNN8|EPCR_HUMAN Endothelial protein C receptor OS=Homo sapiens OX=9606 GN=PROCR PE=1 SV=1;tr|A0A0U1RQQ4|A0A0U1RQQ4_HUMAN Endothelial protein C receptor (Fragment) OS=Homo sapiens OX=9606 GN=PROCR PE=1 SV=1
3.21938538551331	2.49909329414368		Keep	Discard			66.73	191.32	5.9996	127300000	3	3	1.09817287805272	2.85923933982849	E9PKD5;E9PM69;R4GNH3;P17980;E9PLG2;E9PN50;E9PMD8	E9PKD5;E9PM69;R4GNH3;P17980;E9PLG2;E9PN50;E9PMD8	26S protease regulatory subunit 6A	PSMC3	tr|E9PKD5|E9PKD5_HUMAN 26S proteasome regulatory subunit 6A (Fragment) OS=Homo sapiens OX=9606 GN=PSMC3 PE=1 SV=2;tr|E9PM69|E9PM69_HUMAN 26S proteasome regulatory subunit 6A OS=Homo sapiens OX=9606 GN=PSMC3 PE=1 SV=1;tr|R4GNH3|R4GNH3_HUMAN 26S proteasome r
2.58137536048889	3.13099670410156		Keep	Discard			29.445	18.502	57.083	27295000	5	4	1.21420759023778	2.85618603229523	P00390-4;P00390-2;P00390;P00390-5;P00390-3;A0A2R8YF59;H0YC68	P00390-4;P00390-2;P00390;P00390-5;P00390-3	Glutathione reductase, mitochondrial	GSR	sp|P00390-4|GSHR_HUMAN Isoform 3 of Glutathione reductase, mitochondrial OS=Homo sapiens OX=9606 GN=GSR;sp|P00390-2|GSHR_HUMAN Isoform Cytoplasmic of Glutathione reductase, mitochondrial OS=Homo sapiens OX=9606 GN=GSR;sp|P00390|GSHR_HUMAN Glutathione reduc
2.51644396781921	3.14141654968262		Keep	Discard			20.065	3.275	233.98	258650000	7	6	1.15466824396007	2.82893025875092	P84077;P61204;F5H423;F5H0C7;P61204-2;F5H1V1;F5H6T5;F8WDB3;H0YGG7	P84077;P61204;F5H423;F5H0C7;P61204-2	ADP-ribosylation factor 1;ADP-ribosylation factor 3	ARF1;ARF3	sp|P84077|ARF1_HUMAN ADP-ribosylation factor 1 OS=Homo sapiens OX=9606 GN=ARF1 PE=1 SV=2;sp|P61204|ARF3_HUMAN ADP-ribosylation factor 3 OS=Homo sapiens OX=9606 GN=ARF3 PE=1 SV=2;tr|F5H423|F5H423_HUMAN Uncharacterized protein OS=Homo sapiens OX=9606 PE=3 SV
2.58525109291077	3.06479668617249		Keep	Discard			27.654	23.714	262.34	653100000	9	7	1.26838169423047	2.82502388954163	P62937;F8WE65;C9J5S7;P62937-2;E5RIZ5;P0DN26;A0A0H2UH34;A0A0B4J2A2;A0A075B767;A0A075B759;Q9Y536;F5H284	P62937;F8WE65;C9J5S7;P62937-2	Peptidyl-prolyl cis-trans isomerase A;Peptidyl-prolyl cis-trans isomerase A, N-terminally processed;Peptidyl-prolyl cis-trans isomerase	PPIA	sp|P62937|PPIA_HUMAN Peptidyl-prolyl cis-trans isomerase A OS=Homo sapiens OX=9606 GN=PPIA PE=1 SV=2;tr|F8WE65|F8WE65_HUMAN Peptidyl-prolyl cis-trans isomerase OS=Homo sapiens OX=9606 GN=PPIA PE=1 SV=1;tr|C9J5S7|C9J5S7_HUMAN Peptidyl-prolyl cis-trans isome
2.53672432899475	3.10917663574219		Keep	Discard			27.097	88.792	70.974	132680000	6	6	1.19159548224669	2.82295048236847	P04792;F8WE04;C9J3N8	P04792;F8WE04	Heat shock protein beta-1	HSPB1	sp|P04792|HSPB1_HUMAN Heat shock protein beta-1 OS=Homo sapiens OX=9606 GN=HSPB1 PE=1 SV=2;tr|F8WE04|F8WE04_HUMAN Heat shock protein beta-1 OS=Homo sapiens OX=9606 GN=HSPB1 PE=1 SV=1
2.55630683898926	3.08680081367493		Keep	Discard			39.06	19.891	30.259	4730100	3	2	1.22423222774434	2.82155382633209	Q9H7P6;Q9H7P6-2;F8W922	Q9H7P6;Q9H7P6-2;F8W922	Multivesicular body subunit 12B	MVB12B	sp|Q9H7P6|MB12B_HUMAN Multivesicular body subunit 12B OS=Homo sapiens OX=9606 GN=MVB12B PE=1 SV=2;sp|Q9H7P6-2|MB12B_HUMAN Isoform 2 of Multivesicular body subunit 12B OS=Homo sapiens OX=9606 GN=MVB12B;tr|F8W922|F8W922_HUMAN Multivesicular body subunit 12B
3.03687262535095	2.58654856681824		Keep	Discard			9.141	103.7	10.155	7177400	3	2	1.29352112166177	2.81171059608459	Q8N4C8-5;Q8N4C8-2;Q8N4C8-3;Q8N4C8-4;Q8N4C8;A0A590UJE1;I3L2I2	Q8N4C8-5;Q8N4C8-2;Q8N4C8-3;Q8N4C8-4;Q8N4C8;A0A590UJE1	Misshapen-like kinase 1	MINK1	sp|Q8N4C8-5|MINK1_HUMAN Isoform 5 of Misshapen-like kinase 1 OS=Homo sapiens OX=9606 GN=MINK1;sp|Q8N4C8-2|MINK1_HUMAN Isoform 1 of Misshapen-like kinase 1 OS=Homo sapiens OX=9606 GN=MINK1;sp|Q8N4C8-3|MINK1_HUMAN Isoform 2 of Misshapen-like kinase 1 OS=Homo
2.43762731552124	3.17743945121765		Keep	Discard			22.096	24.997	323.31	730820000	12	11	1.07884766658509	2.80753338336945	P04075;J3KPS3;P04075-2;H3BQN4;H3BPS8;H3BUH7;H3BR04;H3BMQ8;H3BU78;H3BR68	P04075;J3KPS3;P04075-2;H3BQN4;H3BPS8;H3BUH7;H3BR04	Fructose-bisphosphate aldolase A;Fructose-bisphosphate aldolase	ALDOA	sp|P04075|ALDOA_HUMAN Fructose-bisphosphate aldolase A OS=Homo sapiens OX=9606 GN=ALDOA PE=1 SV=2;tr|J3KPS3|J3KPS3_HUMAN Fructose-bisphosphate aldolase OS=Homo sapiens OX=9606 GN=ALDOA PE=1 SV=1;sp|P04075-2|ALDOA_HUMAN Isoform 2 of Fructose-bisphosphate al
2.0643310546875	3.53903460502625		Keep	Discard			97.012	10.669	129.65	19500000	4	3	0.785602420866505	2.80168282985687	P12004	P12004	Proliferating cell nuclear antigen	PCNA	sp|P12004|PCNA_HUMAN Proliferating cell nuclear antigen OS=Homo sapiens OX=9606 GN=PCNA PE=1 SV=1
2.17979764938354	3.40067458152771		Keep	Discard			48.014	122.52	192.28	288700000	13	11	0.862908218278402	2.79023611545563	P61158;B4DXW1;F8WDR7;Q9P1U1-2;Q9P1U1;A0A0A0MTI9;H7C4J1;C9IZN3;Q9C0K3;Q9P1U1-3;F8WEW2;F8WE84	P61158;B4DXW1	Actin-related protein 3	ACTR3	sp|P61158|ARP3_HUMAN Actin-related protein 3 OS=Homo sapiens OX=9606 GN=ACTR3 PE=1 SV=3;tr|B4DXW1|B4DXW1_HUMAN Actin-related protein 3 OS=Homo sapiens OX=9606 GN=ACTR3 PE=1 SV=1
2.45677995681763	3.12259006500244		Keep	Discard			83.648	14.912	14.994	27449000	5	3	1.12140359393953	2.78968501091003	Q9BR76;F5H0D2;A0A087WW53;F5H390	Q9BR76	Coronin-1B	CORO1B	sp|Q9BR76|COR1B_HUMAN Coronin-1B OS=Homo sapiens OX=9606 GN=CORO1B PE=1 SV=1
1.65122401714325	3.90448403358459		Keep	Discard			64.68	31.306	238.14	158500000	14	13	0.610316666966678	2.77785402536392	P05106;H3BM21;P05106-2;P05106-3;I3L4X8	P05106;H3BM21;P05106-2;P05106-3	Integrin beta-3;Integrin beta	ITGB3	sp|P05106|ITB3_HUMAN Integrin beta-3 OS=Homo sapiens OX=9606 GN=ITGB3 PE=1 SV=2;tr|H3BM21|H3BM21_HUMAN Integrin beta (Fragment) OS=Homo sapiens OX=9606 PE=3 SV=1;sp|P05106-2|ITB3_HUMAN Isoform Beta-3B of Integrin beta-3 OS=Homo sapiens OX=9606 GN=ITGB3;sp|
2.24440002441406	3.30824422836304		Keep	Discard			140.25	14.635	148.79	75317000	5	3	0.918972995461592	2.77632212638855	Q9ULV4;Q9ULV4-2;Q9ULV4-3;B4E3S0;F8W1H8;F8VUX3;F8VSA4;F8VRE9;F8VTT6;F8VVB7;F8VV53	Q9ULV4;Q9ULV4-2;Q9ULV4-3;B4E3S0	Coronin-1C;Coronin	CORO1C	sp|Q9ULV4|COR1C_HUMAN Coronin-1C OS=Homo sapiens OX=9606 GN=CORO1C PE=1 SV=1;sp|Q9ULV4-2|COR1C_HUMAN Isoform 2 of Coronin-1C OS=Homo sapiens OX=9606 GN=CORO1C;sp|Q9ULV4-3|COR1C_HUMAN Isoform 3 of Coronin-1C OS=Homo sapiens OX=9606 GN=CORO1C;tr|B4E3S0|B4E3S
2.37428832054138	3.17796564102173		Keep	Discard			67.639	67.6	299.07	369210000	9	4	1.03851340538137	2.77612698078156	P00338;P00338-4;P00338-3;P00338-5;P00338-2;F5GXY2;F5GZQ4;F5H5J4;F5H6W8;F5GXH2;F5GYU2;F5H8H6;F5GXC7;F5GWW2;F5GXU1	P00338;P00338-4;P00338-3;P00338-5;P00338-2;F5GXY2	L-lactate dehydrogenase A chain	LDHA	sp|P00338|LDHA_HUMAN L-lactate dehydrogenase A chain OS=Homo sapiens OX=9606 GN=LDHA PE=1 SV=2;sp|P00338-4|LDHA_HUMAN Isoform 4 of L-lactate dehydrogenase A chain OS=Homo sapiens OX=9606 GN=LDHA;sp|P00338-3|LDHA_HUMAN Isoform 3 of L-lactate dehydrogenase A
2.47664093971252	3.06553792953491		Keep	Discard			8.3451	41.012	323.31	1031700000	13	13	1.17138762276819	2.77108943462372	O00299	O00299	Chloride intracellular channel protein 1	CLIC1	sp|O00299|CLIC1_HUMAN Chloride intracellular channel protein 1 OS=Homo sapiens OX=9606 GN=CLIC1 PE=1 SV=4
2.0902099609375	3.44863677024841		Keep	Discard			12.948	14.524	221.56	139110000	11	11	0.814991613704262	2.76942336559296	A0A0G2JIW1;P0DMV8-2;P0DMV9;P0DMV8;V9GZ37	A0A0G2JIW1;P0DMV8-2;P0DMV9;P0DMV8;V9GZ37	Heat shock 70 kDa protein 1A;Heat shock 70 kDa protein 1B	HSPA1A;HSPA1B	tr|A0A0G2JIW1|A0A0G2JIW1_HUMAN Heat shock 70 kDa protein 1B OS=Homo sapiens OX=9606 GN=HSPA1B PE=1 SV=1;sp|P0DMV8-2|HS71A_HUMAN Isoform 2 of Heat shock 70 kDa protein 1A OS=Homo sapiens OX=9606 GN=HSPA1A;sp|P0DMV9|HS71B_HUMAN Heat shock 70 kDa protein 1B O
2.51790547370911	3.01909685134888		Keep	Discard			7.0134	19.006	23.535	24481000	4	2	1.24057290058483	2.76850116252899	P52209-2;P52209;K7EM49;K7EPF6;K7EMN2	P52209-2;P52209;K7EM49;K7EPF6;K7EMN2	6-phosphogluconate dehydrogenase, decarboxylating	PGD	sp|P52209-2|6PGD_HUMAN Isoform 2 of 6-phosphogluconate dehydrogenase, decarboxylating OS=Homo sapiens OX=9606 GN=PGD;sp|P52209|6PGD_HUMAN 6-phosphogluconate dehydrogenase, decarboxylating OS=Homo sapiens OX=9606 GN=PGD PE=1 SV=3;tr|K7EM49|K7EM49_HUMAN Phos
2.28282523155212	3.23440933227539		Keep	Discard			27.817	31.332	234.65	450330000	10	9	0.96364602883044	2.75861728191376	P67936;A0A2R8YGX3;A0A2R8Y5V9;A0A2R8YE05;K7ENT6;A0A2R8YH90;A0A5F9UN72;K7EPB9;P07951-3;A0A590UJB9;A0A590UK79;U3KQK2;H0YL80;P09493-8;P09493-7;P09493-6	P67936;A0A2R8YGX3;A0A2R8Y5V9;A0A2R8YE05;K7ENT6;A0A2R8YH90;A0A5F9UN72	Tropomyosin alpha-4 chain	TPM4	sp|P67936|TPM4_HUMAN Tropomyosin alpha-4 chain OS=Homo sapiens OX=9606 GN=TPM4 PE=1 SV=3;tr|A0A2R8YGX3|A0A2R8YGX3_HUMAN Tropomyosin alpha-4 chain OS=Homo sapiens OX=9606 GN=TPM4 PE=1 SV=1;tr|A0A2R8Y5V9|A0A2R8Y5V9_HUMAN Tropomyosin alpha-4 chain OS=Homo sap
3.02812719345093	2.47139573097229		Keep	Discard			44.768	106.58	39.328	27050000	8	6	1.19227613950344	2.74976146221161	P43405-2;P43405	P43405-2;P43405	Tyrosine-protein kinase SYK	SYK	sp|P43405-2|KSYK_HUMAN Isoform Short of Tyrosine-protein kinase SYK OS=Homo sapiens OX=9606 GN=SYK;sp|P43405|KSYK_HUMAN Tyrosine-protein kinase SYK OS=Homo sapiens OX=9606 GN=SYK PE=1 SV=1
3.08454036712646	2.40454888343811		Keep	Discard			103.07	129.47	41.23	177190000	5	4	1.10532367755872	2.74454462528229	P16150;C9JUK7	P16150	Leukosialin	SPN	sp|P16150|LEUK_HUMAN Leukosialin OS=Homo sapiens OX=9606 GN=SPN PE=1 SV=1
2.97412538528442	2.50913834571838		Keep	Discard			26.563	53.3	26.765	11969000	4	2	1.26875597167685	2.7416318655014	P14550;V9GYG2;V9GYP9;Q5T621	P14550	Alcohol dehydrogenase [NADP(+)]	AKR1A1	sp|P14550|AK1A1_HUMAN Aldo-keto reductase family 1 member A1 OS=Homo sapiens OX=9606 GN=AKR1A1 PE=1 SV=3
2.43738770484924	3.03578233718872		Keep	Discard			45.921	13.431	18.891	29601000	6	6	1.15909268655057	2.73658502101898	Q96KP4;Q96KP4-2;J3QKT2;J3KRD5;J3QQN6;J3QR27;J3QLU1;A0A087WVS2;J3QKQ0;J3QRD0;J3QL02;J3KSV5;A0A087WYZ1;J3QRA8;J3QRH4	Q96KP4;Q96KP4-2	Cytosolic non-specific dipeptidase	CNDP2	sp|Q96KP4|CNDP2_HUMAN Cytosolic non-specific dipeptidase OS=Homo sapiens OX=9606 GN=CNDP2 PE=1 SV=2;sp|Q96KP4-2|CNDP2_HUMAN Isoform 2 of Cytosolic non-specific dipeptidase OS=Homo sapiens OX=9606 GN=CNDP2
3.01337289810181	2.43066000938416		Keep	Discard			51.233	48.542	47.038	6948400	2	2	1.16823637643754	2.72201645374298	P36269-2;P36269;P36269-3	P36269-2;P36269;P36269-3	Gamma-glutamyltransferase 5;Gamma-glutamyltransferase 5 heavy chain;Gamma-glutamyltransferase 5 light chain	GGT5	sp|P36269-2|GGT5_HUMAN Isoform 2 of Glutathione hydrolase 5 proenzyme OS=Homo sapiens OX=9606 GN=GGT5;sp|P36269|GGT5_HUMAN Glutathione hydrolase 5 proenzyme OS=Homo sapiens OX=9606 GN=GGT5 PE=1 SV=2;sp|P36269-3|GGT5_HUMAN Isoform 3 of Glutathione hydrolase
2.27115654945374	3.16928362846375		Keep	Discard			17.793	5.9256	178.77	42926000	5	4	0.982315512188694	2.72022008895874	P42768;C9J3B7	P42768	Wiskott-Aldrich syndrome protein	WAS	sp|P42768|WASP_HUMAN Wiskott-Aldrich syndrome protein OS=Homo sapiens OX=9606 GN=WAS PE=1 SV=4
2.09318828582764	3.34482836723328		Keep	Discard			21.537	52.76	83.128	58972000	4	5	0.841579445281354	2.71900832653046	D6RG15;Q6IBS0;H0Y858	D6RG15;Q6IBS0	Twinfilin-2	TWF2	tr|D6RG15|D6RG15_HUMAN Twinfilin-2 OS=Homo sapiens OX=9606 GN=TWF2 PE=1 SV=1;sp|Q6IBS0|TWF2_HUMAN Twinfilin-2 OS=Homo sapiens OX=9606 GN=TWF2 PE=1 SV=2
3.71721029281616	1.70487201213837		Keep	Discard			13.377	34.495	16.514	9820600	4	2	0.645426760079904	2.71104115247726	Q8IZ21-3;Q8IZ21;Q8IZ21-2	Q8IZ21-3;Q8IZ21;Q8IZ21-2	Phosphatase and actin regulator 4	PHACTR4	sp|Q8IZ21-3|PHAR4_HUMAN Isoform 3 of Phosphatase and actin regulator 4 OS=Homo sapiens OX=9606 GN=PHACTR4;sp|Q8IZ21|PHAR4_HUMAN Phosphatase and actin regulator 4 OS=Homo sapiens OX=9606 GN=PHACTR4 PE=1 SV=1;sp|Q8IZ21-2|PHAR4_HUMAN Isoform 2 of Phosphatase
2.38086795806885	3.01954197883606		Keep	Discard			89.904	70.92	323.31	1172800000	18	15	1.12527992136776	2.70020496845245	P04083;Q5T3N1;Q5T3N0	P04083;Q5T3N1	Annexin A1;Annexin	ANXA1	sp|P04083|ANXA1_HUMAN Annexin A1 OS=Homo sapiens OX=9606 GN=ANXA1 PE=1 SV=2;tr|Q5T3N1|Q5T3N1_HUMAN Annexin (Fragment) OS=Homo sapiens OX=9606 GN=ANXA1 PE=1 SV=1
2.36977362632751	3.02779102325439		Keep	Discard			23.723	7.9451	180.67	197380000	5	7	1.1122181266196	2.69878232479095	P31946-2;P31946;Q4VY20;Q4VY19;A0A0J9YWE8	P31946-2;P31946	14-3-3 protein beta/alpha;14-3-3 protein beta/alpha, N-terminally processed	YWHAB	sp|P31946-2|1433B_HUMAN Isoform Short of 14-3-3 protein beta/alpha OS=Homo sapiens OX=9606 GN=YWHAB;sp|P31946|1433B_HUMAN 14-3-3 protein beta/alpha OS=Homo sapiens OX=9606 GN=YWHAB PE=1 SV=3
3.28212833404541	2.10815644264221		Keep	Discard			86.197	224.89	11.06	9874200	4	4	0.864803523324223	2.69514238834381	Q5TG12;E9PGC5;Q15262-2;Q15262-3;Q15262-4;Q15262;H0Y6P5;H0YDP9;H0Y6V4;A0A0G2JQF6	Q5TG12;E9PGC5;Q15262-2;Q15262-3;Q15262-4;Q15262	Protein-tyrosine-phosphatase;Receptor-type tyrosine-protein phosphatase kappa	PTPRK	tr|Q5TG12|Q5TG12_HUMAN Protein-tyrosine-phosphatase OS=Homo sapiens OX=9606 GN=PTPRK PE=1 SV=1;tr|E9PGC5|E9PGC5_HUMAN Protein-tyrosine-phosphatase OS=Homo sapiens OX=9606 GN=PTPRK PE=1 SV=1;sp|Q15262-2|PTPRK_HUMAN Isoform 2 of Receptor-type tyrosine-protei
2.38543105125427	2.98591923713684		Keep	Discard			7.5211	14.756	65.499	49600000	4	3	1.14949843773175	2.68567514419556	Q9BUL8;C9J363;C9J5C3;H7C5M9;C9JSA3;C9JND6;C9J6F3;F8WDF3;C9J932	Q9BUL8;C9J363;C9J5C3;H7C5M9;C9JSA3;C9JND6;C9J6F3	Programmed cell death protein 10	PDCD10	sp|Q9BUL8|PDC10_HUMAN Programmed cell death protein 10 OS=Homo sapiens OX=9606 GN=PDCD10 PE=1 SV=1;tr|C9J363|C9J363_HUMAN Programmed cell death 10, isoform CRA_b OS=Homo sapiens OX=9606 GN=PDCD10 PE=1 SV=1;tr|C9J5C3|C9J5C3_HUMAN Programmed cell death prote
1.72137260437012	3.63633465766907		Keep	Discard			128.22	60.963	9.0264	7721800	2	3	0.660482231835618	2.67885363101959	Q9NPH3;Q9NPH3-5;C9JT28;C9J1D9;Q9NPH3-3;Q9NPH3-2	Q9NPH3;Q9NPH3-5	Interleukin-1 receptor accessory protein	IL1RAP	sp|Q9NPH3|IL1AP_HUMAN Interleukin-1 receptor accessory protein OS=Homo sapiens OX=9606 GN=IL1RAP PE=1 SV=2;sp|Q9NPH3-5|IL1AP_HUMAN Isoform 4 of Interleukin-1 receptor accessory protein OS=Homo sapiens OX=9606 GN=IL1RAP
2.14175987243652	3.21584939956665		Keep	Discard			60.501	47.656	14.091	74093000	3	2	0.899769902478256	2.67880463600159	P14174	P14174	Macrophage migration inhibitory factor	MIF	sp|P14174|MIF_HUMAN Macrophage migration inhibitory factor OS=Homo sapiens OX=9606 GN=MIF PE=1 SV=4
2.29030656814575	3.0353422164917		Keep	Discard			64.264	28.547	182.72	88904000	11	10	1.05312477004915	2.66282439231873	O94804;H0YB71	O94804	Serine/threonine-protein kinase 10	STK10	sp|O94804|STK10_HUMAN Serine/threonine-protein kinase 10 OS=Homo sapiens OX=9606 GN=STK10 PE=1 SV=1
2.30176329612732	2.98135948181152		Keep	Discard			13.985	222.31	78.05	137270000	6	6	1.08913807439827	2.64156138896942	H3BLV0;B1AP13;H7BY55;P08174-4;P08174;P08174-3;P08174-5;P08174-2;P08174-6;P08174-7;B1AP15;A0A2R8YDY3;A0A2R8YEC5	H3BLV0;B1AP13;H7BY55;P08174-4;P08174;P08174-3;P08174-5;P08174-2;P08174-6;P08174-7	Complement decay-accelerating factor	CD55	tr|H3BLV0|H3BLV0_HUMAN Complement decay-accelerating factor (Fragment) OS=Homo sapiens OX=9606 GN=CD55 PE=1 SV=1;tr|B1AP13|B1AP13_HUMAN Complement decay-accelerating factor OS=Homo sapiens OX=9606 GN=CD55 PE=1 SV=1;tr|H7BY55|H7BY55_HUMAN Complement decay-a
2.30357623100281	2.97706007957458		Keep	Discard			25.97	15.584	203.12	199110000	7	4	1.09281726633621	2.6403181552887	O15143;C9JEY1;C9K057;A0A1W2PNV4;C9JTT6;C9JBJ7;F8VXW2;C9JM51;F8WEB3	O15143;C9JEY1;C9K057;A0A1W2PNV4;C9JTT6;C9JBJ7;F8VXW2	Actin-related protein 2/3 complex subunit 1B	ARPC1B	sp|O15143|ARC1B_HUMAN Actin-related protein 2/3 complex subunit 1B OS=Homo sapiens OX=9606 GN=ARPC1B PE=1 SV=3;tr|C9JEY1|C9JEY1_HUMAN Actin-related protein 2/3 complex subunit 1B (Fragment) OS=Homo sapiens OX=9606 GN=ARPC1B PE=1 SV=2;tr|C9K057|C9K057_HUMAN
2.20867323875427	3.06660604476929		Keep	Discard			89.033	4.4014	11.946	19096000	2	2	0.98869781365401	2.63763964176178	Q5W0H4;A0A0B4J2C3;P13693;J3KPG2;E9PJF7	Q5W0H4;A0A0B4J2C3;P13693;J3KPG2;E9PJF7	Translationally-controlled tumor protein	TPT1	tr|Q5W0H4|Q5W0H4_HUMAN Translationally-controlled tumor protein OS=Homo sapiens OX=9606 GN=TPT1 PE=1 SV=1;tr|A0A0B4J2C3|A0A0B4J2C3_HUMAN Translationally-controlled tumor protein OS=Homo sapiens OX=9606 GN=TPT1 PE=1 SV=1;sp|P13693|TCTP_HUMAN Translationally
2.361403465271	2.90380954742432		Keep	Discard			16.039	31.622	323.31	716910000	16	12	1.18474056774768	2.63260650634766	A0A2R8Y6G6;P06733;P06733-2;K7EM90;A0A2R8YEM5;A0A2R8Y879;A0A2R8Y798;K7ERS8;A0A2R8YEG5;E5RI09;E5RG95;K7EPM1;K7EKN2;E5RGZ4	A0A2R8Y6G6;P06733;P06733-2	Alpha-enolase	ENO1	tr|A0A2R8Y6G6|A0A2R8Y6G6_HUMAN 2-phospho-D-glycerate hydro-lyase OS=Homo sapiens OX=9606 GN=ENO1 PE=1 SV=1;sp|P06733|ENOA_HUMAN Alpha-enolase OS=Homo sapiens OX=9606 GN=ENO1 PE=1 SV=2;sp|P06733-2|ENOA_HUMAN Isoform MBP-1 of Alpha-enolase OS=Homo sapiens OX
2.40784215927124	2.84488773345947		Keep	Discard			62.288	32.159	110.77	102560000	13	11	1.27697740710335	2.62636494636536	Q9H223	Q9H223	EH domain-containing protein 4	EHD4	sp|Q9H223|EHD4_HUMAN EH domain-containing protein 4 OS=Homo sapiens OX=9606 GN=EHD4 PE=1 SV=1
2.29437065124512	2.94345259666443		Keep	Discard			27.779	27.342	55.038	79194000	1	1	1.10517963825042	2.61891162395477	O00560-2;G5EA09	O00560-2;G5EA09	Syntenin-1	SDCBP	sp|O00560-2|SDCB1_HUMAN Isoform 2 of Syntenin-1 OS=Homo sapiens OX=9606 GN=SDCBP;tr|G5EA09|G5EA09_HUMAN Syndecan binding protein (Syntenin), isoform CRA_a OS=Homo sapiens OX=9606 GN=SDCBP PE=1 SV=1
2.27783608436584	2.95886135101318		Keep	Discard			28.178	18.552	170.06	718760000	10	8	1.08444473051068	2.61834871768951	A0A5F9ZHM4;P07195;A0A3B3IS95;A8MW50;C9J7H8;F5H793;F5H5G7;F5H155;A0A087WUM2;G3XAP5;F5H245;Q6ZMR3;P07864	A0A5F9ZHM4;P07195;A0A3B3IS95;A8MW50;C9J7H8;F5H793	L-lactate dehydrogenase B chain;L-lactate dehydrogenase	LDHB	tr|A0A5F9ZHM4|A0A5F9ZHM4_HUMAN L-lactate dehydrogenase OS=Homo sapiens OX=9606 GN=LDHB PE=1 SV=1;sp|P07195|LDHB_HUMAN L-lactate dehydrogenase B chain OS=Homo sapiens OX=9606 GN=LDHB PE=1 SV=2;tr|A0A3B3IS95|A0A3B3IS95_HUMAN L-lactate dehydrogenase OS=Homo s
3.06879115104675	2.16465759277344		Keep	Discard			25.129	178.13	15.858	10089000	3	2	0.962941065125961	2.6167243719101	Q5T0D2;P30085;P30085-3;A0A494BXC7;P30085-2	Q5T0D2;P30085;P30085-3;A0A494BXC7;P30085-2	UMP-CMP kinase	CMPK1	tr|Q5T0D2|Q5T0D2_HUMAN Nucleoside-diphosphate kinase OS=Homo sapiens OX=9606 GN=CMPK1 PE=1 SV=1;sp|P30085|KCY_HUMAN UMP-CMP kinase OS=Homo sapiens OX=9606 GN=CMPK1 PE=1 SV=3;sp|P30085-3|KCY_HUMAN Isoform 3 of UMP-CMP kinase OS=Homo sapiens OX=9606 GN=CMPK1
2.3819477558136	2.84488773345947		Keep	Discard			9.6327	44.431	16.78	39479000	6	4	1.24996580454931	2.61341774463654	Q9UNF0-2;Q9UNF0;A0A0U1RR22;B0QYG7;B0QYG8	Q9UNF0-2;Q9UNF0;A0A0U1RR22	Protein kinase C and casein kinase substrate in neurons protein 2	PACSIN2	sp|Q9UNF0-2|PACN2_HUMAN Isoform 2 of Protein kinase C and casein kinase substrate in neurons protein 2 OS=Homo sapiens OX=9606 GN=PACSIN2;sp|Q9UNF0|PACN2_HUMAN Protein kinase C and casein kinase substrate in neurons protein 2 OS=Homo sapiens OX=9606 GN=PAC
2.1923520565033	3.01603269577026		Keep	Discard			11.365	90.052	56.835	14951000	5	6	1.00064598170923	2.60419237613678	Q13637;O14966;P57729	Q13637	Ras-related protein Rab-32	RAB32	sp|Q13637|RAB32_HUMAN Ras-related protein Rab-32 OS=Homo sapiens OX=9606 GN=RAB32 PE=1 SV=3
2.15988755226135	3.03530716896057		Keep	Discard			49.401	59.81	13.289	12647000	4	3	0.97356619429768	2.59759736061096	P17174;P17174-2	P17174;P17174-2	Aspartate aminotransferase, cytoplasmic	GOT1	sp|P17174|AATC_HUMAN Aspartate aminotransferase, cytoplasmic OS=Homo sapiens OX=9606 GN=GOT1 PE=1 SV=3;sp|P17174-2|AATC_HUMAN Isoform 2 of Aspartate aminotransferase, cytoplasmic OS=Homo sapiens OX=9606 GN=GOT1
1.80248272418976	3.39011740684509		Keep	Discard			35.369	15.944	301.42	54876000	7	5	0.723768452934625	2.59630006551743	P27105;P27105-2;F8VSL7	P27105;P27105-2	Erythrocyte band 7 integral membrane protein	STOM	sp|P27105|STOM_HUMAN Stomatin OS=Homo sapiens OX=9606 GN=STOM PE=1 SV=3;sp|P27105-2|STOM_HUMAN Isoform 2 of Stomatin OS=Homo sapiens OX=9606 GN=STOM
2.04551291465759	3.14066410064697		Keep	Discard			62.449	106.79	254.19	71995000	1	1	0.877827006151119	2.59308850765228	P63261;I3L3I0;I3L1U9;I3L4N8;K7EM38;I3L3R2;J3KT65	P63261;I3L3I0;I3L1U9;I3L4N8	Actin, cytoplasmic 2;Actin, cytoplasmic 2, N-terminally processed	ACTG1	sp|P63261|ACTG_HUMAN Actin, cytoplasmic 2 OS=Homo sapiens OX=9606 GN=ACTG1 PE=1 SV=1;tr|I3L3I0|I3L3I0_HUMAN Actin, cytoplasmic 2 (Fragment) OS=Homo sapiens OX=9606 GN=ACTG1 PE=1 SV=1;tr|I3L1U9|I3L1U9_HUMAN Actin, cytoplasmic 2 (Fragment) OS=Homo sapiens OX
4.060133934021	1.12313640117645		Keep	Discard			58.122	49.441	17.843	16167000	2	2	0.483873172659885	2.59163516759872	F8VYE8;P36873;P36873-2;F8VR82;F8W0W8;A0A087WYY5;E7ETD8;F8W0V8;F8WE71;H0Y3Y6;F8W1A0	F8VYE8;P36873;P36873-2;F8VR82;F8W0W8;A0A087WYY5	Serine/threonine-protein phosphatase;Serine/threonine-protein phosphatase PP1-gamma catalytic subunit	PPP1CC	tr|F8VYE8|F8VYE8_HUMAN Serine/threonine-protein phosphatase OS=Homo sapiens OX=9606 GN=PPP1CC PE=1 SV=1;sp|P36873|PP1G_HUMAN Serine/threonine-protein phosphatase PP1-gamma catalytic subunit OS=Homo sapiens OX=9606 GN=PPP1CC PE=1 SV=1;sp|P36873-2|PP1G_HUMAN
1.51268196105957	3.66163563728333		Keep	Discard			90.497	91.84	12.828	7688800	2	4	0.601025204050098	2.58715879917145	O43776;K7EMQ6;K7EPK2;K7EQ35	O43776	Asparagine--tRNA ligase, cytoplasmic	NARS	sp|O43776|SYNC_HUMAN Asparagine--tRNA ligase, cytoplasmic OS=Homo sapiens OX=9606 GN=NARS1 PE=1 SV=1
2.31967568397522	2.84745573997498		Keep	Discard			3.8373	11.437	5.8413	9880700	2	2	1.18841994877956	2.5835657119751	P61020;F8VUA5	P61020;F8VUA5	Ras-related protein Rab-5B	RAB5B	sp|P61020|RAB5B_HUMAN Ras-related protein Rab-5B OS=Homo sapiens OX=9606 GN=RAB5B PE=1 SV=1;tr|F8VUA5|F8VUA5_HUMAN Ras-related protein Rab-5B (Fragment) OS=Homo sapiens OX=9606 GN=RAB5B PE=1 SV=1
2.27813339233398	2.88187980651855		Keep	Discard			14.618	21.632	323.31	165710000	11	7	1.12988631486392	2.58000659942627	O75083;D6RD66;O75083-3	O75083;D6RD66;O75083-3	WD repeat-containing protein 1	WDR1	sp|O75083|WDR1_HUMAN WD repeat-containing protein 1 OS=Homo sapiens OX=9606 GN=WDR1 PE=1 SV=4;tr|D6RD66|D6RD66_HUMAN WD repeat-containing protein 1 (Fragment) OS=Homo sapiens OX=9606 GN=WDR1 PE=1 SV=1;sp|O75083-3|WDR1_HUMAN Isoform 2 of WD repeat-containin
2.09996843338013	3.03722405433655		Keep	Discard			30.059	46.308	161.09	31273000	8	7	0.939738216332599	2.56859624385834	C9JE82;C9JVC9;Q9NY47-4;Q9NY47-2;Q9NY47-3;Q9NY47;Q9NY47-5	C9JE82;C9JVC9;Q9NY47-4;Q9NY47-2;Q9NY47-3;Q9NY47;Q9NY47-5	Voltage-dependent calcium channel subunit alpha-2/delta-2;Voltage-dependent calcium channel subunit alpha-2-2;Voltage-dependent calcium channel subunit delta-2	CACNA2D2	tr|C9JE82|C9JE82_HUMAN Voltage-dependent calcium channel subunit alpha-2/delta-2 OS=Homo sapiens OX=9606 GN=CACNA2D2 PE=1 SV=1;tr|C9JVC9|C9JVC9_HUMAN Voltage-dependent calcium channel subunit alpha-2/delta-2 OS=Homo sapiens OX=9606 GN=CACNA2D2 PE=1 SV=1;sp
2.30952548980713	2.8159236907959		Keep	Discard			34.285	83.025	56.56	61278000	4	3	1.20276684713483	2.56272459030151	J3KTF8;J3QQX2;P52565;J3KRE2;J3KS60;J3KRY1;P52565-2	J3KTF8;J3QQX2;P52565;J3KRE2	Rho GDP-dissociation inhibitor 1	ARHGDIA	tr|J3KTF8|J3KTF8_HUMAN Rho GDP-dissociation inhibitor 1 (Fragment) OS=Homo sapiens OX=9606 GN=ARHGDIA PE=1 SV=8;tr|J3QQX2|J3QQX2_HUMAN Rho GDP-dissociation inhibitor 1 OS=Homo sapiens OX=9606 GN=ARHGDIA PE=1 SV=1;sp|P52565|GDIR1_HUMAN Rho GDP-dissociation
2.03008890151978	3.09511423110962		Keep	Discard			38.806	6.8126	16.552	17948000	3	2	0.884608218138359	2.5626015663147	Q5VW32-2;Q5VW32;Q5VW33;F5GXQ0	Q5VW32-2;Q5VW32	BRO1 domain-containing protein BROX	BROX	sp|Q5VW32-2|BROX_HUMAN Isoform 2 of BRO1 domain-containing protein BROX OS=Homo sapiens OX=9606 GN=BROX;sp|Q5VW32|BROX_HUMAN BRO1 domain-containing protein BROX OS=Homo sapiens OX=9606 GN=BROX PE=1 SV=1
2.06650257110596	3.04334449768066		Keep	Discard			7.5609	43.112	29.248	2565700000	1	1	0.919912024764036	2.55492353439331	P63267;P68133;P68032;P62736;A6NL76;F8WB63;B8ZZJ2;C9JFL5;F6UVQ4;F6QUT6	P63267;P68133;P68032;P62736;A6NL76;F8WB63;B8ZZJ2;C9JFL5;F6UVQ4;F6QUT6	Actin, gamma-enteric smooth muscle;Actin, alpha skeletal muscle;Actin, alpha cardiac muscle 1;Actin, aortic smooth muscle	ACTG2;ACTA1;ACTC1;ACTA2	sp|P63267|ACTH_HUMAN Actin, gamma-enteric smooth muscle OS=Homo sapiens OX=9606 GN=ACTG2 PE=1 SV=1;sp|P68133|ACTS_HUMAN Actin, alpha skeletal muscle OS=Homo sapiens OX=9606 GN=ACTA1 PE=1 SV=1;sp|P68032|ACTC_HUMAN Actin, alpha cardiac muscle 1 OS=Homo sapie
2.26615691184998	2.83560085296631		Keep	Discard			36.988	23.858	293.41	903910000	11	11	1.15018261004691	2.55087888240814	O00560;O00560-3;B4DHN5;E9PBU7	O00560;O00560-3;B4DHN5;E9PBU7	Syntenin-1	SDCBP	sp|O00560|SDCB1_HUMAN Syntenin-1 OS=Homo sapiens OX=9606 GN=SDCBP PE=1 SV=1;sp|O00560-3|SDCB1_HUMAN Isoform 3 of Syntenin-1 OS=Homo sapiens OX=9606 GN=SDCBP;tr|B4DHN5|B4DHN5_HUMAN Syntenin-1 OS=Homo sapiens OX=9606 GN=SDCBP PE=1 SV=1;tr|E9PBU7|E9PBU7_HUMAN
1.97662019729614	3.10390043258667		Keep	Discard			46.223	14.831	323.31	33087000000	17	16	0.856975650046568	2.54026031494141	P60709;A0A2R8Y793;G5E9R0;A0A2R8YGF8;E7EVS6;Q6S8J3;C9JZR7;C9JUM1;P63267-2;C9JTX5;Q562R1;A5A3E0;A0A2R8YFE2;Q9BYX7;P0CG39;P0CG38;F8WCH0	P60709;A0A2R8Y793	Actin, cytoplasmic 1;Actin, cytoplasmic 1, N-terminally processed	ACTB	sp|P60709|ACTB_HUMAN Actin, cytoplasmic 1 OS=Homo sapiens OX=9606 GN=ACTB PE=1 SV=1;tr|A0A2R8Y793|A0A2R8Y793_HUMAN Actin, cytoplasmic 1 (Fragment) OS=Homo sapiens OX=9606 GN=ACTB PE=1 SV=1
2.16668343544006	2.90581297874451		Keep	Discard			8.23	16.519	18.878	39733000	2	4	1.03566684158181	2.53624820709229	P60842;J3KTB5;P60842-2;J3KT12;J3QS69;Q14240-2;Q14240;E7EQG2;J3KTN0;J3QL43;J3KSZ0;J3QR64;J3KT04;J3KS93;J3QLN6;J3QKZ9;J3KSN7;E7EMV8;J3KS25	P60842;J3KTB5;P60842-2;J3KT12;J3QS69;Q14240-2;Q14240;E7EQG2;J3KTN0;J3QL43;J3KSZ0	Eukaryotic initiation factor 4A-I;Eukaryotic initiation factor 4A-II;Eukaryotic initiation factor 4A-II, N-terminally processed	EIF4A1;EIF4A2	sp|P60842|IF4A1_HUMAN Eukaryotic initiation factor 4A-I OS=Homo sapiens OX=9606 GN=EIF4A1 PE=1 SV=1;tr|J3KTB5|J3KTB5_HUMAN RNA helicase (Fragment) OS=Homo sapiens OX=9606 GN=EIF4A1 PE=1 SV=1;sp|P60842-2|IF4A1_HUMAN Isoform 2 of Eukaryotic initiation factor
2.07604598999023	2.98345875740051		Keep	Discard			28.454	174.45	52.842	5123500	2	1	0.947015816298179	2.52975237369537	F5H5D3;Q9BQE3;A0A1W2PQM2;F8VVB9;F8VQQ4;F8VRZ4;F8VS66;F8VX09;F8VWV9;F8VRK0;F8VXZ7;F8W0F6;A6NHL2-2;A6NHL2	F5H5D3;Q9BQE3;A0A1W2PQM2;F8VVB9	Tubulin alpha-1C chain	TUBA1C;TUBA1B	tr|F5H5D3|F5H5D3_HUMAN Tubulin alpha chain OS=Homo sapiens OX=9606 GN=TUBA1C PE=1 SV=1;sp|Q9BQE3|TBA1C_HUMAN Tubulin alpha-1C chain OS=Homo sapiens OX=9606 GN=TUBA1C PE=1 SV=1;tr|A0A1W2PQM2|A0A1W2PQM2_HUMAN Tubulin alpha-1C chain OS=Homo sapiens OX=9606 GN
2.0681893825531	2.98870277404785		Keep	Discard			19.581	59.618	7.825	16068000	3	3	0.940702795807922	2.52844607830048	P63244;D6RAC2;D6REE5;D6RF23;J3KPE3;H0YAF8;D6RHH4;H0Y8W2;H0Y8R5;H0YAM7;H0Y9P0;D6R9L0;D6R9Z1;D6RGK8;D6RFX4;D6RBD0;E9PD14;D6RAU2;D6R909;D6RHJ5;D6RFZ9	P63244;D6RAC2;D6REE5;D6RF23;J3KPE3;H0YAF8;D6RHH4;H0Y8W2;H0Y8R5;H0YAM7;H0Y9P0	Guanine nucleotide-binding protein subunit beta-2-like 1;Guanine nucleotide-binding protein subunit beta-2-like 1, N-terminally processed	GNB2L1	sp|P63244|RACK1_HUMAN Receptor of activated protein C kinase 1 OS=Homo sapiens OX=9606 GN=RACK1 PE=1 SV=3;tr|D6RAC2|D6RAC2_HUMAN Receptor of-activated protein C kinase 1 OS=Homo sapiens OX=9606 GN=RACK1 PE=1 SV=1;tr|D6REE5|D6REE5_HUMAN Receptor of-activate
2.09088730812073	2.96269702911377		Keep	Discard			37.192	24.164	136.28	107310000	9	6	0.963551433686926	2.52679216861725	P61160;P61160-2;F5H6T1;A0A1B0GWD0;A0A1B0GWH0	P61160;P61160-2;F5H6T1	Actin-related protein 2	ACTR2	sp|P61160|ARP2_HUMAN Actin-related protein 2 OS=Homo sapiens OX=9606 GN=ACTR2 PE=1 SV=1;sp|P61160-2|ARP2_HUMAN Isoform 2 of Actin-related protein 2 OS=Homo sapiens OX=9606 GN=ACTR2;tr|F5H6T1|F5H6T1_HUMAN Actin-related protein 2 OS=Homo sapiens OX=9606 GN=A
1.69430077075958	3.33413910865784		Keep	Discard			168.76	37.631	45.621	29733000	4	2	0.697481299260136	2.51421993970871	K7EM73;K7ELJ7;A0A0C4DGQ5;P04632;K7EIV0;A0A075B7C0;U3KQE2;K7EKD8;K7ES78;K7EMQ1;U3KPR7	K7EM73;K7ELJ7;A0A0C4DGQ5;P04632;K7EIV0;A0A075B7C0;U3KQE2;K7EKD8	Calpain small subunit 1	CAPNS1	tr|K7EM73|K7EM73_HUMAN Calcium-activated neutral proteinase small subunit (Fragment) OS=Homo sapiens OX=9606 GN=CAPNS1 PE=1 SV=1;tr|K7ELJ7|K7ELJ7_HUMAN Calcium-activated neutral proteinase small subunit OS=Homo sapiens OX=9606 GN=CAPNS1 PE=1 SV=1;tr|A0A0C4
2.29180979728699	2.71538829803467		Keep	Discard			25.423	29.947	323.31	778290000	23	21	1.26981349911432	2.50359904766083	P15144;H0YMC1;H0YLZ8	P15144	Aminopeptidase N	ANPEP	sp|P15144|AMPN_HUMAN Aminopeptidase N OS=Homo sapiens OX=9606 GN=ANPEP PE=1 SV=4
2.2636353969574	2.74215722084045		Keep	Discard			22.515	30.673	250.3	41502000	7	5	1.21700865310984	2.50289630889893	P12277;G3V4N7;G3V461;H0YJG0	P12277;G3V4N7	Creatine kinase B-type	CKB	sp|P12277|KCRB_HUMAN Creatine kinase B-type OS=Homo sapiens OX=9606 GN=CKB PE=1 SV=1;tr|G3V4N7|G3V4N7_HUMAN Creatine kinase (Fragment) OS=Homo sapiens OX=9606 GN=CKB PE=1 SV=1
2.16169428825378	2.82486963272095		Keep	Discard			57.21	51.277	161.82	386310000	3	3	1.07483393621765	2.49328196048737	A6NNI4;A0A2R8Y478;G8JLH6;P21926;A0A087WU13	A6NNI4;A0A2R8Y478;G8JLH6;P21926	Tetraspanin;CD9 antigen	CD9	tr|A6NNI4|A6NNI4_HUMAN Tetraspanin OS=Homo sapiens OX=9606 GN=CD9 PE=1 SV=1;tr|A0A2R8Y478|A0A2R8Y478_HUMAN Tetraspanin OS=Homo sapiens OX=9606 GN=CD9 PE=1 SV=1;tr|G8JLH6|G8JLH6_HUMAN Tetraspanin OS=Homo sapiens OX=9606 GN=CD9 PE=1 SV=2;sp|P21926|CD9_HUMAN
2.14015698432922	2.83701467514038		Keep	Discard			2.5096	9.1851	18.756	8146400	2	2	1.05277240646407	2.4885858297348	Q12792;F8VRG3;F8VS81;Q12792-4;Q12792-3	Q12792;F8VRG3;F8VS81;Q12792-4;Q12792-3	Twinfilin-1	TWF1	sp|Q12792|TWF1_HUMAN Twinfilin-1 OS=Homo sapiens OX=9606 GN=TWF1 PE=1 SV=3;tr|F8VRG3|F8VRG3_HUMAN Twinfilin-1 OS=Homo sapiens OX=9606 GN=TWF1 PE=1 SV=1;tr|F8VS81|F8VS81_HUMAN Twinfilin-1 (Fragment) OS=Homo sapiens OX=9606 GN=TWF1 PE=1 SV=1;sp|Q12792-4|TWF1
2.00701594352722	2.96214175224304		Keep	Discard			55.389	18.321	15.816	9559300	2	3	0.917606677102045	2.48457884788513	F2Z2Y4;O00764-3;O00764;O00764-2	F2Z2Y4;O00764-3;O00764;O00764-2	Pyridoxal kinase	PDXK	tr|F2Z2Y4|F2Z2Y4_HUMAN Pyridoxal kinase OS=Homo sapiens OX=9606 GN=PDXK PE=1 SV=1;sp|O00764-3|PDXK_HUMAN Isoform 3 of Pyridoxal kinase OS=Homo sapiens OX=9606 GN=PDXK;sp|O00764|PDXK_HUMAN Pyridoxal kinase OS=Homo sapiens OX=9606 GN=PDXK PE=1 SV=1;sp|O00764
2.17053413391113	2.78586435317993		Keep	Discard			26.837	9.2449	13.534	25127000	3	3	1.10439433002576	2.47819924354553	P28066;P28066-2	P28066;P28066-2	Proteasome subunit alpha type-5	PSMA5	sp|P28066|PSA5_HUMAN Proteasome subunit alpha type-5 OS=Homo sapiens OX=9606 GN=PSMA5 PE=1 SV=3;sp|P28066-2|PSA5_HUMAN Isoform 2 of Proteasome subunit alpha type-5 OS=Homo sapiens OX=9606 GN=PSMA5
3.08697056770325	1.84955894947052		Keep	Discard			41.913	126.63	192.44	26262000	5	4	0.805884847672821	2.46826475858688	P09211;A8MX94;A0A087X2E9;A0A2R8Y5E5;A0A087X243	P09211;A8MX94	Glutathione S-transferase P	GSTP1	sp|P09211|GSTP1_HUMAN Glutathione S-transferase P OS=Homo sapiens OX=9606 GN=GSTP1 PE=1 SV=2;tr|A8MX94|A8MX94_HUMAN GST class-pi OS=Homo sapiens OX=9606 GN=GSTP1 PE=1 SV=1
1.95080435276031	2.97458434104919		Keep	Discard			70.358	45.819	37.985	10029000	3	2	0.884494200259482	2.46269434690475	Q9Y5X3;Q5QPE4;Q5QPE5;U3KQL0;U3KQP5;A0A087WUY5;Q9Y5X3-2	Q9Y5X3;Q5QPE4;Q5QPE5	Sorting nexin-5	SNX5	sp|Q9Y5X3|SNX5_HUMAN Sorting nexin-5 OS=Homo sapiens OX=9606 GN=SNX5 PE=1 SV=1;tr|Q5QPE4|Q5QPE4_HUMAN Sorting nexin-5 (Fragment) OS=Homo sapiens OX=9606 GN=SNX5 PE=1 SV=7;tr|Q5QPE5|Q5QPE5_HUMAN Sorting nexin-5 (Fragment) OS=Homo sapiens OX=9606 GN=SNX5 PE=
1.86484968662262	3.04535555839539		Keep	Discard			37.377	96.857	323.31	386370000	9	7	0.823316505144215	2.455102622509	P31146;H3BRY3;H3BTU6;H3BRJ0;H3BNA2;H3BU76;H3BSL1	P31146;H3BRY3	Coronin-1A;Coronin	CORO1A	sp|P31146|COR1A_HUMAN Coronin-1A OS=Homo sapiens OX=9606 GN=CORO1A PE=1 SV=4;tr|H3BRY3|H3BRY3_HUMAN Coronin OS=Homo sapiens OX=9606 GN=CORO1A PE=1 SV=1
2.18119788169861	2.72813820838928		Keep	Discard			7.4782	4.1589	104.58	100490000	3	3	1.15098989537808	2.45466804504395	P10599-2;P10599	P10599-2;P10599	Thioredoxin	TXN	sp|P10599-2|THIO_HUMAN Isoform 2 of Thioredoxin OS=Homo sapiens OX=9606 GN=TXN;sp|P10599|THIO_HUMAN Thioredoxin OS=Homo sapiens OX=9606 GN=TXN PE=1 SV=3
1.97804915904999	2.86259031295776		Keep	Discard			8.6227	28.241	62.424	163220000	4	4	0.939069882054096	2.42031973600388	F8WDD7;F8WCF6;A0A0A6YYG9;P59998;P59998-3;P59998-2;H7C0A3;F8WDW3;F8WE39;R4GN08;P59998-4	F8WDD7;F8WCF6;A0A0A6YYG9;P59998;P59998-3;P59998-2;H7C0A3	Actin-related protein 2/3 complex subunit 4	ARPC4;ARPC4-TTLL3	tr|F8WDD7|F8WDD7_HUMAN Actin-related protein 2/3 complex subunit 4 OS=Homo sapiens OX=9606 GN=ARPC4 PE=3 SV=1;tr|F8WCF6|F8WCF6_HUMAN Actin-related protein 2/3 complex subunit 4 OS=Homo sapiens OX=9606 GN=ARPC4-TTLL3 PE=3 SV=1;tr|A0A0A6YYG9|A0A0A6YYG9_HUMAN
2.04673552513123	2.78828907012939		Keep	Discard			24.475	27.352	64.155	140290000	4	3	1.01374709449913	2.41751229763031	A2A2D0;P16949;P16949-2;E5RGX5;Q93045;Q93045-2	A2A2D0;P16949;P16949-2	Stathmin	STMN1	tr|A2A2D0|A2A2D0_HUMAN Stathmin (Fragment) OS=Homo sapiens OX=9606 GN=STMN1 PE=1 SV=8;sp|P16949|STMN1_HUMAN Stathmin OS=Homo sapiens OX=9606 GN=STMN1 PE=1 SV=3;sp|P16949-2|STMN1_HUMAN Isoform 2 of Stathmin OS=Homo sapiens OX=9606 GN=STMN1
2.08661389350891	2.74506521224976		Keep	Discard			39.714	13.851	323.31	123050000	13	14	1.0643614211124	2.41583955287933	Q8N392;Q8N392-2	Q8N392;Q8N392-2	Rho GTPase-activating protein 18	ARHGAP18	sp|Q8N392|RHG18_HUMAN Rho GTPase-activating protein 18 OS=Homo sapiens OX=9606 GN=ARHGAP18 PE=1 SV=3;sp|Q8N392-2|RHG18_HUMAN Isoform 2 of Rho GTPase-activating protein 18 OS=Homo sapiens OX=9606 GN=ARHGAP18
2.11360049247742	2.71325588226318		Keep	Discard			36.327	24.008	158.43	102200000	6	6	1.10410198993807	2.4134281873703	O15144;G5E9S7;C9JTV5;G5E9J0;H7C3F9	O15144	Actin-related protein 2/3 complex subunit 2	ARPC2	sp|O15144|ARPC2_HUMAN Actin-related protein 2/3 complex subunit 2 OS=Homo sapiens OX=9606 GN=ARPC2 PE=1 SV=1
2.06629586219788	2.72909593582153		Keep	Discard			35.884	3.6104	9.6367	2973100	2	2	1.05830433624392	2.3976958990097	O60884	O60884	DnaJ homolog subfamily A member 2	DNAJA2	sp|O60884|DNJA2_HUMAN DnaJ homolog subfamily A member 2 OS=Homo sapiens OX=9606 GN=DNAJA2 PE=1 SV=1
2.19181537628174	2.59836530685425		Keep	Discard			37.72	47.785	35.174	10711000	3	3	1.26839740676807	2.39509034156799	P67775-2;P67775;P62714;E5RFI3;E5RHP4;E7ESG8;E5RHC1;H0YBN9;H3BV22;H3BTA2;P60510	P67775-2;P67775;P62714;E5RFI3;E5RHP4;E7ESG8;E5RHC1	Serine/threonine-protein phosphatase 2A catalytic subunit alpha isoform;Serine/threonine-protein phosphatase 2A catalytic subunit beta isoform;Serine/threonine-protein phosphatase	PPP2CA;PPP2CB	sp|P67775-2|PP2AA_HUMAN Isoform 2 of Serine/threonine-protein phosphatase 2A catalytic subunit alpha isoform OS=Homo sapiens OX=9606 GN=PPP2CA;sp|P67775|PP2AA_HUMAN Serine/threonine-protein phosphatase 2A catalytic subunit alpha isoform OS=Homo sapiens OX=
1.69910740852356	3.08474469184875		Keep	Discard			14.902	42.789	12.605	28378000	2	2	0.745973214370684	2.39192605018616	P62942;Q1JUQ3;Q1JUQ5;A0A087WTS4;Q5W0X3;A0A087WV48;A0A087WZM5	P62942;Q1JUQ3;Q1JUQ5;A0A087WTS4;Q5W0X3;A0A087WV48;A0A087WZM5	Peptidyl-prolyl cis-trans isomerase FKBP1A;Peptidyl-prolyl cis-trans isomerase	FKBP1A;FKBP12-Exin;FKBP12-Exip2	sp|P62942|FKB1A_HUMAN Peptidyl-prolyl cis-trans isomerase FKBP1A OS=Homo sapiens OX=9606 GN=FKBP1A PE=1 SV=2;tr|Q1JUQ3|Q1JUQ3_HUMAN FK506 binding protein12 OS=Homo sapiens OX=9606 GN=FKBP1A PE=2 SV=1;tr|Q1JUQ5|Q1JUQ5_HUMAN Peptidylprolyl isomerase OS=Homo
1.77091360092163	2.97704172134399		Keep	Discard			48.678	22.26	95.871	59073000	10	6	0.800323637356984	2.37397766113281	A0A024R571;Q9H4M9;C9JC03;C9J2Z4;C9JDQ8;C9JIJ3;C9IZH1	A0A024R571;Q9H4M9;C9JC03;C9J2Z4	EH domain-containing protein 1	EHD1	tr|A0A024R571|A0A024R571_HUMAN EH domain-containing protein 1 OS=Homo sapiens OX=9606 GN=EHD1 PE=1 SV=1;sp|Q9H4M9|EHD1_HUMAN EH domain-containing protein 1 OS=Homo sapiens OX=9606 GN=EHD1 PE=1 SV=2;tr|C9JC03|C9JC03_HUMAN EH domain-containing protein 1 (Fra
2.1271710395813	2.59402298927307		Keep	Discard			43.541	8.6866	133.2	81974000	9	8	1.20240211277368	2.36059701442719	O14672;O14672-2;B5MC71;H0YNC5	O14672;O14672-2	Disintegrin and metalloproteinase domain-containing protein 10	ADAM10	sp|O14672|ADA10_HUMAN Disintegrin and metalloproteinase domain-containing protein 10 OS=Homo sapiens OX=9606 GN=ADAM10 PE=1 SV=1;sp|O14672-2|ADA10_HUMAN Isoform 2 of Disintegrin and metalloproteinase domain-containing protein 10 OS=Homo sapiens OX=9606 GN=
2.09514808654785	2.61854410171509		Keep	Discard			61.11	73.125	35.293	14998000	5	3	1.15242606859766	2.35684609413147	Q9Y376;A0A087X0K1	Q9Y376;A0A087X0K1	Calcium-binding protein 39	CAB39	sp|Q9Y376|CAB39_HUMAN Calcium-binding protein 39 OS=Homo sapiens OX=9606 GN=CAB39 PE=1 SV=1;tr|A0A087X0K1|A0A087X0K1_HUMAN Calcium-binding protein 39 OS=Homo sapiens OX=9606 GN=CAB39 PE=1 SV=1
1.9902651309967	2.70639801025391		Keep	Discard			41.365	19.9	86.882	36498000	4	3	1.01624791266662	2.34833157062531	O15145;C9JZD1;F8VR50	O15145;C9JZD1;F8VR50	Actin-related protein 2/3 complex subunit 3	ARPC3	sp|O15145|ARPC3_HUMAN Actin-related protein 2/3 complex subunit 3 OS=Homo sapiens OX=9606 GN=ARPC3 PE=1 SV=3;tr|C9JZD1|C9JZD1_HUMAN Actin-related protein 2/3 complex subunit 3 (Fragment) OS=Homo sapiens OX=9606 GN=ARPC3 PE=1 SV=1;tr|F8VR50|F8VR50_HUMAN Act
3.58532309532166	1.0959244966507		Keep	Discard			46.401	190.7	20.271	12741000	2	3	0.507034887965173	2.34062379598618	P31948-3;P31948;P31948-2;H0YGI8	P31948-3;P31948;P31948-2;H0YGI8	Stress-induced-phosphoprotein 1	STIP1	sp|P31948-3|STIP1_HUMAN Isoform 3 of Stress-induced-phosphoprotein 1 OS=Homo sapiens OX=9606 GN=STIP1;sp|P31948|STIP1_HUMAN Stress-induced-phosphoprotein 1 OS=Homo sapiens OX=9606 GN=STIP1 PE=1 SV=1;sp|P31948-2|STIP1_HUMAN Isoform 2 of Stress-induced-phosp
1.88174295425415	2.78465056419373		Keep	Discard			19.88	35.531	308.24	41962000	7	6	0.914791806716146	2.33319675922394	Q9UJU6;Q9UJU6-2;Q9UJU6-3;B4DDD6;Q9UJU6-6;F8WBG8;H0Y5J4;Q9UJU6-5;Q9UJU6-4;F8WC20;F8WBB2;F8WFE1;F2Z2V3;F8WB73;F8WCK3;F2Z3E3	Q9UJU6;Q9UJU6-2;Q9UJU6-3;B4DDD6;Q9UJU6-6;F8WBG8	Drebrin-like protein	DBNL	sp|Q9UJU6|DBNL_HUMAN Drebrin-like protein OS=Homo sapiens OX=9606 GN=DBNL PE=1 SV=1;sp|Q9UJU6-2|DBNL_HUMAN Isoform 2 of Drebrin-like protein OS=Homo sapiens OX=9606 GN=DBNL;sp|Q9UJU6-3|DBNL_HUMAN Isoform 3 of Drebrin-like protein OS=Homo sapiens OX=9606 GN
1.82554137706757	2.81868696212769		Keep	Discard			209.81	9.3555	58.174	418180000	7	6	0.872512960029642	2.32211416959763	P80723;P80723-2	P80723;P80723-2	Brain acid soluble protein 1	BASP1	sp|P80723|BASP1_HUMAN Brain acid soluble protein 1 OS=Homo sapiens OX=9606 GN=BASP1 PE=1 SV=2;sp|P80723-2|BASP1_HUMAN Isoform 2 of Brain acid soluble protein 1 OS=Homo sapiens OX=9606 GN=BASP1
1.70318937301636	2.916170835495		Keep	Discard			11.75	14.113	10.561	22176000	3	3	0.786543091036799	2.30968010425568	P60981;F6RFD5;P60981-2	P60981;F6RFD5;P60981-2	Destrin	DSTN	sp|P60981|DEST_HUMAN Destrin OS=Homo sapiens OX=9606 GN=DSTN PE=1 SV=3;tr|F6RFD5|F6RFD5_HUMAN Actin-depolymerizing factor OS=Homo sapiens OX=9606 GN=DSTN PE=1 SV=1;sp|P60981-2|DEST_HUMAN Isoform 2 of Destrin OS=Homo sapiens OX=9606 GN=DSTN
2.01317620277405	2.57908344268799		Keep	Discard			11.552	13.581	23.612	35729000	1	1	1.10758509837684	2.29612982273102	F8VNT9;F8VV56;F8W022;F8VWK8;P08962-3;P08962-2;P08962	F8VNT9;F8VV56;F8W022;F8VWK8;P08962-3;P08962-2;P08962	Tetraspanin;CD63 antigen	CD63	tr|F8VNT9|F8VNT9_HUMAN CD63 antigen (Fragment) OS=Homo sapiens OX=9606 GN=CD63 PE=1 SV=1;tr|F8VV56|F8VV56_HUMAN CD63 antigen OS=Homo sapiens OX=9606 GN=CD63 PE=1 SV=1;tr|F8W022|F8W022_HUMAN Tetraspanin (Fragment) OS=Homo sapiens OX=9606 GN=CD63 PE=1 SV=1;t
1.8672639131546	2.70502686500549		Keep	Discard			20.971	18.665	30.048	12988000	4	5	0.937923302620774	2.28614538908005	Q9UNZ2;Q9UNZ2-5;F2Z2K0;Q9UNZ2-4;Q9UNZ2-6;R4GNE6	Q9UNZ2;Q9UNZ2-5;F2Z2K0;Q9UNZ2-4;Q9UNZ2-6	NSFL1 cofactor p47	NSFL1C	sp|Q9UNZ2|NSF1C_HUMAN NSFL1 cofactor p47 OS=Homo sapiens OX=9606 GN=NSFL1C PE=1 SV=2;sp|Q9UNZ2-5|NSF1C_HUMAN Isoform 3 of NSFL1 cofactor p47 OS=Homo sapiens OX=9606 GN=NSFL1C;tr|F2Z2K0|F2Z2K0_HUMAN NSFL1 cofactor p47 OS=Homo sapiens OX=9606 GN=NSFL1C PE=1
1.92504990100861	2.63443064689636		Keep	Discard			4.6409	24.168	67.68	19859000	2	2	1.00762384472599	2.27974027395248	Q9BPX5	Q9BPX5	Actin-related protein 2/3 complex subunit 5-like protein	ARPC5L	sp|Q9BPX5|ARP5L_HUMAN Actin-related protein 2/3 complex subunit 5-like protein OS=Homo sapiens OX=9606 GN=ARPC5L PE=1 SV=1
2.04386925697327	2.48699760437012		Keep	Discard			12.186	69.882	135.94	24719000	6	6	1.20715065063311	2.26543343067169	P00491;G3V5M2;G3V2H3;G3V393	P00491;G3V5M2	Purine nucleoside phosphorylase	PNP	sp|P00491|PNPH_HUMAN Purine nucleoside phosphorylase OS=Homo sapiens OX=9606 GN=PNP PE=1 SV=2;tr|G3V5M2|G3V5M2_HUMAN Inosine-guanosine phosphorylase (Fragment) OS=Homo sapiens OX=9606 GN=PNP PE=1 SV=1
1.96377003192902	2.56389021873474		Keep	Discard			27.535	63.339	207.9	15968000	4	4	1.07627958277433	2.26383012533188	G3V1D3;G3V180;Q9NY33-4;Q9NY33;E9PQ14;E9PNX5;E9PKK8;E9PPK9;Q9NY33-2	G3V1D3;G3V180;Q9NY33-4;Q9NY33;E9PQ14	Dipeptidyl peptidase 3	DPP3	tr|G3V1D3|G3V1D3_HUMAN Dipeptidyl peptidase 3 OS=Homo sapiens OX=9606 GN=DPP3 PE=1 SV=1;tr|G3V180|G3V180_HUMAN Dipeptidyl peptidase 3 OS=Homo sapiens OX=9606 GN=DPP3 PE=1 SV=1;sp|Q9NY33-4|DPP3_HUMAN Isoform 4 of Dipeptidyl peptidase 3 OS=Homo sapiens OX=96
1.81175875663757	2.71239757537842		Keep	Discard			63.097	13.139	28.273	94969000	4	6	0.902747681132199	2.262078166008	P48637;A0A2R8Y430;A0A2R8Y5T7;P48637-2;A0A2R8YF34;A0A2R8Y7I7;A0A2R8Y2F2;A0A2R8Y2X9;A0A2R8Y6Y6;A0A2R8Y4V9;A0A2R8Y790;A0A2R8Y446;A0A0S2Z4J7;A0A2R8Y6Q7	P48637;A0A2R8Y430;A0A2R8Y5T7;P48637-2	Glutathione synthetase	GSS	sp|P48637|GSHB_HUMAN Glutathione synthetase OS=Homo sapiens OX=9606 GN=GSS PE=1 SV=1;tr|A0A2R8Y430|A0A2R8Y430_HUMAN Glutathione synthetase OS=Homo sapiens OX=9606 GN=GSS PE=1 SV=1;tr|A0A2R8Y5T7|A0A2R8Y5T7_HUMAN Glutathione synthase (Fragment) OS=Homo sapie
2.00550770759583	2.51422333717346		Keep	Discard			63.741	22.892	323.31	2261000000	21	20	1.14658135018797	2.25986552238464	P26038;V9GZ54;E9PNP4	P26038	Moesin	MSN	sp|P26038|MOES_HUMAN Moesin OS=Homo sapiens OX=9606 GN=MSN PE=1 SV=3
1.74023675918579	2.76561951637268		Keep	Discard			27.24	18.915	63.118	28598000	5	5	0.846344994789532	2.25292813777924	O43516-2;O43516;O43516-3;O43516-4;E9PB87	O43516-2;O43516;O43516-3;O43516-4	WAS/WASL-interacting protein family member 1	WIPF1	sp|O43516-2|WIPF1_HUMAN Isoform 2 of WAS/WASL-interacting protein family member 1 OS=Homo sapiens OX=9606 GN=WIPF1;sp|O43516|WIPF1_HUMAN WAS/WASL-interacting protein family member 1 OS=Homo sapiens OX=9606 GN=WIPF1 PE=1 SV=3;sp|O43516-3|WIPF1_HUMAN Isoform
1.59598100185394	2.9045033454895		Keep	Discard			55.126	40.65	12.059	10348000	5	3	0.74440950816115	2.25024217367172	B0YJC4;P08670;A0A1B0GTT5;B0YJC5;P17661;A0A1B0GVG8;E7EMV2;E7ESP9;Q16352;P07197-2;P07196;P07197	B0YJC4;P08670	Vimentin	VIM	tr|B0YJC4|B0YJC4_HUMAN Vimentin OS=Homo sapiens OX=9606 GN=VIM PE=1 SV=1;sp|P08670|VIME_HUMAN Vimentin OS=Homo sapiens OX=9606 GN=VIM PE=1 SV=4
-0.277603924274445	4.7657470703125		Keep	Discard			110.54	85.551	58.959	77894000	10	9	0.269992447147224	2.24407157301903	O75955;O75955-2;A0A140T9R1;A2AB10;A2AB09;A2AB12;A0A140T9X0;A2AB11;A0A0G2JJQ6;A2AB13;A0A140T959;A0A140T9W4;A0A140T9C3;A0A140T905;A0A140T910;A2ABJ5;A0A140T957;A0A140T9B1;A0A140T974;A0A140T907	O75955;O75955-2;A0A140T9R1;A2AB10;A2AB09;A2AB12;A0A140T9X0	Flotillin-1	FLOT1	sp|O75955|FLOT1_HUMAN Flotillin-1 OS=Homo sapiens OX=9606 GN=FLOT1 PE=1 SV=3;sp|O75955-2|FLOT1_HUMAN Isoform 2 of Flotillin-1 OS=Homo sapiens OX=9606 GN=FLOT1;tr|A0A140T9R1|A0A140T9R1_HUMAN Flotillin (Fragment) OS=Homo sapiens OX=9606 GN=FLOT1 PE=1 SV=1;tr
1.75518667697906	2.70684003829956		Keep	Discard			27.506	9.0877	212.24	24018000	5	2	0.87363197249302	2.23101335763931	O14818;O14818-2;Q8TAA3-2;Q8TAA3-5;Q8TAA3;H0Y586;A0A087WYS6;O14818-4;F5GY34	O14818;O14818-2;Q8TAA3-2;Q8TAA3-5;Q8TAA3;H0Y586;A0A087WYS6	Proteasome subunit alpha type-7;Proteasome subunit alpha type-7-like	PSMA7;PSMA8	sp|O14818|PSA7_HUMAN Proteasome subunit alpha type-7 OS=Homo sapiens OX=9606 GN=PSMA7 PE=1 SV=1;sp|O14818-2|PSA7_HUMAN Isoform 2 of Proteasome subunit alpha type-7 OS=Homo sapiens OX=9606 GN=PSMA7;sp|Q8TAA3-2|PSMA8_HUMAN Isoform 2 of Proteasome subunit alp
1.86998975276947	2.53346371650696		Keep	Discard			53.435	60.091	6.2792	8464500	2	3	1.02134394356064	2.20172673463821	O95721;C9JAF7	O95721;C9JAF7	Synaptosomal-associated protein 29;Synaptosomal-associated protein	SNAP29	sp|O95721|SNP29_HUMAN Synaptosomal-associated protein 29 OS=Homo sapiens OX=9606 GN=SNAP29 PE=1 SV=1;tr|C9JAF7|C9JAF7_HUMAN Synaptosomal-associated protein 29 (Fragment) OS=Homo sapiens OX=9606 GN=SNAP29 PE=1 SV=1
2.02297139167786	2.37959313392639		Keep	Discard			12.55	40.304	10.997	50217000	3	4	1.28856497621005	2.20128226280212	Q99497;K7ELW0;K7EN27	Q99497;K7ELW0;K7EN27	Protein deglycase DJ-1	PARK7	sp|Q99497|PARK7_HUMAN Parkinson disease protein 7 OS=Homo sapiens OX=9606 GN=PARK7 PE=1 SV=2;tr|K7ELW0|K7ELW0_HUMAN Parkinson disease protein 7 OS=Homo sapiens OX=9606 GN=PARK7 PE=1 SV=1;tr|K7EN27|K7EN27_HUMAN Maillard deglycase (Fragment) OS=Homo sapiens
1.40593791007996	2.97574019432068		Keep	Discard			46.873	143.15	74.079	32979000	13	11	0.659537616831757	2.19083905220032	O00160;M0QXU2;M0QY89;Q12965;M0QXU5;H0YLE5	O00160	Unconventional myosin-If	MYO1F	sp|O00160|MYO1F_HUMAN Unconventional myosin-If OS=Homo sapiens OX=9606 GN=MYO1F PE=1 SV=3
1.62288355827332	2.74912667274475		Keep	Discard			12.556	84.954	50.489	34655000	3	4	0.794509886359854	2.18600511550903	Q14847;C9J9W2;Q14847-3;Q14847-2;F6S2S5	Q14847;C9J9W2;Q14847-3;Q14847-2	LIM and SH3 domain protein 1	LASP1	sp|Q14847|LASP1_HUMAN LIM and SH3 domain protein 1 OS=Homo sapiens OX=9606 GN=LASP1 PE=1 SV=2;tr|C9J9W2|C9J9W2_HUMAN LIM and SH3 domain protein 1 (Fragment) OS=Homo sapiens OX=9606 GN=LASP1 PE=1 SV=1;sp|Q14847-3|LASP1_HUMAN Isoform 3 of LIM and SH3 domain
0.969307124614716	3.37809538841248		Keep	Discard			33.959	96.613	12.864	32318000	3	7	0.491997994394506	2.1737012565136	Q15058	Q15058	Kinesin-like protein KIF14	KIF14	sp|Q15058|KIF14_HUMAN Kinesin-like protein KIF14 OS=Homo sapiens OX=9606 GN=KIF14 PE=1 SV=1
1.94106876850128	2.39804935455322		Keep	Discard			17.928	44.406	118.68	91829000	4	5	1.17522160194098	2.16955906152725	P22676;H3BN14;A6NER6;H3BMN5;P05937-2;P05937	P22676;H3BN14;A6NER6	Calretinin	CALB2	sp|P22676|CALB2_HUMAN Calretinin OS=Homo sapiens OX=9606 GN=CALB2 PE=2 SV=2;tr|H3BN14|H3BN14_HUMAN Calretinin (Fragment) OS=Homo sapiens OX=9606 GN=CALB2 PE=1 SV=2;tr|A6NER6|A6NER6_HUMAN Calretinin OS=Homo sapiens OX=9606 GN=CALB2 PE=1 SV=1
1.64408695697784	2.69389963150024		Keep	Discard			57.03	65.602	323.31	538130000	12	11	0.820566848208573	2.16899329423904	P37802;P37802-2;X6RJP6;C9J5W6;Q9UI15	P37802;P37802-2;X6RJP6	Transgelin-2	TAGLN2	sp|P37802|TAGL2_HUMAN Transgelin-2 OS=Homo sapiens OX=9606 GN=TAGLN2 PE=1 SV=3;sp|P37802-2|TAGL2_HUMAN Isoform 2 of Transgelin-2 OS=Homo sapiens OX=9606 GN=TAGLN2;tr|X6RJP6|X6RJP6_HUMAN Transgelin-2 (Fragment) OS=Homo sapiens OX=9606 GN=TAGLN2 PE=1 SV=1
0.496002107858658	3.83965730667114		Keep	Discard			81.232	30.027	239.64	20074000	5	4	0.378600219177515	2.1678297072649	Q9Y5X1	Q9Y5X1	Sorting nexin-9	SNX9	sp|Q9Y5X1|SNX9_HUMAN Sorting nexin-9 OS=Homo sapiens OX=9606 GN=SNX9 PE=1 SV=1
1.86722433567047	2.42543244361877		Keep	Discard			37.677	25.489	224.68	19887000	4	3	1.08448010134283	2.14632838964462	O15117;O15117-2;O15117-3;D6RC38;D6RAE8;D6RER7;D6RFJ5	O15117;O15117-2;O15117-3	FYN-binding protein	FYB	sp|O15117|FYB1_HUMAN FYN-binding protein 1 OS=Homo sapiens OX=9606 GN=FYB1 PE=1 SV=2;sp|O15117-2|FYB1_HUMAN Isoform FYB-130 of FYN-binding protein 1 OS=Homo sapiens OX=9606 GN=FYB1;sp|O15117-3|FYB1_HUMAN Isoform 3 of FYN-binding protein 1 OS=Homo sapiens O
1.34079015254974	2.93447875976563		Keep	Discard			22.418	9.365	15.64	17830000	2	2	0.643678631170837	2.13763445615768	G3V3U4;G3V3I1;G3V295;G3V5Z7;P60900;P60900-2	G3V3U4;G3V3I1;G3V295;G3V5Z7;P60900;P60900-2	Proteasome subunit alpha type;Proteasome subunit alpha type-6	PSMA6	tr|G3V3U4|G3V3U4_HUMAN Proteasome subunit alpha type OS=Homo sapiens OX=9606 GN=PSMA6 PE=1 SV=1;tr|G3V3I1|G3V3I1_HUMAN Proteasome subunit alpha type OS=Homo sapiens OX=9606 GN=PSMA6 PE=1 SV=1;tr|G3V295|G3V295_HUMAN Proteasome subunit alpha type OS=Homo sap
1.94710505008698	2.29428243637085		Keep	Discard			36.205	82.028	134.3	1423000000	5	4	1.28404354533468	2.12069374322891	P0CG48;F5GYU3;Q96C32;Q5PY61;J3QKN0;F5GXK7;F5H747;F5H388;B4DV12;F5H265;F5H2Z3;F5H6Q2;J3QTR3;J3QS39;P62987;P62979;P0CG47;M0R2S1;M0R1M6;Q49A90;A0A2R8Y422;M0R1V7;F5GZ39;J3QSA3	P0CG48;F5GYU3;Q96C32;Q5PY61;J3QKN0;F5GXK7;F5H747;F5H388;B4DV12;F5H265;F5H2Z3;F5H6Q2;J3QTR3;J3QS39;P62987;P62979;P0CG47;M0R2S1;M0R1M6;Q49A90;A0A2R8Y422;M0R1V7;F5GZ39;J3QSA3	Polyubiquitin-C;Ubiquitin;Ubiquitin-60S ribosomal protein L40;Ubiquitin;60S ribosomal protein L40;Ubiquitin-40S ribosomal protein S27a;Ubiquitin;40S ribosomal protein S27a;Polyubiquitin-B;Ubiquitin	UBC;UBB;RPS27A;UBA52	sp|P0CG48|UBC_HUMAN Polyubiquitin-C OS=Homo sapiens OX=9606 GN=UBC PE=1 SV=3;tr|F5GYU3|F5GYU3_HUMAN Polyubiquitin-C (Fragment) OS=Homo sapiens OX=9606 GN=UBC PE=1 SV=1;tr|Q96C32|Q96C32_HUMAN Polyubiquitin-C OS=Homo sapiens OX=9606 GN=UBC PE=1 SV=1;tr|Q5PY6
1.69398868083954	2.52882122993469		Keep	Discard			30.078	42.956	242.62	872570000	9	7	0.905686390546138	2.11140495538712	P23528;G3V1A4;E9PP50;E9PK25;E9PQB7;E9PLJ3;E9PS23;Q9Y281-3;Q9Y281	P23528;G3V1A4;E9PP50;E9PK25;E9PQB7;E9PLJ3;E9PS23	Cofilin-1	CFL1	sp|P23528|COF1_HUMAN Cofilin-1 OS=Homo sapiens OX=9606 GN=CFL1 PE=1 SV=3;tr|G3V1A4|G3V1A4_HUMAN Cofilin, non-muscle isoform OS=Homo sapiens OX=9606 GN=CFL1 PE=1 SV=1;tr|E9PP50|E9PP50_HUMAN Cofilin, non-muscle isoform (Fragment) OS=Homo sapiens OX=9606 GN=C
1.59931778907776	2.59993672370911		Keep	Discard			37.843	43.723	12.494	9819400	2	5	0.82704758598461	2.09962725639343	M0QZR4;Q92888-2;Q92888;Q92888-3;Q92888-4;M0QZH8;M0QYC1;M0R3H5;M0R2C7;M0QYS3	M0QZR4;Q92888-2;Q92888;Q92888-3;Q92888-4	Rho guanine nucleotide exchange factor 1	ARHGEF1	tr|M0QZR4|M0QZR4_HUMAN Rho guanine nucleotide exchange factor 1 OS=Homo sapiens OX=9606 GN=ARHGEF1 PE=1 SV=1;sp|Q92888-2|ARHG1_HUMAN Isoform 2 of Rho guanine nucleotide exchange factor 1 OS=Homo sapiens OX=9606 GN=ARHGEF1;sp|Q92888|ARHG1_HUMAN Rho guanine
0.893284499645233	3.23506832122803		Keep	Discard			31.592	29.286	21.336	26423000	2	3	0.483481968938149	2.06417641043663	Q01469;I6L8B7;A8MUU1	Q01469;I6L8B7	Fatty acid-binding protein, epidermal	FABP5	sp|Q01469|FABP5_HUMAN Fatty acid-binding protein 5 OS=Homo sapiens OX=9606 GN=FABP5 PE=1 SV=3;tr|I6L8B7|I6L8B7_HUMAN Fatty acid-binding protein 5 OS=Homo sapiens OX=9606 GN=FABP5 PE=1 SV=1
-4.4438853263855	8.55558586120605		Keep	Discard			255.25	123.23	132.42	47698000000	8	9	0.0942163122059015	2.05585026741028	CON__ENSEMBL:ENSBTAP00000024466	CON__ENSEMBL:ENSBTAP00000024466
1.65796005725861	2.45309615135193		Keep	Discard			4.3439	24.696	65.248	24966000	2	2	0.91496150390486	2.05552810430527	Q9ULZ3-3;Q9ULZ3-2;Q9ULZ3	Q9ULZ3-3;Q9ULZ3-2;Q9ULZ3	Apoptosis-associated speck-like protein containing a CARD	PYCARD	sp|Q9ULZ3-3|ASC_HUMAN Isoform 3 of Apoptosis-associated speck-like protein containing a CARD OS=Homo sapiens OX=9606 GN=PYCARD;sp|Q9ULZ3-2|ASC_HUMAN Isoform 2 of Apoptosis-associated speck-like protein containing a CARD OS=Homo sapiens OX=9606 GN=PYCARD;sp
2.38277792930603	1.7215039730072		Keep	Discard			34.265	184.69	10.336	5067700	2	4	0.992691983117476	2.05214095115662	P25685-2;P25685;M0R080;M0R1D6;M0QZD0;M0QYT3;M0QXK0;M0R128;A0A1B0GX60;Q9UDY4	P25685-2;P25685;M0R080	DnaJ homolog subfamily B member 1	DNAJB1	sp|P25685-2|DNJB1_HUMAN Isoform 2 of DnaJ homolog subfamily B member 1 OS=Homo sapiens OX=9606 GN=DNAJB1;sp|P25685|DNJB1_HUMAN DnaJ homolog subfamily B member 1 OS=Homo sapiens OX=9606 GN=DNAJB1 PE=1 SV=4;tr|M0R080|M0R080_HUMAN DnaJ homolog subfamily B mem
2.39725542068481	1.66288912296295		Keep	Discard			38.952	155.28	11.293	17269000	6	2	0.943418744985605	2.03007227182388	Q86YQ8;E7ENV7;Q9HCH3;Q86YQ8-2;A0A0J9YWU8;A0A0J9YWA1;Q96A23;O95741-2;Q96A23-2;Q9UBL6-2;Q8IYJ1;O95741;Q96FN4;O75131;Q96FN4-2;Q9HCH3-2;Q9UBL6	Q86YQ8;E7ENV7	Copine-8	CPNE8	sp|Q86YQ8|CPNE8_HUMAN Copine-8 OS=Homo sapiens OX=9606 GN=CPNE8 PE=1 SV=2;tr|E7ENV7|E7ENV7_HUMAN Copine-8 OS=Homo sapiens OX=9606 GN=CPNE8 PE=1 SV=2
1.50746488571167	2.52616906166077		Keep	Discard			9.9512	47.659	190.11	17243000	3	3	0.802756113731908	2.01681697368622	P30086	P30086	Phosphatidylethanolamine-binding protein 1;Hippocampal cholinergic neurostimulating peptide	PEBP1	sp|P30086|PEBP1_HUMAN Phosphatidylethanolamine-binding protein 1 OS=Homo sapiens OX=9606 GN=PEBP1 PE=1 SV=3
1.48583900928497	2.52837133407593		Keep	Discard			10.891	39.364	14.22	13960000	5	4	0.79112066082058	2.00710517168045	A0A0G2JHC2;Q6NYC8;Q6NYC8-3;Q6NYC8-2;Q6NYC8-4	A0A0G2JHC2;Q6NYC8;Q6NYC8-3	Phostensin	PPP1R18	tr|A0A0G2JHC2|A0A0G2JHC2_HUMAN PPP1R18 OS=Homo sapiens OX=9606 GN=PPP1R18 PE=1 SV=1;sp|Q6NYC8|PPR18_HUMAN Phostensin OS=Homo sapiens OX=9606 GN=PPP1R18 PE=1 SV=1;sp|Q6NYC8-3|PPR18_HUMAN Isoform 3 of Phostensin OS=Homo sapiens OX=9606 GN=PPP1R18
1.38310980796814	2.61938953399658		Keep	Discard			59.577	75.124	49.13	43846000	8	5	0.719605983135612	2.00124967098236	E7EVW7;P14317;P14317-2;F8WDD5;F8WEZ6	E7EVW7;P14317	Hematopoietic lineage cell-specific protein	HCLS1	tr|E7EVW7|E7EVW7_HUMAN Hematopoietic lineage cell-specific protein OS=Homo sapiens OX=9606 GN=HCLS1 PE=1 SV=1;sp|P14317|HCLS1_HUMAN Hematopoietic lineage cell-specific protein OS=Homo sapiens OX=9606 GN=HCLS1 PE=1 SV=3
1.25344467163086	2.74474239349365		Keep	Discard			55.924	29.968	19.853	15206000	3	3	0.643439042690075	1.99909353256226	A0A024RA52;P25787;H3BT36;C9JCK5	A0A024RA52;P25787	Proteasome subunit alpha type;Proteasome subunit alpha type-2	PSMA2	tr|A0A024RA52|A0A024RA52_HUMAN Proteasome subunit alpha type OS=Homo sapiens OX=9606 GN=PSMA2 PE=1 SV=1;sp|P25787|PSA2_HUMAN Proteasome subunit alpha type-2 OS=Homo sapiens OX=9606 GN=PSMA2 PE=1 SV=2
1.64450240135193	2.31481242179871		Keep	Discard			16.105	8.5506	216.54	37442000	3	3	0.971562848873171	1.97965741157532	Q9H444	Q9H444	Charged multivesicular body protein 4b	CHMP4B	sp|Q9H444|CHM4B_HUMAN Charged multivesicular body protein 4b OS=Homo sapiens OX=9606 GN=CHMP4B PE=1 SV=1
2.51093673706055	1.42422342300415		Keep	Discard			5.9372	182.82	3.3308	39867000	1	1	0.765658630103959	1.96758008003235	P63313	P63313	Thymosin beta-10	TMSB10	sp|P63313|TYB10_HUMAN Thymosin beta-10 OS=Homo sapiens OX=9606 GN=TMSB10 PE=1 SV=2
2.81354522705078	1.11995363235474		Keep	Discard			17.276	69.739	11.695	17628000	5	4	0.586987526821498	1.96674942970276	P54577;A0A0C4DGZ5	P54577	Tyrosine--tRNA ligase, cytoplasmic;Tyrosine--tRNA ligase, cytoplasmic, N-terminally processed	YARS	sp|P54577|SYYC_HUMAN Tyrosine--tRNA ligase, cytoplasmic OS=Homo sapiens OX=9606 GN=YARS1 PE=1 SV=4
1.37356472015381	2.5384635925293		Keep	Discard			49.348	88.884	46.586	30711000	6	4	0.734601836120441	1.95601415634155	B4DDF4;B4DUT8;Q99439;Q99439-2;A0A087X271;H3BVI6;K7ES69;A0A087X1X5;A0A087WV51;H3BQH0;Q15417-3;Q15417	B4DDF4;B4DUT8;Q99439;Q99439-2;A0A087X271;H3BVI6;K7ES69;A0A087X1X5	Calponin;Calponin-2	CNN2	tr|B4DDF4|B4DDF4_HUMAN Calponin OS=Homo sapiens OX=9606 GN=CNN2 PE=1 SV=1;tr|B4DUT8|B4DUT8_HUMAN Calponin OS=Homo sapiens OX=9606 GN=CNN2 PE=1 SV=1;sp|Q99439|CNN2_HUMAN Calponin-2 OS=Homo sapiens OX=9606 GN=CNN2 PE=1 SV=4;sp|Q99439-2|CNN2_HUMAN Isoform 2 o
1.40081119537354	2.49462032318115		Keep	Discard			20.481	33.298	23.841	8768400	2	3	0.758775718774251	1.94771575927734	P49721;A0A087WVV1	P49721;A0A087WVV1	Proteasome subunit beta type-2	PSMB2	sp|P49721|PSB2_HUMAN Proteasome subunit beta type-2 OS=Homo sapiens OX=9606 GN=PSMB2 PE=1 SV=1;tr|A0A087WVV1|A0A087WVV1_HUMAN Proteasome endopeptidase complex OS=Homo sapiens OX=9606 GN=PSMB2 PE=1 SV=1
1.75522935390472	2.05963206291199		Keep	Discard			87.967	34.965	5.9435	7919700	2	2	1.29506932411963	1.90743070840836	P40429;M0QZU1;A0A096LPE0;Q8J015;M0QYS1;Q6NVV1	P40429;M0QZU1;A0A096LPE0;Q8J015;M0QYS1;Q6NVV1	60S ribosomal protein L13a;Putative 60S ribosomal protein L13a protein RPL13AP3	RPL13A;RPL13a;RPL13AP3	sp|P40429|RL13A_HUMAN 60S ribosomal protein L13a OS=Homo sapiens OX=9606 GN=RPL13A PE=1 SV=2;tr|M0QZU1|M0QZU1_HUMAN 60S ribosomal protein L13a OS=Homo sapiens OX=9606 GN=RPL13A PE=1 SV=1;tr|A0A096LPE0|A0A096LPE0_HUMAN 60S ribosomal protein L13a OS=Homo sap
1.64297878742218	2.12157893180847		Keep	Discard			28.834	4.9502	18.004	11507000	3	2	1.09418459591445	1.88227885961533	F8VUA6;G3V203;H0YHA7;J3QQ67;Q07020-2;Q07020;F8VYV2;A0A075B7A0	F8VUA6;G3V203;H0YHA7;J3QQ67;Q07020-2;Q07020	60S ribosomal protein L18	RPL18	tr|F8VUA6|F8VUA6_HUMAN 60S ribosomal protein L18 (Fragment) OS=Homo sapiens OX=9606 GN=RPL18 PE=1 SV=1;tr|G3V203|G3V203_HUMAN 60S ribosomal protein L18 OS=Homo sapiens OX=9606 GN=RPL18 PE=1 SV=1;tr|H0YHA7|H0YHA7_HUMAN 60S ribosomal protein L18 (Fragment) O
1.63807380199432	2.12244081497192		Keep	Discard			0.31979	33.324	7.9109	8300200	3	3	1.08857720085551	1.88025730848312	Q9NZZ3;Q9NZZ3-2	Q9NZZ3	Charged multivesicular body protein 5	CHMP5	sp|Q9NZZ3|CHMP5_HUMAN Charged multivesicular body protein 5 OS=Homo sapiens OX=9606 GN=CHMP5 PE=1 SV=1
-0.298530757427216	4.0572772026062		Keep	Discard			143.29	30.766	20.48	49010000	4	3	0.262205135249294	1.87937322258949	A8MXZ4;A0A0C4DFY5;Q9NQ84;Q9NQ84-2;J9JIE0	A8MXZ4;A0A0C4DFY5;Q9NQ84;Q9NQ84-2;J9JIE0	G-protein coupled receptor family C group 5 member C	GPRC5C	tr|A8MXZ4|A8MXZ4_HUMAN G-protein-coupled receptor family C group 5 member C OS=Homo sapiens OX=9606 GN=GPRC5C PE=1 SV=3;tr|A0A0C4DFY5|A0A0C4DFY5_HUMAN G-protein-coupled receptor family C group 5 member C OS=Homo sapiens OX=9606 GN=GPRC5C PE=1 SV=1;sp|Q9NQ8
1.65241765975952	2.0201997756958		Keep	Discard			23.133	15.177	124.36	33394000	6	3	1.196950444905	1.83630871772766	P20073-2;P20073	P20073-2;P20073	Annexin A7	ANXA7	sp|P20073-2|ANXA7_HUMAN Isoform 2 of Annexin A7 OS=Homo sapiens OX=9606 GN=ANXA7;sp|P20073|ANXA7_HUMAN Annexin A7 OS=Homo sapiens OX=9606 GN=ANXA7 PE=1 SV=3
-3.65859270095825	7.29342555999756		Keep	Discard			88.468	130.02	23.028	45739000	5	4	0.0990889711567407	1.81741642951965	CON__Q03247	CON__Q03247
3.13661789894104	0.476122438907623		Keep	Discard			35.986	219.29	26.521	18019000	2	2	0.393514904135344	1.80637016892433	P10301;E9PK85;P62070-3;P62070;P62070-4	P10301	Ras-related protein R-Ras	RRAS	sp|P10301|RRAS_HUMAN Ras-related protein R-Ras OS=Homo sapiens OX=9606 GN=RRAS PE=1 SV=1
1.66152167320251	1.94856345653534		Keep	Discard			24.825	25.439	46.735	14269000	4	3	1.2966049081266	1.80504256486893	Q5JR95;P62241	Q5JR95;P62241	40S ribosomal protein S8	RPS8	tr|Q5JR95|Q5JR95_HUMAN 40S ribosomal protein S8 OS=Homo sapiens OX=9606 GN=RPS8 PE=1 SV=1;sp|P62241|RS8_HUMAN 40S ribosomal protein S8 OS=Homo sapiens OX=9606 GN=RPS8 PE=1 SV=2
1.35332334041595	2.17117476463318		Keep	Discard			20.107	39.738	323.31	508790000	13	12	0.83816166543848	1.76224905252457	Q16658;C9JPH9;C9JFC0;A0A0A0MSB2	Q16658	Fascin	FSCN1	sp|Q16658|FSCN1_HUMAN Fascin OS=Homo sapiens OX=9606 GN=FSCN1 PE=1 SV=3
-4.81453418731689	8.33181285858154		Keep	Discard			256.61	138.29	4.9493	124720000	2	2	0.0790570571075119	1.75863933563232	CON__P01966;G3V1N2;A0A2R8Y7C0;P69905	CON__P01966;G3V1N2;A0A2R8Y7C0;P69905	Hemoglobin subunit alpha	HBA2;HBA1	;tr|G3V1N2|G3V1N2_HUMAN HCG1745306, isoform CRA_a OS=Homo sapiens OX=9606 GN=HBA2 PE=1 SV=1;tr|A0A2R8Y7C0|A0A2R8Y7C0_HUMAN Hemoglobin subunit alpha (Fragment) OS=Homo sapiens OX=9606 GN=HBA2 PE=1 SV=1;sp|P69905|HBA_HUMAN Hemoglobin subunit alpha OS=Homo sa
1.45322775840759	2.03590536117554		Keep	Discard			125.4	28.73	73.299	10822000	3	4	0.977398360210941	1.74456655979156	P31150;G5E9U5	P31150	Rab GDP dissociation inhibitor alpha	GDI1	sp|P31150|GDIA_HUMAN Rab GDP dissociation inhibitor alpha OS=Homo sapiens OX=9606 GN=GDI1 PE=1 SV=2
0.584673881530762	2.89857602119446		Keep	Discard			104.84	96.122	72.027	34692000	12	14	0.42795686654901	1.74162495136261	Q96RT1-3;Q96RT1-2;Q96RT1-6;Q96RT1-4;Q96RT1-9;Q96RT1-5;Q96RT1;Q96RT1-8;Q96RT1-7;B4DIP2;Q96NW7-3;Q96NW7-2;Q96NW7;H0YA04;B1AKT2;A0A494C1A4;A0A075B6E9;H0Y9E8	Q96RT1-3;Q96RT1-2;Q96RT1-6;Q96RT1-4;Q96RT1-9;Q96RT1-5;Q96RT1;Q96RT1-8;Q96RT1-7	Protein LAP2	ERBB2IP	sp|Q96RT1-3|ERBIN_HUMAN Isoform 3 of Erbin OS=Homo sapiens OX=9606 GN=ERBIN;sp|Q96RT1-2|ERBIN_HUMAN Isoform 2 of Erbin OS=Homo sapiens OX=9606 GN=ERBIN;sp|Q96RT1-6|ERBIN_HUMAN Isoform 6 of Erbin OS=Homo sapiens OX=9606 GN=ERBIN;sp|Q96RT1-4|ERBIN_HUMAN Isof
1.15975832939148	2.28968691825867		Keep	Discard			38.371	33.707	323.31	1154800000	24	21	0.695673448338517	1.72472262382507	P13796;Q5TBN3;A0A0A0MSQ0;P13796-2;P13797-3;P13797-2;P13797;Q5TBN5;U3KQI3;C9JAM8;Q14651	P13796	Plastin-2	LCP1	sp|P13796|PLSL_HUMAN Plastin-2 OS=Homo sapiens OX=9606 GN=LCP1 PE=1 SV=6
1.29083728790283	2.15694665908813		Keep	Discard			20.35	33.878	16.275	6762600	4	4	0.804982038834629	1.72389197349548	P07237;H7BZ94;I3L3U6;I3L312;I3L0S0;I3L3P5;I3NI03;I3L398;H0Y3Z3	P07237;H7BZ94;I3L3U6;I3L312	Protein disulfide-isomerase	P4HB	sp|P07237|PDIA1_HUMAN Protein disulfide-isomerase OS=Homo sapiens OX=9606 GN=P4HB PE=1 SV=3;tr|H7BZ94|H7BZ94_HUMAN Protein disulfide-isomerase OS=Homo sapiens OX=9606 GN=P4HB PE=1 SV=2;tr|I3L3U6|I3L3U6_HUMAN Protein disulfide-isomerase (Fragment) OS=Homo s
1.31144499778748	2.11176586151123		Keep	Discard			34.663	33.994	32.933	27469000	3	3	0.835020707002136	1.71160542964935	P53990-2;P53990;P53990-4;P53990-5;F5GXM3;H3BQF7;H3BMU1;H3BUI0;J3KR23;P53990-3;P53990-6	P53990-2;P53990;P53990-4;P53990-5;F5GXM3;H3BQF7;H3BMU1;H3BUI0;J3KR23;P53990-3	IST1 homolog	IST1	sp|P53990-2|IST1_HUMAN Isoform 2 of IST1 homolog OS=Homo sapiens OX=9606 GN=IST1;sp|P53990|IST1_HUMAN IST1 homolog OS=Homo sapiens OX=9606 GN=IST1 PE=1 SV=1;sp|P53990-4|IST1_HUMAN Isoform 4 of IST1 homolog OS=Homo sapiens OX=9606 GN=IST1;sp|P53990-5|IST1_H
1.36423623561859	2.03481435775757		Keep	Discard			37.738	170.14	177.58	227160000	12	9	0.90656968944472	1.69952529668808	O14745;J3QRP6;O14745-2	O14745;J3QRP6;O14745-2	Na(+)/H(+) exchange regulatory cofactor NHE-RF1	SLC9A3R1	sp|O14745|NHRF1_HUMAN Na(+)/H(+) exchange regulatory cofactor NHE-RF1 OS=Homo sapiens OX=9606 GN=SLC9A3R1 PE=1 SV=4;tr|J3QRP6|J3QRP6_HUMAN Ezrin-radixin-moesin-binding phosphoprotein 50 (Fragment) OS=Homo sapiens OX=9606 GN=SLC9A3R1 PE=1 SV=1;sp|O14745-2|N
0.382943898439407	2.91703057289124		Keep	Discard			98.14	39.239	19.304	22214000	4	6	0.379967471320322	1.64998723566532	P20810-6;B7Z574;P20810-7;P20810-10;E9PDE4;P20810-9;P20810;E7ES10;P20810-8;P20810-4;E7EVY3;A0A0C4DGB5;H0Y9H6;H0Y7F0;E7EQ12;E9PCH5;P20810-3;P20810-2;P20810-5;H0YD33;A0A0A0MR45;E7EQA0;D6RC54;D6RAA8;A0A0C4DGD1;H0YA91;F8W7E0	P20810-6;B7Z574;P20810-7;P20810-10;E9PDE4;P20810-9;P20810;E7ES10;P20810-8;P20810-4;E7EVY3;A0A0C4DGB5;H0Y9H6;H0Y7F0;E7EQ12;E9PCH5;P20810-3;P20810-2;P20810-5;H0YD33;A0A0A0MR45;E7EQA0	Calpastatin	CAST	sp|P20810-6|ICAL_HUMAN Isoform 6 of Calpastatin OS=Homo sapiens OX=9606 GN=CAST;tr|B7Z574|B7Z574_HUMAN Calpain inhibitor OS=Homo sapiens OX=9606 GN=CAST PE=1 SV=1;sp|P20810-7|ICAL_HUMAN Isoform 7 of Calpastatin OS=Homo sapiens OX=9606 GN=CAST;sp|P20810-10|
1.31127059459686	1.97342765331268		Keep	Discard			141.18	4.2129	25.832	15984000	3	2	0.897436190304284	1.64234912395477	P62269;J3JS69	P62269;J3JS69	40S ribosomal protein S18	RPS18	sp|P62269|RS18_HUMAN 40S ribosomal protein S18 OS=Homo sapiens OX=9606 GN=RPS18 PE=1 SV=3;tr|J3JS69|J3JS69_HUMAN 40S ribosomal protein S18 OS=Homo sapiens OX=9606 GN=RPS18 PE=1 SV=1
1.12459278106689	2.15335130691528		Keep	Discard			32.911	50.631	48.518	18906000	6	6	0.713092659724274	1.63897204399109	O75326;O75326-2;F5GYX3	O75326;O75326-2;F5GYX3	Semaphorin-7A	SEMA7A	sp|O75326|SEM7A_HUMAN Semaphorin-7A OS=Homo sapiens OX=9606 GN=SEMA7A PE=1 SV=1;sp|O75326-2|SEM7A_HUMAN Isoform 2 of Semaphorin-7A OS=Homo sapiens OX=9606 GN=SEMA7A;tr|F5GYX3|F5GYX3_HUMAN Semaphorin-7A OS=Homo sapiens OX=9606 GN=SEMA7A PE=1 SV=1
1.21126139163971	1.84931886196136		Keep	Discard			46.226	60.192	9.8475	16839000	2	3	0.883240219425727	1.53029012680054	O75368	O75368	SH3 domain-binding glutamic acid-rich-like protein	SH3BGRL	sp|O75368|SH3L1_HUMAN SH3 domain-binding glutamic acid-rich-like protein OS=Homo sapiens OX=9606 GN=SH3BGRL PE=1 SV=1
1.29777824878693	1.71382772922516		Keep	Discard			38.355	36.951	26.709	34209000	5	6	1.05851330463832	1.50580298900604	E5RIW3;E5RJD8;O75347;E5RHG6;O75347-2;E5RIX8;A0A494C144	E5RIW3;E5RJD8;O75347;E5RHG6;O75347-2	Tubulin-specific chaperone A	TBCA	tr|E5RIW3|E5RIW3_HUMAN Tubulin-specific chaperone A OS=Homo sapiens OX=9606 GN=TBCA PE=1 SV=1;tr|E5RJD8|E5RJD8_HUMAN Tubulin-specific chaperone A OS=Homo sapiens OX=9606 GN=TBCA PE=1 SV=1;sp|O75347|TBCA_HUMAN Tubulin-specific chaperone A OS=Homo sapiens OX
1.32986986637115	1.58101379871368		Keep	Discard			20.15	28.693	5.5139	9253000	2	2	1.26129617866609	1.45544183254242	A6NMQ3;Q5T5H1;O43768-6;O43768-5;O43768-2;O43768;O43768-9;O43768-7;O43768-3;O43768-4;H3BQ52;H3BTD3;A0A1W2PRU0;H3BMD8;P56211-2;P56211	A6NMQ3;Q5T5H1;O43768-6;O43768-5;O43768-2;O43768;O43768-9;O43768-7;O43768-3;O43768-4;H3BQ52;H3BTD3;A0A1W2PRU0;H3BMD8;P56211-2;P56211	Alpha-endosulfine;cAMP-regulated phosphoprotein 19	ENSA;ARPP19	tr|A6NMQ3|A6NMQ3_HUMAN Alpha-endosulfine OS=Homo sapiens OX=9606 GN=ENSA PE=1 SV=2;tr|Q5T5H1|Q5T5H1_HUMAN Alpha-endosulfine OS=Homo sapiens OX=9606 GN=ENSA PE=1 SV=1;sp|O43768-6|ENSA_HUMAN Isoform 6 of Alpha-endosulfine OS=Homo sapiens OX=9606 GN=ENSA;sp|O
-5.75914096832275	8.61452579498291		Keep	Discard			195.2	182.47	323.31	688140000	20	15	0.0579133858412597	1.42769241333008	CON__P13645;P13645;CON__Q7Z3Z0;CON__Q7Z3Y8;CON__Q148H6;CON__Q7Z3Y7;Q7Z3Z0;Q7Z3Y8;Q7Z3Y7	CON__P13645;P13645	Keratin, type I cytoskeletal 10	KRT10	;sp|P13645|K1C10_HUMAN Keratin, type I cytoskeletal 10 OS=Homo sapiens OX=9606 GN=KRT10 PE=1 SV=6
1.03111290931702	1.79406225681305		Keep	Discard			20.346	13.553	323.31	329750000	13	13	0.774907654010207	1.41258758306503	P08758;D6RBL5;D6RBE9;E9PHT9;D6RCN3	P08758;D6RBL5;D6RBE9	Annexin A5;Annexin	ANXA5	sp|P08758|ANXA5_HUMAN Annexin A5 OS=Homo sapiens OX=9606 GN=ANXA5 PE=1 SV=2;tr|D6RBL5|D6RBL5_HUMAN Annexin OS=Homo sapiens OX=9606 GN=ANXA5 PE=1 SV=1;tr|D6RBE9|D6RBE9_HUMAN Annexin OS=Homo sapiens OX=9606 GN=ANXA5 PE=1 SV=1
0.087462842464447	2.62018752098083		Keep	Discard			30.288	28.24	323.31	125600000	13	14	0.319884614388477	1.35382518172264	Q02241-2;A0A2U3TZL8;H7BYN4;Q02241;Q02241-3;A0A2R8Y531;H0YME6	Q02241-2;A0A2U3TZL8;H7BYN4;Q02241;Q02241-3	Kinesin-like protein KIF23;Kinesin-like protein	KIF23	sp|Q02241-2|KIF23_HUMAN Isoform 2 of Kinesin-like protein KIF23 OS=Homo sapiens OX=9606 GN=KIF23;tr|A0A2U3TZL8|A0A2U3TZL8_HUMAN Kinesin-like protein OS=Homo sapiens OX=9606 GN=KIF23 PE=1 SV=1;tr|H7BYN4|H7BYN4_HUMAN Kinesin-like protein OS=Homo sapiens OX=9
1.8882269859314	0.780730068683624		Keep	Discard			154.09	204.22	55.207	29553000	4	3	0.601360906118914	1.33447852730751	K7EKL3;P28799-2;P28799;P28799-3;K7EQI0;K7EMR1;K7EQ05	K7EKL3;P28799-2;P28799;P28799-3	Granulins;Acrogranin;Paragranulin;Granulin-1;Granulin-2;Granulin-3;Granulin-4;Granulin-5;Granulin-6;Granulin-7	GRN	tr|K7EKL3|K7EKL3_HUMAN Progranulin (Fragment) OS=Homo sapiens OX=9606 GN=GRN PE=1 SV=1;sp|P28799-2|GRN_HUMAN Isoform 2 of Progranulin OS=Homo sapiens OX=9606 GN=GRN;sp|P28799|GRN_HUMAN Progranulin OS=Homo sapiens OX=9606 GN=GRN PE=1 SV=2;sp|P28799-3|GRN_HU
1.44164288043976	1.22039186954498		Keep	Discard			53.757	125.23	35.484	15403000	2	2	1.27744536710528	1.33101737499237	B8ZZL5;Q8WV92;F8WED5;A0A1W2PP14;H7C3Q6	B8ZZL5;Q8WV92;F8WED5;A0A1W2PP14;H7C3Q6	MIT domain-containing protein 1	MITD1	tr|B8ZZL5|B8ZZL5_HUMAN MIT domain-containing protein 1 (Fragment) OS=Homo sapiens OX=9606 GN=MITD1 PE=1 SV=1;sp|Q8WV92|MITD1_HUMAN MIT domain-containing protein 1 OS=Homo sapiens OX=9606 GN=MITD1 PE=1 SV=1;tr|F8WED5|F8WED5_HUMAN MIT domain-containing prote
1.06743228435516	1.57637691497803		Keep	Discard			40.519	66.423	104.29	31071000	9	9	0.916959889236453	1.3219045996666	P09525;Q6P452;P09525-2;B4E1S2	P09525;Q6P452;P09525-2	Annexin A4;Annexin	ANXA4	sp|P09525|ANXA4_HUMAN Annexin A4 OS=Homo sapiens OX=9606 GN=ANXA4 PE=1 SV=4;tr|Q6P452|Q6P452_HUMAN Annexin OS=Homo sapiens OX=9606 GN=ANXA4 PE=1 SV=1;sp|P09525-2|ANXA4_HUMAN Isoform 2 of Annexin A4 OS=Homo sapiens OX=9606 GN=ANXA4
2.27524542808533	0.340277433395386		Keep	Discard			85.213	325.88	55.108	18418000	2	2	0.392019922876194	1.30776143074036	A0A087WYT3;Q15185-4;Q15185;B4DDC6;Q15185-2;Q15185-3	A0A087WYT3;Q15185-4;Q15185;B4DDC6;Q15185-2;Q15185-3	Prostaglandin E synthase 3	PTGES3	tr|A0A087WYT3|A0A087WYT3_HUMAN Prostaglandin E synthase 3 OS=Homo sapiens OX=9606 GN=PTGES3 PE=1 SV=1;sp|Q15185-4|TEBP_HUMAN Isoform 4 of Prostaglandin E synthase 3 OS=Homo sapiens OX=9606 GN=PTGES3;sp|Q15185|TEBP_HUMAN Prostaglandin E synthase 3 OS=Homo s
0.846954584121704	1.67595148086548		Keep	Discard			19.87	25.069	234.03	65339000	10	10	0.694412018000355	1.26145303249359	P11021	P11021	78 kDa glucose-regulated protein	HSPA5	sp|P11021|BIP_HUMAN Endoplasmic reticulum chaperone BiP OS=Homo sapiens OX=9606 GN=HSPA5 PE=1 SV=2
0.689925253391266	1.74334263801575		Keep	Discard			50.991	25.2	46.844	25290000	6	5	0.58486166864935	1.21663394570351	P10809;E7ESH4;C9JL25;E7EXB4;P10809-2;C9JL19;C9JCQ4	P10809;E7ESH4	60 kDa heat shock protein, mitochondrial	HSPD1	sp|P10809|CH60_HUMAN 60 kDa heat shock protein, mitochondrial OS=Homo sapiens OX=9606 GN=HSPD1 PE=1 SV=2;tr|E7ESH4|E7ESH4_HUMAN 60 kDa heat shock protein, mitochondrial (Fragment) OS=Homo sapiens OX=9606 GN=HSPD1 PE=1 SV=1
-4.12172508239746	6.55240774154663		Keep	Discard			111.92	155.55	323.31	216450000	17	18	0.066785423235244	1.21534132957458	CON__Q29443;CON__Q0IIK2;E7EQB2;E7ER44;P02788-2;P02788	CON__Q29443;CON__Q0IIK2			;
-0.0326838418841362	2.45314884185791		Keep	Discard			32.019	89.537	220.36	79946000	8	8	0.29372498372929	1.21023249998689	Q9H0H5;F8VRD2;H0YIK5;F8VUW9;F8VV39;F8VS54;F8VWX0;F8W0L1;F8VZ66;F8VV47;F8VWY4;F8VVE5;F8VVY0;F8VXH1;F8W1E5	Q9H0H5;F8VRD2;H0YIK5	Rac GTPase-activating protein 1	RACGAP1	sp|Q9H0H5|RGAP1_HUMAN Rac GTPase-activating protein 1 OS=Homo sapiens OX=9606 GN=RACGAP1 PE=1 SV=1;tr|F8VRD2|F8VRD2_HUMAN Rac GTPase-activating protein 1 (Fragment) OS=Homo sapiens OX=9606 GN=RACGAP1 PE=1 SV=8;tr|H0YIK5|H0YIK5_HUMAN Rac GTPase-activating p
0.5416139960289	1.73608529567719		Keep	Discard			181.31	47.671	58.894	112990000	5	5	0.51217967395058	1.13884964585304	Q14019;H3BT58	Q14019;H3BT58	Coactosin-like protein	COTL1	sp|Q14019|COTL1_HUMAN Coactosin-like protein OS=Homo sapiens OX=9606 GN=COTL1 PE=1 SV=3;tr|H3BT58|H3BT58_HUMAN Coactosin-like protein OS=Homo sapiens OX=9606 GN=COTL1 PE=1 SV=1
0.418675661087036	1.85806059837341		Keep	Discard			203.06	280.07	12.568	22767000	3	3	0.445017743347433	1.13836812973022	P20020-1;P20020-6;P20020;P20020-4;P20020-5;P20020-2;E7ERY9;Q16720-6;Q16720-3;Q16720-5;Q16720-7;Q16720-4;Q16720;Q16720-8;Q16720-2;A0A2R8Y4R4;A0A2U3U055;Q01814;A0A2U3TZI3;Q01814-3;Q01814-2;Q01814-5;Q01814-8;Q01814-6;Q01814-7;Q01814-4;F8W1V5;A0A0U1RQU3	P20020-1;P20020-6;P20020;P20020-4;P20020-5;P20020-2;E7ERY9	Plasma membrane calcium-transporting ATPase 1;Calcium-transporting ATPase	ATP2B1	sp|P20020-1|AT2B1_HUMAN Isoform D of Plasma membrane calcium-transporting ATPase 1 OS=Homo sapiens OX=9606 GN=ATP2B1;sp|P20020-6|AT2B1_HUMAN Isoform K of Plasma membrane calcium-transporting ATPase 1 OS=Homo sapiens OX=9606 GN=ATP2B1;sp|P20020|AT2B1_HUMAN
0.950244426727295	1.27970910072327		Keep	Discard			23.82	16.764	323.31	300260000	15	13	1.02973735215627	1.11497676372528	P50995-2;P50995;H0Y6E1;E5RIN3;P27216;P27216-2	P50995-2;P50995	Annexin A11	ANXA11	sp|P50995-2|ANX11_HUMAN Isoform 2 of Annexin A11 OS=Homo sapiens OX=9606 GN=ANXA11;sp|P50995|ANX11_HUMAN Annexin A11 OS=Homo sapiens OX=9606 GN=ANXA11 PE=1 SV=1
0.810566544532776	1.41845989227295		Keep	Discard			24.026	38.331	77.877	69035000	5	5	0.770842552152779	1.11451321840286	C9J0K6;P30626-2;P30626;P30626-3;B4DHQ6	C9J0K6;P30626-2;P30626;P30626-3	Sorcin	SRI	tr|C9J0K6|C9J0K6_HUMAN Sorcin OS=Homo sapiens OX=9606 GN=SRI PE=1 SV=1;sp|P30626-2|SORCN_HUMAN Isoform 2 of Sorcin OS=Homo sapiens OX=9606 GN=SRI;sp|P30626|SORCN_HUMAN Sorcin OS=Homo sapiens OX=9606 GN=SRI PE=1 SV=1;sp|P30626-3|SORCN_HUMAN Isoform 3 of Sor
0.902034997940063	1.27738976478577		Keep	Discard			28.622	28.169	46.286	22657000	3	2	0.964259623339379	1.08971238136292	O75340-2;O75340;A0A024QZ42;E7EPW6;H0Y9X3;O75340-3	O75340-2;O75340;A0A024QZ42	Programmed cell death protein 6	PDCD6	sp|O75340-2|PDCD6_HUMAN Isoform 2 of Programmed cell death protein 6 OS=Homo sapiens OX=9606 GN=PDCD6;sp|O75340|PDCD6_HUMAN Programmed cell death protein 6 OS=Homo sapiens OX=9606 GN=PDCD6 PE=1 SV=1;tr|A0A024QZ42|A0A024QZ42_HUMAN HCG1985580, isoform CRA_c
0.926606714725494	1.23560452461243		Keep	Discard			59.311	56.695	39.621	35833000	3	3	1.04399325317273	1.08110561966896	J3QTS8;A0A087WUI4;A0A087X1U0;Q15661-2;Q15661;P20231;A0A0C4DGM1;A0A0C4DFZ7;Q9BZJ3-2;Q9BZJ3	J3QTS8;A0A087WUI4;A0A087X1U0;Q15661-2;Q15661;P20231;A0A0C4DGM1	Tryptase alpha/beta-1;Tryptase beta-2	TPSAB1;TPSB2	tr|J3QTS8|J3QTS8_HUMAN Tryptase alpha/beta-1 OS=Homo sapiens OX=9606 GN=TPSAB1 PE=1 SV=1;tr|A0A087WUI4|A0A087WUI4_HUMAN Tryptase beta-2 OS=Homo sapiens OX=9606 GN=TPSB2 PE=1 SV=1;tr|A0A087X1U0|A0A087X1U0_HUMAN Tryptase beta-2 OS=Homo sapiens OX=9606 GN=TPS
-0.305057466030121	2.39741969108582		Keep	Discard			11.857	53.871	14.007	10297000	2	4	0.236143086248534	1.04618111252785	O43663-3;O43663-2;O43663-4;O43663;H0YLA0;H0YM42;H0YL53	O43663-3;O43663-2;O43663-4;O43663;H0YLA0;H0YM42	Protein regulator of cytokinesis 1	PRC1	sp|O43663-3|PRC1_HUMAN Isoform 3 of Protein regulator of cytokinesis 1 OS=Homo sapiens OX=9606 GN=PRC1;sp|O43663-2|PRC1_HUMAN Isoform 2 of Protein regulator of cytokinesis 1 OS=Homo sapiens OX=9606 GN=PRC1;sp|O43663-4|PRC1_HUMAN Isoform 4 of Protein regula
0.324234545230865	1.64809727668762		Discard	Discard			11.588	28.581	47.759	49124000	6	6	0.42442494121506	0.986165910959244	Q96C19;H0Y4Y4	Q96C19	EF-hand domain-containing protein D2	EFHD2	sp|Q96C19|EFHD2_HUMAN EF-hand domain-containing protein D2 OS=Homo sapiens OX=9606 GN=EFHD2 PE=1 SV=1
1.12941491603851	0.836166560649872		Discard	Discard			2.7362	12.496	5.2973	5516400	2	2	1.02556687862231	0.982790738344193	A0A0C4DGS1;P39656-2;P39656-3;P39656;U3KQ84	A0A0C4DGS1;P39656-2;P39656-3;P39656;U3KQ84	Dolichyl-diphosphooligosaccharide--protein glycosyltransferase 48 kDa subunit	DDOST	tr|A0A0C4DGS1|A0A0C4DGS1_HUMAN Dolichyl-diphosphooligosaccharide--protein glycosyltransferase 48 kDa subunit OS=Homo sapiens OX=9606 GN=DDOST PE=1 SV=1;sp|P39656-2|OST48_HUMAN Isoform 2 of Dolichyl-diphosphooligosaccharide--protein glycosyltransferase 48 k
0.260989129543304	1.67631256580353		Discard	Discard			62.109	34.919	54.815	48507000	9	7	0.396127850467849	0.968650847673416	P30101	P30101	Protein disulfide-isomerase A3	PDIA3	sp|P30101|PDIA3_HUMAN Protein disulfide-isomerase A3 OS=Homo sapiens OX=9606 GN=PDIA3 PE=1 SV=4
1.05422341823578	0.860923111438751		Discard	Discard			18.984	21.324	27.198	8991900	4	3	1.19355764099451	0.957573264837265	P04843;F8WF32;B7Z4L4	P04843;F8WF32;B7Z4L4	Dolichyl-diphosphooligosaccharide--protein glycosyltransferase subunit 1	RPN1	sp|P04843|RPN1_HUMAN Dolichyl-diphosphooligosaccharide--protein glycosyltransferase subunit 1 OS=Homo sapiens OX=9606 GN=RPN1 PE=1 SV=1;tr|F8WF32|F8WF32_HUMAN Dolichyl-diphosphooligosaccharide--protein glycosyltransferase subunit 1 OS=Homo sapiens OX=9606
-6.06689882278442	7.97601985931396		Discard	Discard			148.69	156.35	323.31	1117100000	22	19	0.0390635326698598	0.954560518264771	CON__P02769;A0A087WWT3;C9JKR2;H0YA55;D6RHD5;B7WNR0;A0A0C4DGB6;CON__P02768-1;P02768-3;P02768-2;P02768	CON__P02769
0.522156238555908	1.33393883705139		Discard	Discard			39.337	8.03	36.095	4131700	1	1	0.580913589002644	0.92804753780365	A0A1W2PRZ7;A0A1W2PQD4;A0A1W2PQ74;A0A1W2PQL0;A0A1W2PP34;A0A1W2PPL4;A0A1W2PPH7;Q5RI18;A0A1W2PP35;A0A1X7SBS1;A0A1W2PPS1;Q00839-2;Q00839	A0A1W2PRZ7;A0A1W2PQD4;A0A1W2PQ74;A0A1W2PQL0;A0A1W2PP34;A0A1W2PPL4;A0A1W2PPH7;Q5RI18;A0A1W2PP35;A0A1X7SBS1;A0A1W2PPS1;Q00839-2;Q00839	Heterogeneous nuclear ribonucleoprotein U	HNRNPU	tr|A0A1W2PRZ7|A0A1W2PRZ7_HUMAN Heterogeneous nuclear ribonucleoprotein U (Fragment) OS=Homo sapiens OX=9606 GN=HNRNPU PE=1 SV=1;tr|A0A1W2PQD4|A0A1W2PQD4_HUMAN Heterogeneous nuclear ribonucleoprotein U (Fragment) OS=Homo sapiens OX=9606 GN=HNRNPU PE=1 SV=1;
-5.40311431884766	7.21723079681396		Discard	Discard			23.601	30.156	68.122	191370000	7	6	0.0413828819330544	0.907058238983154	CON__P34955	CON__P34955
-8.05179405212402	9.8122091293335		Discard	Discard			142.11	140.87	182.92	226430000	10	9	0.0280444908134693	0.880207538604736	CON__Q3ZBS7;P04004	CON__Q3ZBS7
0.468114018440247	1.12320256233215		Discard	Discard			33.268	43.788	2.9957	3690100	2	2	0.604475084870019	0.7956582903862	K7EK77;P25705-2;P25705;K7EQH4;K7EJP1;K7ENJ4;K7ERX7;P25705-3	K7EK77;P25705-2;P25705;K7EQH4;K7EJP1;K7ENJ4;K7ERX7;P25705-3	ATP synthase subunit alpha, mitochondrial	ATP5A1	tr|K7EK77|K7EK77_HUMAN ATP synthase subunit alpha, mitochondrial (Fragment) OS=Homo sapiens OX=9606 GN=ATP5F1A PE=1 SV=1;sp|P25705-2|ATPA_HUMAN Isoform 2 of ATP synthase subunit alpha, mitochondrial OS=Homo sapiens OX=9606 GN=ATP5F1A;sp|P25705|ATPA_HUMAN A
-6.1238112449646	7.68594026565552		Discard	Discard			39.077	107.59	79.33	376690000	3	4	0.0323154990184082	0.781064510345459	CON__ENSEMBL:ENSBTAP00000014147	CON__ENSEMBL:ENSBTAP00000014147
-1.44198715686798	2.90506196022034		Discard	Discard			7.34	111.69	59.377	28196000	6	5	0.100553742015062	0.731537401676178	J3QLD9;E7EMK3;Q14254;K7EKW9	J3QLD9;E7EMK3;Q14254;K7EKW9	Flotillin-2	FLOT2	tr|J3QLD9|J3QLD9_HUMAN Flotillin OS=Homo sapiens OX=9606 GN=FLOT2 PE=1 SV=1;tr|E7EMK3|E7EMK3_HUMAN Flotillin OS=Homo sapiens OX=9606 GN=FLOT2 PE=1 SV=1;sp|Q14254|FLOT2_HUMAN Flotillin-2 OS=Homo sapiens OX=9606 GN=FLOT2 PE=1 SV=2;tr|K7EKW9|K7EKW9_HUMAN Flot
-0.0662763044238091	1.45491290092468		Discard	Discard			22.956	55.328	67.984	10041000	2	2	0.276560585317563	0.694318298250437	Q5STX8;P55008;P55008-2;P55008-3	Q5STX8;P55008;P55008-2;P55008-3	Allograft inflammatory factor 1	AIF1	tr|Q5STX8|Q5STX8_HUMAN Allograft inflammatory factor 1 (Fragment) OS=Homo sapiens OX=9606 GN=AIF1 PE=1 SV=1;sp|P55008|AIF1_HUMAN Allograft inflammatory factor 1 OS=Homo sapiens OX=9606 GN=AIF1 PE=1 SV=1;sp|P55008-2|AIF1_HUMAN Isoform 2 of Allograft inflamm
-4.25671434402466	5.62158298492432		Discard	Discard			188.38	126.42	146.35	173800000	13	13	0.0397230232629127	0.682434320449829	CON__Q1RMK2	CON__Q1RMK2
1.02247428894043	0.333996057510376		Discard	Discard			281.5	136.47	26.727	139230000	3	4	0.524326731852119	0.678235173225403	P55060-3;P55060;P55060-4;P55060-2	P55060-3;P55060;P55060-4	Exportin-2	CSE1L	sp|P55060-3|XPO2_HUMAN Isoform 3 of Exportin-2 OS=Homo sapiens OX=9606 GN=CSE1L;sp|P55060|XPO2_HUMAN Exportin-2 OS=Homo sapiens OX=9606 GN=CSE1L PE=1 SV=3;sp|P55060-4|XPO2_HUMAN Isoform 4 of Exportin-2 OS=Homo sapiens OX=9606 GN=CSE1L
-2.05631113052368	3.07186555862427		Discard	Discard			185.85	57.674	34.656	48297000	10	8	0.0577250674847942	0.507777214050293	CON__P06868;P00747	CON__P06868
-4.64627456665039	5.56117343902588		Discard	Discard			71.987	117	191.31	308300000	15	14	0.0254461658883573	0.457449436187744	CON__P35908v2;CON__P35908;P35908;Q01546;CON__Q5XKE5;CON__Q01546;Q5XKE5;H0YID6;CON__Q6NXH9	CON__P35908v2;CON__P35908;P35908	Keratin, type II cytoskeletal 2 epidermal	KRT2	;;sp|P35908|K22E_HUMAN Keratin, type II cytoskeletal 2 epidermal OS=Homo sapiens OX=9606 GN=KRT2 PE=1 SV=2
0.00360231893137097	0.827493906021118		Discard	Discard			34.78	73.794	141.76	48892000	4	4	0.303443888071544	0.415548112476245	P27797;K7EJB9;K7EL50	P27797;K7EJB9	Calreticulin	CALR	sp|P27797|CALR_HUMAN Calreticulin OS=Homo sapiens OX=9606 GN=CALR PE=1 SV=1;tr|K7EJB9|K7EJB9_HUMAN Calreticulin (Fragment) OS=Homo sapiens OX=9606 GN=CALR PE=1 SV=1
-5.09211874008179	5.84732055664063		Discard	Discard			157.91	124.46	323.31	1032100000	40	36	0.0194872744505946	0.377600908279419	CON__ENSEMBL:ENSBTAP00000024146;P01023;F5GXY0;P20742	CON__ENSEMBL:ENSBTAP00000024146
-2.32005381584167	3.05734634399414		Discard	Discard			127.93	197.19	117.24	46983000	10	10	0.0394082862084121	0.368646264076233	CON__P00735;E9PIT3;P00734;C9JV37	CON__P00735;E9PIT3;P00734	Prothrombin;Activation peptide fragment 1;Activation peptide fragment 2;Thrombin light chain;Thrombin heavy chain	F2	;tr|E9PIT3|E9PIT3_HUMAN Activation peptide fragment 1 OS=Homo sapiens OX=9606 GN=F2 PE=1 SV=1;sp|P00734|THRB_HUMAN Prothrombin OS=Homo sapiens OX=9606 GN=F2 PE=1 SV=2
-4.59453916549683	5.29245042800903		Discard	Discard			202.83	151.16	239.08	342300000	14	8	0.0199347143138489	0.348955631256104	P35527;CON__P35527;K7EQQ3	P35527;CON__P35527;K7EQQ3	Keratin, type I cytoskeletal 9	KRT9	sp|P35527|K1C9_HUMAN Keratin, type I cytoskeletal 9 OS=Homo sapiens OX=9606 GN=KRT9 PE=1 SV=3;;tr|K7EQQ3|K7EQQ3_HUMAN Keratin, type I cytoskeletal 9 OS=Homo sapiens OX=9606 GN=KRT9 PE=1 SV=1
-7.73085355758667	8.02059078216553		Discard	Discard			147.88	89.088	120.79	317820000	6	4	0.00511510336540234	0.144868612289429	CON__Q05B55	CON__Q05B55
-5.89943695068359	6.15007209777832		Discard	Discard			160.65	141.75	308.85	1572200000	11	9	0.00578849236255215	0.125317573547363	CON__Q3SX09;CON__P02070;A0A2R8Y7R2;E9PFT6;P68871;P02042;F8W6P5;E9PEW8;A0A2R8Y7X9;P69892;P69891;P02100	CON__Q3SX09
-4.39077472686768	4.56845760345459		Discard	Discard			101.58	49.839	33.499	19861000	10	6	0.00551744591492609	0.088841438293457	CON__ENSEMBL:ENSBTAP00000032840	CON__ENSEMBL:ENSBTAP00000032840
-1.13869571685791	1.11629831790924		Discard	Discard			183.74	192.62	21.211	17716000	3	2	0.00275472962048208	-0.0111986994743347	P22626;A0A087WUI2;P22626-2	P22626;A0A087WUI2;P22626-2	Heterogeneous nuclear ribonucleoproteins A2/B1	HNRNPA2B1	sp|P22626|ROA2_HUMAN Heterogeneous nuclear ribonucleoproteins A2/B1 OS=Homo sapiens OX=9606 GN=HNRNPA2B1 PE=1 SV=2;tr|A0A087WUI2|A0A087WUI2_HUMAN Heterogeneous nuclear ribonucleoproteins A2/B1 OS=Homo sapiens OX=9606 GN=HNRNPA2B1 PE=1 SV=1;sp|P22626-2|ROA2
-2.89400029182434	2.63045215606689		Discard	Discard			104.33	128.87	69.164	30883000	12	10	0.0133838401429061	-0.131774067878723	CON__Q28107;A0A0A0MRJ7;P12259	CON__Q28107
-1.12447154521942	0.716771423816681		Discard	Discard			69.988	60.618	6.5312	4394400	2	2	0.064858765874598	-0.20385006070137	G3XAL0;P40926;P40926-2	G3XAL0;P40926;P40926-2	Malate dehydrogenase;Malate dehydrogenase, mitochondrial	MDH2	tr|G3XAL0|G3XAL0_HUMAN Malate dehydrogenase OS=Homo sapiens OX=9606 GN=MDH2 PE=1 SV=1;sp|P40926|MDHM_HUMAN Malate dehydrogenase, mitochondrial OS=Homo sapiens OX=9606 GN=MDH2 PE=1 SV=3;sp|P40926-2|MDHM_HUMAN Isoform 2 of Malate dehydrogenase, mitochondrial
-1.94713890552521	1.21337842941284		Discard	Discard			61.588	111.04	19.301	27692000	7	6	0.0681496221086203	-0.366880238056183	CON__Q3SZ57;J3KMX3;P02771	CON__Q3SZ57
-4.55751371383667	3.70708298683167		Discard	Discard			106.63	45.946	72.194	52808000	9	5	0.0293178641058612	-0.425215363502502	CON__P13647;P13647;H0YI76;F8W0C6;F8VV57	CON__P13647;P13647;H0YI76	Keratin, type II cytoskeletal 5	KRT5	;sp|P13647|K2C5_HUMAN Keratin, type II cytoskeletal 5 OS=Homo sapiens OX=9606 GN=KRT5 PE=1 SV=3;tr|H0YI76|H0YI76_HUMAN Keratin, type II cytoskeletal 5 (Fragment) OS=Homo sapiens OX=9606 GN=KRT5 PE=1 SV=1
-7.47981643676758	6.01189804077148		Discard	Discard			207.36	194.4	323.31	1068300000	20	17	0.0310474168378878	-0.733959197998047	P04264;CON__P04264	P04264;CON__P04264	Keratin, type II cytoskeletal 1	KRT1	sp|P04264|K2C1_HUMAN Keratin, type II cytoskeletal 1 OS=Homo sapiens OX=9606 GN=KRT1 PE=1 SV=6;
-5.37117624282837	3.81977033615112		Discard	Discard			322.26	286.79	114.42	1628100000	5	5	0.0488841192929833	-0.775702953338623	CON__Q1RMN8	CON__Q1RMN8
-1.70943403244019	-0.433175176382065		Discard	Keep			21.972	79.87	21.502	35007000	3	3	0.465968073385064	-1.07130460441113	P61604;B8ZZ54;B8ZZL8;S4R3N1	P61604;B8ZZ54;B8ZZL8	10 kDa heat shock protein, mitochondrial	HSPE1	sp|P61604|CH10_HUMAN 10 kDa heat shock protein, mitochondrial OS=Homo sapiens OX=9606 GN=HSPE1 PE=1 SV=2;tr|B8ZZ54|B8ZZ54_HUMAN 10 kDa heat shock protein, mitochondrial OS=Homo sapiens OX=9606 GN=HSPE1 PE=1 SV=1;tr|B8ZZL8|B8ZZL8_HUMAN 10 kDa heat shock pro
-2.22216153144836	-0.264772474765778		Discard	Keep			9.9359	28.373	60.861	16837000	4	4	0.37212011819508	-1.24346700310707	A0A1B0GW44;A0A1B0GV23;A0A1B0GVD5;A0A1B0GWE8;A0A1B0GU92;A0A1B0GU03;P07339;F8WD96;C9JH19;H7C469;A0A1B0GVP3;F8W787;H7C1V0	A0A1B0GW44;A0A1B0GV23;A0A1B0GVD5;A0A1B0GWE8;A0A1B0GU92;A0A1B0GU03;P07339;F8WD96;C9JH19;H7C469;A0A1B0GVP3	Cathepsin D;Cathepsin D light chain;Cathepsin D heavy chain	CTSD	tr|A0A1B0GW44|A0A1B0GW44_HUMAN Cathepsin D OS=Homo sapiens OX=9606 GN=CTSD PE=1 SV=1;tr|A0A1B0GV23|A0A1B0GV23_HUMAN Cathepsin D OS=Homo sapiens OX=9606 GN=CTSD PE=1 SV=1;tr|A0A1B0GVD5|A0A1B0GVD5_HUMAN Cathepsin D OS=Homo sapiens OX=9606 GN=CTSD PE=1 SV=1;t
-1.4662572145462	-1.23076987266541		Discard	Keep			51.411	61.028	102.36	430230000	4	4	1.25613762909797	-1.3485135436058	U3KQK0;Q99880;Q99879;Q99877;Q93079;Q5QNW6;P62807;P58876;P57053;O60814;Q5QNW6-2;A0A2R8Y619;Q96A08	U3KQK0;Q99880;Q99879;Q99877;Q93079;Q5QNW6;P62807;P58876;P57053;O60814;Q5QNW6-2	Histone H2B;Histone H2B type 1-L;Histone H2B type 1-M;Histone H2B type 1-N;Histone H2B type 1-H;Histone H2B type 2-F;Histone H2B type 1-C/E/F/G/I;Histone H2B type 1-D;Histone H2B type F-S;Histone H2B type 1-K	HIST1H2BN;HIST1H2BL;HIST1H2BM;HIST1H2BH;HIST2H2BF;HIST1H2BC;HIST1H2BD;H2BFS;HIST1H2BK	tr|U3KQK0|U3KQK0_HUMAN Histone H2B OS=Homo sapiens OX=9606 GN=H2BC15 PE=1 SV=1;sp|Q99880|H2B1L_HUMAN Histone H2B type 1-L OS=Homo sapiens OX=9606 GN=H2BC13 PE=1 SV=3;sp|Q99879|H2B1M_HUMAN Histone H2B type 1-M OS=Homo sapiens OX=9606 GN=H2BC14 PE=1 SV=3;sp|
-2.28349184989929	-1.61471247673035		Discard	Keep			34.42	25.755	19.382	11436000	4	4	0.965909104820517	-1.94910216331482	Q08380;K7EJY8;K7ESM3;K7EKQ5;K7EP36	Q08380	Galectin-3-binding protein	LGALS3BP	sp|Q08380|LG3BP_HUMAN Galectin-3-binding protein OS=Homo sapiens OX=9606 GN=LGALS3BP PE=1 SV=1
-2.84663558006287	-1.67945754528046		Discard	Keep			11.381	18.774	109.58	39418000	5	3	0.794066622159256	-2.26304656267166	C9JIZ6;P07602;P07602-2;P07602-3;Q5BJH1;A0A0J9YXB8	C9JIZ6;P07602;P07602-2;P07602-3;Q5BJH1	Prosaposin;Saposin-A;Saposin-B-Val;Saposin-B;Saposin-C;Saposin-D	PSAP	tr|C9JIZ6|C9JIZ6_HUMAN Prosaposin OS=Homo sapiens OX=9606 GN=PSAP PE=1 SV=2;sp|P07602|SAP_HUMAN Prosaposin OS=Homo sapiens OX=9606 GN=PSAP PE=1 SV=2;sp|P07602-2|SAP_HUMAN Isoform Sap-mu-6 of Prosaposin OS=Homo sapiens OX=9606 GN=PSAP;sp|P07602-3|SAP_HUMAN
-4.06943988800049	-0.862470149993896		Discard	Keep			145.01	282.75	57.596	56118000	8	3	0.435282700742659	-2.46595501899719	CON__P08779;P08779;K7ENW6;CON__Q9Z2K1;CON__Q3ZAW8	CON__P08779;P08779	Keratin, type I cytoskeletal 16	KRT16	;sp|P08779|K1C16_HUMAN Keratin, type I cytoskeletal 16 OS=Homo sapiens OX=9606 GN=KRT16 PE=1 SV=4

## Sheet: significant in P15 KIT-EVs
Ratio H/L P15H	Ratio H/L P15L	T-test Significant	ratio=>1	ratio<=-1	T-test Significant_ratio=>1	T-test Significant_ratio<=-1	Score	Intensity	Razor + unique peptides prerunblank	Razor + unique peptides P15H	Peptides preRUNblankRep	Razor + unique peptides P15L	Ratio H/L variability [%] P15H	Ratio H/L variability [%] P15L	-Log T-test p-value	T-test Difference	Protein IDs	Majority protein IDs	Protein names	Gene names	Fasta headers
#!{Type}E	E	C	C	C	C	C	N	N	N	N	N	N	N	N	N	N	T	T	T	T	T
4.62252044677734	4.18340730667114	+	Keep	Discard	+_Keep	+_Discard	323.31	280350000	0	20	0	18	38.085	18.436	1.49867814407325	4.40296387672424	Q02241;H7BYN4	Q02241;H7BYN4	Kinesin-like protein KIF23;Kinesin-like protein	KIF23	sp|Q02241|KIF23_HUMAN Kinesin-like protein KIF23 OS=Homo sapiens OX=9606 GN=KIF23 PE=1 SV=3;tr|H7BYN4|H7BYN4_HUMAN Kinesin-like protein OS=Homo sapiens OX=9606 GN=KIF23 PE=1 SV=1
4.59836530685425	4.14869022369385	+	Keep	Discard	+_Keep	+_Discard	171.45	50823000	0	10	0	10	42.173	20.811	1.48546509250535	4.37352776527405	O43663-3;O43663-4;O43663;O43663-2;H0YM42;H0YLA0;H0YL53;G3V3N7	O43663-3;O43663-4;O43663;O43663-2	Protein regulator of cytokinesis 1	PRC1	sp|O43663-3|PRC1_HUMAN Isoform 3 of Protein regulator of cytokinesis 1 OS=Homo sapiens OX=9606 GN=PRC1;sp|O43663-4|PRC1_HUMAN Isoform 4 of Protein regulator of cytokinesis 1 OS=Homo sapiens OX=9606 GN=PRC1;sp|O43663|PRC1_HUMAN Protein regulator of cytokine
4.5540976524353	4.15801382064819	+	Keep	Discard	+_Keep	+_Discard	57.533	6598300	0	1	0	1	13.876	11.799	1.53875513811639	4.35605573654175	Q02241-2	Q02241-2	Kinesin-like protein KIF23	KIF23	sp|Q02241-2|KIF23_HUMAN Isoform 2 of Kinesin-like protein KIF23 OS=Homo sapiens OX=9606 GN=KIF23
4.537917137146	4.09634637832642	+	Keep	Discard	+_Keep	+_Discard	323.31	302650000	0	14	0	13	34.531	44.784	1.4877230696332	4.31713175773621	Q9H0H5;F8VRD2;H0YIK5;F8VWY4;F8W1E5;F8W0L1;F8VVE5;F8VV47;F8VV37;F8VZ66;F8W1T4;F8VWX0;F8VS54;F8VVY0;F8VQZ5;F8VV39;F8VUW9;F8VXH1;F8VZ41;F8VYH6;F8VQF5;F8VRL2	Q9H0H5;F8VRD2	Rac GTPase-activating protein 1	RACGAP1	sp|Q9H0H5|RGAP1_HUMAN Rac GTPase-activating protein 1 OS=Homo sapiens OX=9606 GN=RACGAP1 PE=1 SV=1;tr|F8VRD2|F8VRD2_HUMAN Rac GTPase-activating protein 1 (Fragment) OS=Homo sapiens OX=9606 GN=RACGAP1 PE=1 SV=8
4.455885887146	4.0356240272522	+	Keep	Discard	+_Keep	+_Discard	125.89	13466000	0	2	0	2	6.9265	157.78	1.50193903950115	4.2457549571991	M0R2L9;M0QYF7;M0R140;P39019	M0R2L9;M0QYF7;M0R140;P39019	40S ribosomal protein S19	RPS19	tr|M0R2L9|M0R2L9_HUMAN 40S ribosomal protein S19 (Fragment) OS=Homo sapiens OX=9606 GN=RPS19 PE=1 SV=1;tr|M0QYF7|M0QYF7_HUMAN 40S ribosomal protein S19 (Fragment) OS=Homo sapiens OX=9606 GN=RPS19 PE=1 SV=1;tr|M0R140|M0R140_HUMAN 40S ribosomal protein S19 (
4.33821058273315	4.08023118972778	+	Keep	Discard	+_Keep	+_Discard	323.31	261770000	0	44	0	32	70.252	110.5	1.7099024645466	4.20922088623047	Q60FE5;P21333-2;P21333;A0A087WWY3;F8WE98;H0Y5C6;Q14315-2;Q14315;H0Y5F3;A0A669KBC6	Q60FE5;P21333-2;P21333;A0A087WWY3	Filamin-A	FLNA	tr|Q60FE5|Q60FE5_HUMAN Filamin-A OS=Homo sapiens OX=9606 GN=FLNA PE=1 SV=1;sp|P21333-2|FLNA_HUMAN Isoform 2 of Filamin-A OS=Homo sapiens OX=9606 GN=FLNA;sp|P21333|FLNA_HUMAN Filamin-A OS=Homo sapiens OX=9606 GN=FLNA PE=1 SV=4;tr|A0A087WWY3|A0A087WWY3_HUMAN
4.43255853652954	3.9372501373291	+	Keep	Discard	+_Keep	+_Discard	187.63	11587000	0	6	0	4	54.285	127.33	1.42446591856495	4.18490433692932	Q9UQ80;Q9UQ80-2;F8VR77;H0YIN7;F8W0A3;F8VZ69	Q9UQ80;Q9UQ80-2;F8VR77	Proliferation-associated protein 2G4	PA2G4	sp|Q9UQ80|PA2G4_HUMAN Proliferation-associated protein 2G4 OS=Homo sapiens OX=9606 GN=PA2G4 PE=1 SV=3;sp|Q9UQ80-2|PA2G4_HUMAN Isoform 2 of Proliferation-associated protein 2G4 OS=Homo sapiens OX=9606 GN=PA2G4;tr|F8VR77|F8VR77_HUMAN Proliferation-associated
4.17751932144165	4.18459749221802	+	Keep	Discard	+_Keep	+_Discard	323.31	22351000	0	4	0	3	21.439	45.089	3.26851517410462	4.18105840682983	D6RGI3;D6RER5;Q9NVA2;Q9NVA2-2;H0Y9G8;D6RDP1;D6R9Y6;H0Y961;D6RDU5	D6RGI3;D6RER5;Q9NVA2;Q9NVA2-2;H0Y9G8;D6RDP1;D6R9Y6;H0Y961;D6RDU5	Septin-11	SEPT11	tr|D6RGI3|D6RGI3_HUMAN Septin 11, isoform CRA_b OS=Homo sapiens OX=9606 GN=SEPTIN11 PE=1 SV=1;tr|D6RER5|D6RER5_HUMAN Septin-11 OS=Homo sapiens OX=9606 GN=SEPTIN11 PE=1 SV=1;sp|Q9NVA2|SEP11_HUMAN Septin-11 OS=Homo sapiens OX=9606 GN=SEPTIN11 PE=1 SV=3;sp|Q9
4.06056642532349	4.18277168273926	+	Keep	Discard	+_Keep	+_Discard	126.34	58169000	0	10	0	7	43.08	31.962	2.02516491236422	4.12166905403137	Q9UHD8;Q9UHD8-5;Q9UHD8-2;Q9UHD8-7;Q9UHD8-3;Q9UHD8-8;Q9UHD8-9;Q9UHD8-4;K7EL40;K7EK18;K7ENL0;K7EQD7;K7ER14;K7EJL9;K7EJ51;K7EPY1;K7ER52;K7EIE4;K7EJV0;K7ERG1;K7EJZ2;K7ELJ9	Q9UHD8;Q9UHD8-5;Q9UHD8-2;Q9UHD8-7;Q9UHD8-3	Septin-9	SEPT9	sp|Q9UHD8|SEPT9_HUMAN Septin-9 OS=Homo sapiens OX=9606 GN=SEPTIN9 PE=1 SV=2;sp|Q9UHD8-5|SEPT9_HUMAN Isoform 5 of Septin-9 OS=Homo sapiens OX=9606 GN=SEPTIN9;sp|Q9UHD8-2|SEPT9_HUMAN Isoform 2 of Septin-9 OS=Homo sapiens OX=9606 GN=SEPTIN9;sp|Q9UHD8-7|SEPT9_
4.00863027572632	3.99385547637939	+	Keep	Discard	+_Keep	+_Discard	38.213	7732400	0	6	0	3	23.829	220.85	2.92982368853683	4.00124287605286	A0A499FI48;P13667	A0A499FI48;P13667	Protein disulfide-isomerase A4	PDIA4	tr|A0A499FI48|A0A499FI48_HUMAN Protein disulfide-isomerase OS=Homo sapiens OX=9606 GN=PDIA4 PE=1 SV=1;sp|P13667|PDIA4_HUMAN Protein disulfide-isomerase A4 OS=Homo sapiens OX=9606 GN=PDIA4 PE=1 SV=2
4.27701759338379	3.67762088775635	+	Keep	Discard	+_Keep	+_Discard	323.31	28822000	0	7	0	8	4.4604	104.41	1.31984591715776	3.97731924057007	Q9UJU6;Q9UJU6-2;Q9UJU6-3;B4DDD6;Q9UJU6-6;F8WBG8;H0Y5J4;Q9UJU6-5;Q9UJU6-4;F8WC20;F8WBB2;F8WFE1;F2Z2V3;F8WB73;F8WCK3;F2Z3E3	Q9UJU6;Q9UJU6-2;Q9UJU6-3;B4DDD6;Q9UJU6-6;F8WBG8;H0Y5J4;Q9UJU6-5;Q9UJU6-4	Drebrin-like protein	DBNL	sp|Q9UJU6|DBNL_HUMAN Drebrin-like protein OS=Homo sapiens OX=9606 GN=DBNL PE=1 SV=1;sp|Q9UJU6-2|DBNL_HUMAN Isoform 2 of Drebrin-like protein OS=Homo sapiens OX=9606 GN=DBNL;sp|Q9UJU6-3|DBNL_HUMAN Isoform 3 of Drebrin-like protein OS=Homo sapiens OX=9606 GN
3.91771817207336	3.70055079460144	+	Keep	Discard	+_Keep	+_Discard	263.35	7480500	0	4	0	3	51.551	87.141	1.74129918622236	3.8091344833374	Q15019-2;Q15019-3;Q15019;C9J938;B5MCX3;C9JB25;C9IZU3;B5MD47;C9JZI2;C9IY94;C9JQJ4;H7C310;C9J2Q4;C9JSE7;F8WB65;C9JFT1;H7C2Y0;A0A1B0GXJ2;C9JT15	Q15019-2;Q15019-3;Q15019;C9J938;B5MCX3;C9JB25;C9IZU3;B5MD47;C9JZI2;C9IY94;C9JQJ4;H7C310;C9J2Q4	Septin-2	SEPT2	sp|Q15019-2|SEPT2_HUMAN Isoform 2 of Septin-2 OS=Homo sapiens OX=9606 GN=SEPTIN2;sp|Q15019-3|SEPT2_HUMAN Isoform 3 of Septin-2 OS=Homo sapiens OX=9606 GN=SEPTIN2;sp|Q15019|SEPT2_HUMAN Septin-2 OS=Homo sapiens OX=9606 GN=SEPTIN2 PE=1 SV=1;tr|C9J938|C9J938_H
3.99629831314087	3.43376064300537	+	Keep	Discard	+_Keep	+_Discard	323.31	37802000	0	5	0	3	63.108	111.65	1.31778828863178	3.71502947807312	Q14847;C9J9W2;Q14847-3;Q14847-2;J3KSN1	Q14847;C9J9W2;Q14847-3;Q14847-2	LIM and SH3 domain protein 1	LASP1	sp|Q14847|LASP1_HUMAN LIM and SH3 domain protein 1 OS=Homo sapiens OX=9606 GN=LASP1 PE=1 SV=2;tr|C9J9W2|C9J9W2_HUMAN LIM and SH3 domain protein 1 (Fragment) OS=Homo sapiens OX=9606 GN=LASP1 PE=1 SV=1;sp|Q14847-3|LASP1_HUMAN Isoform 3 of LIM and SH3 domain
3.87046337127686	3.46008729934692	+	Keep	Discard	+_Keep	+_Discard	323.31	1081600000	0	98	0	76	50.979	85.656	1.44852751646522	3.66527533531189	Q09666;E9PKR9;E9PLK4;E9PJZ0;E9PJC6;Q09666-2;E9PQE3	Q09666	Neuroblast differentiation-associated protein AHNAK	AHNAK	sp|Q09666|AHNK_HUMAN Neuroblast differentiation-associated protein AHNAK OS=Homo sapiens OX=9606 GN=AHNAK PE=1 SV=2
3.70276832580566	3.59657740592957	+	Keep	Discard	+_Keep	+_Discard	323.31	6384200	0	3	0	3	66.51	71.56	2.0333470644019	3.64967286586761	Q9H3Q1;Q9H3Q1-2;J3KRZ9;J3QQS6	Q9H3Q1;Q9H3Q1-2;J3KRZ9	Cdc42 effector protein 4	CDC42EP4	sp|Q9H3Q1|BORG4_HUMAN Cdc42 effector protein 4 OS=Homo sapiens OX=9606 GN=CDC42EP4 PE=1 SV=1;sp|Q9H3Q1-2|BORG4_HUMAN Isoform 2 of Cdc42 effector protein 4 OS=Homo sapiens OX=9606 GN=CDC42EP4;tr|J3KRZ9|J3KRZ9_HUMAN Cdc42 effector protein 4 (Fragment) OS=Hom
3.4474470615387	3.75745010375977	+	Keep	Discard	+_Keep	+_Discard	73.669	52700000	0	11	0	8	78.541	96.916	1.56264949585776	3.60244858264923	P60842;P60842-2;J3KT12;J3KTB5;J3QS69;J3QL43;Q14240-2;Q14240;E7EQG2;J3QR64;J3QLN6;J3KSZ0;J3KS25;J3QKZ9;J3KTN0;J3KSN7;J3KS93;E7EMV8;J3KT04	P60842;P60842-2;J3KT12;J3KTB5;J3QS69;J3QL43;Q14240-2;Q14240;E7EQG2;J3QR64;J3QLN6;J3KSZ0	Eukaryotic initiation factor 4A-I;Eukaryotic initiation factor 4A-II;Eukaryotic initiation factor 4A-II, N-terminally processed	EIF4A1;EIF4A2	sp|P60842|IF4A1_HUMAN Eukaryotic initiation factor 4A-I OS=Homo sapiens OX=9606 GN=EIF4A1 PE=1 SV=1;sp|P60842-2|IF4A1_HUMAN Isoform 2 of Eukaryotic initiation factor 4A-I OS=Homo sapiens OX=9606 GN=EIF4A1;tr|J3KT12|J3KT12_HUMAN RNA helicase OS=Homo sapiens
3.68043684959412	3.44161629676819	+	Keep	Discard	+_Keep	+_Discard	142.67	13277000	0	5	0	3	12.184	23.27	1.67081608672653	3.56102657318115	O14818;O14818-4;O14818-2;H0Y586;A0A087WYS6;Q8TAA3-2;Q8TAA3-5;Q8TAA3	O14818;O14818-4;O14818-2	Proteasome subunit alpha type-7	PSMA7	sp|O14818|PSA7_HUMAN Proteasome subunit alpha type-7 OS=Homo sapiens OX=9606 GN=PSMA7 PE=1 SV=1;sp|O14818-4|PSA7_HUMAN Isoform 3 of Proteasome subunit alpha type-7 OS=Homo sapiens OX=9606 GN=PSMA7;sp|O14818-2|PSA7_HUMAN Isoform 2 of Proteasome subunit alph
3.42169451713562	3.51336431503296	+	Keep	Discard	+_Keep	+_Discard	67.362	4949800	0	3	0	2	7.5486	1.3898	2.07496904479059	3.46752941608429	P35998;C9JLS9;P35998-2	P35998;C9JLS9	26S protease regulatory subunit 7	PSMC2	sp|P35998|PRS7_HUMAN 26S proteasome regulatory subunit 7 OS=Homo sapiens OX=9606 GN=PSMC2 PE=1 SV=3;tr|C9JLS9|C9JLS9_HUMAN 26S proteasome regulatory subunit 7 (Fragment) OS=Homo sapiens OX=9606 GN=PSMC2 PE=1 SV=1
3.13341546058655	3.6041898727417	+	Keep	Discard	+_Keep	+_Discard	4.7165	12382000	0	1	0	1	9.8955	90.843	1.35251787355137	3.36880266666412	P26447	P26447	Protein S100-A4	S100A4	sp|P26447|S10A4_HUMAN Protein S100-A4 OS=Homo sapiens OX=9606 GN=S100A4 PE=1 SV=1
3.5308198928833	3.18749856948853	+	Keep	Discard	+_Keep	+_Discard	31.477	20585000	0	3	0	2	34.228	14.355	1.48805730339585	3.35915923118591	A0A087X1Z3;Q9UL46;H0YM70;H0YKU2	A0A087X1Z3;Q9UL46;H0YM70	Proteasome activator complex subunit 2	PSME2	tr|A0A087X1Z3|A0A087X1Z3_HUMAN Proteasome activator complex subunit 2 OS=Homo sapiens OX=9606 GN=PSME2 PE=1 SV=1;sp|Q9UL46|PSME2_HUMAN Proteasome activator complex subunit 2 OS=Homo sapiens OX=9606 GN=PSME2 PE=1 SV=4;tr|H0YM70|H0YM70_HUMAN Proteasome activ
3.28552055358887	3.39793992042542	+	Keep	Discard	+_Keep	+_Discard	151.99	41182000	0	6	0	2	164.09	3.5806	1.97032107939786	3.34173023700714	P52292;J3QLL0;J3KS65;J3QL07	P52292;J3QLL0;J3KS65	Importin subunit alpha-1	KPNA2	sp|P52292|IMA1_HUMAN Importin subunit alpha-1 OS=Homo sapiens OX=9606 GN=KPNA2 PE=1 SV=1;tr|J3QLL0|J3QLL0_HUMAN Importin subunit alpha-1 (Fragment) OS=Homo sapiens OX=9606 GN=KPNA2 PE=1 SV=1;tr|J3KS65|J3KS65_HUMAN Importin subunit alpha-1 (Fragment) OS=Hom
3.46714901924133	3.15790057182312	+	Keep	Discard	+_Keep	+_Discard	84.769	20236000	0	5	0	4	23.521	37.942	1.52731661286817	3.31252479553223	Q96C19;H0Y4Y4;A0A087X1Z2;Q9BUP0-2;Q9BUP0	Q96C19;H0Y4Y4	EF-hand domain-containing protein D2	EFHD2	sp|Q96C19|EFHD2_HUMAN EF-hand domain-containing protein D2 OS=Homo sapiens OX=9606 GN=EFHD2 PE=1 SV=1;tr|H0Y4Y4|H0Y4Y4_HUMAN EF-hand domain-containing protein D2 (Fragment) OS=Homo sapiens OX=9606 GN=EFHD2 PE=1 SV=1
3.54855990409851	3.04739880561829	+	Keep	Discard	+_Keep	+_Discard	18.134	12386000	0	8	0	5	14.532	56.616	1.3162540917195	3.2979793548584	P54577;A0A0C4DGZ5	P54577;A0A0C4DGZ5	Tyrosine--tRNA ligase, cytoplasmic;Tyrosine--tRNA ligase, cytoplasmic, N-terminally processed;Tyrosine--tRNA ligase	YARS	sp|P54577|SYYC_HUMAN Tyrosine--tRNA ligase, cytoplasmic OS=Homo sapiens OX=9606 GN=YARS1 PE=1 SV=4;tr|A0A0C4DGZ5|A0A0C4DGZ5_HUMAN Tyrosine--tRNA ligase OS=Homo sapiens OX=9606 GN=YARS1 PE=1 SV=1
3.54002737998962	3.03913855552673	+	Keep	Discard	+_Keep	+_Discard	43.828	5462100	0	5	0	3	60.478	11.383	1.31538635628584	3.28958296775818	O00410-3;O00410;H0Y8C6;O00410-2;E7ETV3;E7EV12;H0Y3V4;E7EQT5;C9J875;C9JXE0;E7EX05;E7ESZ1;E7ETV8;C9JZD8;C9JQT6;O60518;E7EWK4	O00410-3;O00410;H0Y8C6;O00410-2;E7ETV3	Importin-5	IPO5	sp|O00410-3|IPO5_HUMAN Isoform 3 of Importin-5 OS=Homo sapiens OX=9606 GN=IPO5;sp|O00410|IPO5_HUMAN Importin-5 OS=Homo sapiens OX=9606 GN=IPO5 PE=1 SV=4;tr|H0Y8C6|H0Y8C6_HUMAN Importin-5 (Fragment) OS=Homo sapiens OX=9606 GN=IPO5 PE=1 SV=1;sp|O00410-2|IPO5
3.41683983802795	3.15738344192505	+	Keep	Discard	+_Keep	+_Discard	18.125	11547000	0	4	0	4	74.52	88.291	1.60012527089173	3.2871116399765	P16930;P16930-2;H0YLC7	P16930;P16930-2	Fumarylacetoacetase	FAH	sp|P16930|FAAA_HUMAN Fumarylacetoacetase OS=Homo sapiens OX=9606 GN=FAH PE=1 SV=2;sp|P16930-2|FAAA_HUMAN Isoform 2 of Fumarylacetoacetase OS=Homo sapiens OX=9606 GN=FAH
3.39025497436523	3.15595960617065	+	Keep	Discard	+_Keep	+_Discard	323.31	27077000	0	8	0	6	19.44	22.71	1.64253175098886	3.27310729026794	Q14974;Q14974-2;J3KTM9;J3QKQ5;J3QR48	Q14974;Q14974-2;J3KTM9	Importin subunit beta-1	KPNB1	sp|Q14974|IMB1_HUMAN Importin subunit beta-1 OS=Homo sapiens OX=9606 GN=KPNB1 PE=1 SV=2;sp|Q14974-2|IMB1_HUMAN Isoform 2 of Importin subunit beta-1 OS=Homo sapiens OX=9606 GN=KPNB1;tr|J3KTM9|J3KTM9_HUMAN Importin subunit beta-1 (Fragment) OS=Homo sapiens O
3.24112319946289	3.30003571510315	+	Keep	Discard	+_Keep	+_Discard	27.235	2730200	0	3	0	2	46.542	39.376	2.24157875152709	3.27057945728302	A6NKZ2;P51606;H7C317;H7C1A7;P51606-2	A6NKZ2;P51606	N-acylglucosamine 2-epimerase	RENBP	tr|A6NKZ2|A6NKZ2_HUMAN GlcNAc 2-epimerase OS=Homo sapiens OX=9606 GN=RENBP PE=1 SV=2;sp|P51606|RENBP_HUMAN N-acylglucosamine 2-epimerase OS=Homo sapiens OX=9606 GN=RENBP PE=1 SV=2
3.45746302604675	3.04455161094666	+	Keep	Discard	+_Keep	+_Discard	22.804	15746000	0	9	0	5	92.468	30.555	1.39389373546299	3.2510073184967	P49588-2;P49588;H3BPK7	P49588-2;P49588	Alanine--tRNA ligase, cytoplasmic	AARS	sp|P49588-2|SYAC_HUMAN Isoform 2 of Alanine--tRNA ligase, cytoplasmic OS=Homo sapiens OX=9606 GN=AARS1;sp|P49588|SYAC_HUMAN Alanine--tRNA ligase, cytoplasmic OS=Homo sapiens OX=9606 GN=AARS1 PE=1 SV=2
3.46740984916687	3.03252410888672	+	Keep	Discard	+_Keep	+_Discard	6.9531	14771000	0	2	0	2	22.714	50.195	1.37130043050389	3.24996697902679	P28066;P28066-2	P28066;P28066-2	Proteasome subunit alpha type-5	PSMA5	sp|P28066|PSA5_HUMAN Proteasome subunit alpha type-5 OS=Homo sapiens OX=9606 GN=PSMA5 PE=1 SV=3;sp|P28066-2|PSA5_HUMAN Isoform 2 of Proteasome subunit alpha type-5 OS=Homo sapiens OX=9606 GN=PSMA5
3.42639899253845	3.06800007820129	+	Keep	Discard	+_Keep	+_Discard	323.31	27216000	0	8	0	7	26.083	22.052	1.45473246074641	3.24719953536987	P42331-6;P42331-4;P42331-5;P42331-3;P42331;H7C4P1;P42331-2;C9JB56;B7Z8K7	P42331-6;P42331-4;P42331-5;P42331-3;P42331;H7C4P1;P42331-2;C9JB56	Rho GTPase-activating protein 25	ARHGAP25	sp|P42331-6|RHG25_HUMAN Isoform 6 of Rho GTPase-activating protein 25 OS=Homo sapiens OX=9606 GN=ARHGAP25;sp|P42331-4|RHG25_HUMAN Isoform 4 of Rho GTPase-activating protein 25 OS=Homo sapiens OX=9606 GN=ARHGAP25;sp|P42331-5|RHG25_HUMAN Isoform 5 of Rho GTP
3.43295931816101	3.015212059021	+	Keep	Discard	+_Keep	+_Discard	13.473	13906000	0	3	0	3	33.16	127.7	1.38524933622604	3.224085688591	F6RFD5;P60981;P60981-2	F6RFD5;P60981;P60981-2	Destrin	DSTN	tr|F6RFD5|F6RFD5_HUMAN Actin-depolymerizing factor OS=Homo sapiens OX=9606 GN=DSTN PE=1 SV=1;sp|P60981|DEST_HUMAN Destrin OS=Homo sapiens OX=9606 GN=DSTN PE=1 SV=3;sp|P60981-2|DEST_HUMAN Isoform 2 of Destrin OS=Homo sapiens OX=9606 GN=DSTN
3.38805174827576	3.02304244041443	+	Keep	Discard	+_Keep	+_Discard	16.167	3259300	0	4	0	2	32.239	38.678	1.44121668985283	3.20554709434509	K7EK35;P42229-2;P42229;P51692;C9JVV6;C9J4I3;K7EM17	K7EK35;P42229-2;P42229;P51692	Signal transducer and activator of transcription;Signal transducer and activator of transcription 5A;Signal transducer and activator of transcription 5B	STAT5A;STAT5B	tr|K7EK35|K7EK35_HUMAN Signal transducer and activator of transcription OS=Homo sapiens OX=9606 GN=STAT5A PE=1 SV=1;sp|P42229-2|STA5A_HUMAN Isoform 2 of Signal transducer and activator of transcription 5A OS=Homo sapiens OX=9606 GN=STAT5A;sp|P42229|STA5A_H
3.37726259231567	3.01679944992065	+	Keep	Discard	+_Keep	+_Discard	15.119	5496100	0	3	0	3	27.073	54.854	1.44549530380231	3.19703102111816	Q9NT62;Q9NT62-2;F8WDI0	Q9NT62;Q9NT62-2	Ubiquitin-like-conjugating enzyme ATG3	ATG3	sp|Q9NT62|ATG3_HUMAN Ubiquitin-like-conjugating enzyme ATG3 OS=Homo sapiens OX=9606 GN=ATG3 PE=1 SV=1;sp|Q9NT62-2|ATG3_HUMAN Isoform 2 of Ubiquitin-like-conjugating enzyme ATG3 OS=Homo sapiens OX=9606 GN=ATG3
3.24179434776306	3.1430995464325	+	Keep	Discard	+_Keep	+_Discard	73.707	6377000	0	4	0	3	16.397	38.317	2.0070138702294	3.19244694709778	P40763-3;P40763-2;P40763;G8JLH9	P40763-3;P40763-2;P40763;G8JLH9	Signal transducer and activator of transcription 3;Signal transducer and activator of transcription	STAT3	sp|P40763-3|STAT3_HUMAN Isoform 3 of Signal transducer and activator of transcription 3 OS=Homo sapiens OX=9606 GN=STAT3;sp|P40763-2|STAT3_HUMAN Isoform Del-701 of Signal transducer and activator of transcription 3 OS=Homo sapiens OX=9606 GN=STAT3;sp|P4076
3.40367674827576	2.96049308776855	+	Keep	Discard	+_Keep	+_Discard	94.819	89826000	0	6	0	5	74.146	66.28	1.35397844278428	3.18208491802216	P15531;P15531-2;E7ERL0;J3KPD9;Q32Q12;P22392-2;P22392;O60361;E5RHP0;C9K028;F6XY72	P15531;P15531-2;E7ERL0;J3KPD9;Q32Q12;P22392-2;P22392;O60361	Nucleoside diphosphate kinase A;Nucleoside diphosphate kinase;Nucleoside diphosphate kinase B;Putative nucleoside diphosphate kinase	NME1;NME2;NME1-NME2;NME2P1	sp|P15531|NDKA_HUMAN Nucleoside diphosphate kinase A OS=Homo sapiens OX=9606 GN=NME1 PE=1 SV=1;sp|P15531-2|NDKA_HUMAN Isoform 2 of Nucleoside diphosphate kinase A OS=Homo sapiens OX=9606 GN=NME1;tr|E7ERL0|E7ERL0_HUMAN Nucleoside diphosphate kinase A OS=Hom
3.25320267677307	3.10102820396423	+	Keep	Discard	+_Keep	+_Discard	70.898	12477000	0	5	0	3	6.3047	46.55	1.81692406864645	3.17711544036865	P49189;P49189-3;P49189-2	P49189;P49189-3;P49189-2	4-trimethylaminobutyraldehyde dehydrogenase	ALDH9A1	sp|P49189|AL9A1_HUMAN 4-trimethylaminobutyraldehyde dehydrogenase OS=Homo sapiens OX=9606 GN=ALDH9A1 PE=1 SV=3;sp|P49189-3|AL9A1_HUMAN Isoform 3 of 4-trimethylaminobutyraldehyde dehydrogenase OS=Homo sapiens OX=9606 GN=ALDH9A1;sp|P49189-2|AL9A1_HUMAN Isofo
3.38280558586121	2.93194770812988	+	Keep	Discard	+_Keep	+_Discard	82.85	38963000	0	7	0	7	33.072	76.328	1.3431729322466	3.15737664699554	Q15365	Q15365	Poly(rC)-binding protein 1	PCBP1	sp|Q15365|PCBP1_HUMAN Poly(rC)-binding protein 1 OS=Homo sapiens OX=9606 GN=PCBP1 PE=1 SV=2
3.3602237701416	2.94112515449524	+	Keep	Discard	+_Keep	+_Discard	57.782	9678200	0	4	0	3	49.26	12.374	1.37387632132463	3.15067446231842	U3KQT1;P10768;H7BZT7;X6RA14	U3KQT1;P10768;H7BZT7;X6RA14	S-formylglutathione hydrolase	ESD	tr|U3KQT1|U3KQT1_HUMAN S-formylglutathione hydrolase OS=Homo sapiens OX=9606 GN=ESD PE=1 SV=2;sp|P10768|ESTD_HUMAN S-formylglutathione hydrolase OS=Homo sapiens OX=9606 GN=ESD PE=1 SV=2;tr|H7BZT7|H7BZT7_HUMAN S-formylglutathione hydrolase (Fragment) OS=Hom
3.14546537399292	3.15330266952515	+	Keep	Discard	+_Keep	+_Discard	25.509	3493900	0	2	0	2	23.324	16.31	3.10120949295591	3.14938402175903	E7EMB6;E5RIA4;E7ETB3;Q9ULA0-2;Q9ULA0;B9ZVU2;F8WAN0	E7EMB6;E5RIA4;E7ETB3;Q9ULA0-2;Q9ULA0;B9ZVU2;F8WAN0	Aspartyl aminopeptidase	DNPEP	tr|E7EMB6|E7EMB6_HUMAN Aspartyl aminopeptidase OS=Homo sapiens OX=9606 GN=DNPEP PE=1 SV=2;tr|E5RIA4|E5RIA4_HUMAN Aspartyl aminopeptidase OS=Homo sapiens OX=9606 GN=DNPEP PE=1 SV=1;tr|E7ETB3|E7ETB3_HUMAN Aspartyl aminopeptidase OS=Homo sapiens OX=9606 GN=DN
3.28245449066162	2.97467613220215	+	Keep	Discard	+_Keep	+_Discard	323.31	48917000	0	17	0	13	24.691	40.514	1.50460691124729	3.12856531143188	F5H6E2;O00159-2;O00159-3;O00159;I3L501;I3L3Y6;I3L3F5	F5H6E2;O00159-2;O00159-3;O00159	Unconventional myosin-Ic	MYO1C	tr|F5H6E2|F5H6E2_HUMAN Unconventional myosin-Ic OS=Homo sapiens OX=9606 GN=MYO1C PE=1 SV=1;sp|O00159-2|MYO1C_HUMAN Isoform 2 of Unconventional myosin-Ic OS=Homo sapiens OX=9606 GN=MYO1C;sp|O00159-3|MYO1C_HUMAN Isoform 3 of Unconventional myosin-Ic OS=Homo
3.35374665260315	2.88176250457764	+	Keep	Discard	+_Keep	+_Discard	27.038	6586400	0	5	0	5	69.532	42.212	1.31789175271274	3.11775457859039	P14868-2;P14868;C9JQM9;C9J7S3;C9JLC1;H7C278;H7BZ35	P14868-2;P14868;C9JQM9;C9J7S3;C9JLC1	Aspartate--tRNA ligase, cytoplasmic	DARS	sp|P14868-2|SYDC_HUMAN Isoform 2 of Aspartate--tRNA ligase, cytoplasmic OS=Homo sapiens OX=9606 GN=DARS1;sp|P14868|SYDC_HUMAN Aspartate--tRNA ligase, cytoplasmic OS=Homo sapiens OX=9606 GN=DARS1 PE=1 SV=2;tr|C9JQM9|C9JQM9_HUMAN Aspartyl-tRNA synthetase (Fr
3.16275787353516	3.01467680931091	+	Keep	Discard	+_Keep	+_Discard	84.378	5017500	0	5	0	3	20.007	21.246	1.81651167662329	3.08871734142303	P22059	P22059	Oxysterol-binding protein 1	OSBP	sp|P22059|OSBP1_HUMAN Oxysterol-binding protein 1 OS=Homo sapiens OX=9606 GN=OSBP PE=1 SV=1
3.16399788856506	2.99470639228821	+	Keep	Discard	+_Keep	+_Discard	174.51	2341100	0	4	0	3	35.402	37.302	1.7570834332496	3.07935214042664	Q02790;F5H120;F5H1U3	Q02790	Peptidyl-prolyl cis-trans isomerase FKBP4;Peptidyl-prolyl cis-trans isomerase FKBP4, N-terminally processed	FKBP4	sp|Q02790|FKBP4_HUMAN Peptidyl-prolyl cis-trans isomerase FKBP4 OS=Homo sapiens OX=9606 GN=FKBP4 PE=1 SV=3
3.28321051597595	2.87373447418213	+	Keep	Discard	+_Keep	+_Discard	37.146	16109000	0	6	0	4	23.211	5.9708	1.3738957387718	3.07847249507904	O60749;O60749-2;D6RC15	O60749;O60749-2	Sorting nexin-2	SNX2	sp|O60749|SNX2_HUMAN Sorting nexin-2 OS=Homo sapiens OX=9606 GN=SNX2 PE=1 SV=2;sp|O60749-2|SNX2_HUMAN Isoform 2 of Sorting nexin-2 OS=Homo sapiens OX=9606 GN=SNX2
3.21602010726929	2.87825441360474	+	Keep	Discard	+_Keep	+_Discard	17.149	6087000	0	3	0	2	26.945	102.48	1.45287044536027	3.04713726043701	I3L0K2;I3L3M7;Q9BRA2;I3L2R6	I3L0K2;I3L3M7;Q9BRA2	Thioredoxin domain-containing protein 17	TXNDC17	tr|I3L0K2|I3L0K2_HUMAN Thioredoxin domain-containing protein 17 OS=Homo sapiens OX=9606 GN=TXNDC17 PE=1 SV=1;tr|I3L3M7|I3L3M7_HUMAN Thioredoxin domain-containing protein 17 OS=Homo sapiens OX=9606 GN=TXNDC17 PE=1 SV=1;sp|Q9BRA2|TXD17_HUMAN Thioredoxin doma
3.14921069145203	2.93883156776428	+	Keep	Discard	+_Keep	+_Discard	127.98	2892000	0	2	0	2	11.932	24.543	1.65776767160644	3.04402112960815	P46060;B0QYT5;B0QYT4;H0Y4Q3	P46060	Ran GTPase-activating protein 1	RANGAP1	sp|P46060|RAGP1_HUMAN Ran GTPase-activating protein 1 OS=Homo sapiens OX=9606 GN=RANGAP1 PE=1 SV=1
3.18194532394409	2.88023495674133	+	Keep	Discard	+_Keep	+_Discard	19.195	6134700	0	6	0	4	97.569	27.482	1.49951668664853	3.03109014034271	A0A0G2JNZ2;A0A0G2JPP5;A0A669KB89;Q14160;Q14160-3;A0A0G2JMS7;Q14160-2;H0YCG0;Q5T0G3;Q9BTT6-2;Q9BTT6	A0A0G2JNZ2;A0A0G2JPP5;A0A669KB89;Q14160;Q14160-3;A0A0G2JMS7;Q14160-2	Protein scribble homolog	SCRIB	tr|A0A0G2JNZ2|A0A0G2JNZ2_HUMAN Protein scribble homolog OS=Homo sapiens OX=9606 GN=SCRIB PE=1 SV=1;tr|A0A0G2JPP5|A0A0G2JPP5_HUMAN Protein scribble homolog OS=Homo sapiens OX=9606 GN=SCRIB PE=1 SV=1;tr|A0A669KB89|A0A669KB89_HUMAN Protein scribble homolog OS
3.26285409927368	2.7976770401001	+	Keep	Discard	+_Keep	+_Discard	323.31	28998000	0	6	0	6	16.177	103.66	1.31186296681558	3.03026556968689	P18669;Q8N0Y7;P15259	P18669;Q8N0Y7	Phosphoglycerate mutase 1;Probable phosphoglycerate mutase 4	PGAM1;PGAM4	sp|P18669|PGAM1_HUMAN Phosphoglycerate mutase 1 OS=Homo sapiens OX=9606 GN=PGAM1 PE=1 SV=2;sp|Q8N0Y7|PGAM4_HUMAN Probable phosphoglycerate mutase 4 OS=Homo sapiens OX=9606 GN=PGAM4 PE=3 SV=1
3.22019076347351	2.83891153335571	+	Keep	Discard	+_Keep	+_Discard	14.073	4834500	0	3	0	2	15.332	33.115	1.39785726766033	3.02955114841461	F5GY55;Q16531;Q16531-2	F5GY55;Q16531	DNA damage-binding protein 1	DDB1	tr|F5GY55|F5GY55_HUMAN DNA damage-binding protein 1 OS=Homo sapiens OX=9606 GN=DDB1 PE=1 SV=1;sp|Q16531|DDB1_HUMAN DNA damage-binding protein 1 OS=Homo sapiens OX=9606 GN=DDB1 PE=1 SV=1
3.08753061294556	2.89326524734497	+	Keep	Discard	+_Keep	+_Discard	10.87	19528000	0	4	0	4	33.576	82.918	1.68463614062881	2.99039793014526	P78417;Q5TA02;P78417-2;P78417-3;Q5TA01	P78417;Q5TA02;P78417-2;P78417-3;Q5TA01	Glutathione S-transferase omega-1	GSTO1	sp|P78417|GSTO1_HUMAN Glutathione S-transferase omega-1 OS=Homo sapiens OX=9606 GN=GSTO1 PE=1 SV=2;tr|Q5TA02|Q5TA02_HUMAN Glutathione-dependent dehydroascorbate reductase (Fragment) OS=Homo sapiens OX=9606 GN=GSTO1 PE=1 SV=1;sp|P78417-2|GSTO1_HUMAN Isoform
3.07292890548706	2.89363408088684	+	Keep	Discard	+_Keep	+_Discard	15.562	4555600	0	2	0	2	72.634	18.166	1.71840702427363	2.98328149318695	Q9BPX5	Q9BPX5	Actin-related protein 2/3 complex subunit 5-like protein	ARPC5L	sp|Q9BPX5|ARP5L_HUMAN Actin-related protein 2/3 complex subunit 5-like protein OS=Homo sapiens OX=9606 GN=ARPC5L PE=1 SV=1
3.19323563575745	2.76381516456604	+	Keep	Discard	+_Keep	+_Discard	271.38	29863000	0	5	0	5	32.197	42.647	1.33901900451342	2.97852540016174	P42768;C9J3B7	P42768	Wiskott-Aldrich syndrome protein	WAS	sp|P42768|WASP_HUMAN Wiskott-Aldrich syndrome protein OS=Homo sapiens OX=9606 GN=WAS PE=1 SV=4
3.1149001121521	2.84042286872864	+	Keep	Discard	+_Keep	+_Discard	118.32	19082000	0	4	0	2	119.99	10.752	1.53282608500943	2.97766149044037	P30153;E9PH38;C9J9C1;B3KQV6;P30154-4;P30154;P30154-3;P30154-2	P30153;E9PH38;C9J9C1;B3KQV6	Serine/threonine-protein phosphatase 2A 65 kDa regulatory subunit A alpha isoform	PPP2R1A	sp|P30153|2AAA_HUMAN Serine/threonine-protein phosphatase 2A 65 kDa regulatory subunit A alpha isoform OS=Homo sapiens OX=9606 GN=PPP2R1A PE=1 SV=4;tr|E9PH38|E9PH38_HUMAN Serine/threonine-protein phosphatase 2A 65 kDa regulatory subunit A alpha isoform (Fr
2.92649292945862	3.00288248062134	+	Keep	Discard	+_Keep	+_Discard	33.366	47857000	0	7	0	3	133.88	47.634	2.08611889273316	2.96468770503998	Q14019;H3BT58	Q14019;H3BT58	Coactosin-like protein	COTL1	sp|Q14019|COTL1_HUMAN Coactosin-like protein OS=Homo sapiens OX=9606 GN=COTL1 PE=1 SV=3;tr|H3BT58|H3BT58_HUMAN Coactosin-like protein OS=Homo sapiens OX=9606 GN=COTL1 PE=1 SV=1
3.08781933784485	2.82115912437439	+	Keep	Discard	+_Keep	+_Discard	53.719	15315000	0	6	0	7	47.39	41.792	1.54196862021738	2.95448923110962	Q86VP6;Q86VP6-2;A0A0C4DGH5;F5H6I6;A0A3B3ISC4;F8WBB8;O75155-2;O75155	Q86VP6;Q86VP6-2;A0A0C4DGH5	Cullin-associated NEDD8-dissociated protein 1	CAND1	sp|Q86VP6|CAND1_HUMAN Cullin-associated NEDD8-dissociated protein 1 OS=Homo sapiens OX=9606 GN=CAND1 PE=1 SV=2;sp|Q86VP6-2|CAND1_HUMAN Isoform 2 of Cullin-associated NEDD8-dissociated protein 1 OS=Homo sapiens OX=9606 GN=CAND1;tr|A0A0C4DGH5|A0A0C4DGH5_HUMA
3.01697754859924	2.86076426506042	+	Keep	Discard	+_Keep	+_Discard	76.118	19188000	0	9	0	4	40.265	39.837	1.77171464330111	2.93887090682983	P41240;H3BUM9;H3BN15;H3BU69	P41240	Tyrosine-protein kinase CSK	CSK	sp|P41240|CSK_HUMAN Tyrosine-protein kinase CSK OS=Homo sapiens OX=9606 GN=CSK PE=1 SV=1
2.97663855552673	2.87634992599487	+	Keep	Discard	+_Keep	+_Discard	18.125	2814400	0	3	0	2	11.935	32.892	1.96228834661839	2.9264942407608	P16333;C9J0K5;C9K098;C9JVV5;C9J869;C9JAB9;P16333-2	P16333;C9J0K5;C9K098;C9JVV5;C9J869	Cytoplasmic protein NCK1	NCK1	sp|P16333|NCK1_HUMAN Cytoplasmic protein NCK1 OS=Homo sapiens OX=9606 GN=NCK1 PE=1 SV=1;tr|C9J0K5|C9J0K5_HUMAN Cytoplasmic protein NCK1 (Fragment) OS=Homo sapiens OX=9606 GN=NCK1 PE=1 SV=1;tr|C9K098|C9K098_HUMAN Cytoplasmic protein NCK1 (Fragment) OS=Homo
2.88606238365173	2.96038198471069	+	Keep	Discard	+_Keep	+_Discard	21.333	6235200	0	5	0	4	150.77	43.218	2.09193172019049	2.92322218418121	P45974;P45974-2;F5H571	P45974;P45974-2	Ubiquitin carboxyl-terminal hydrolase 5	USP5	sp|P45974|UBP5_HUMAN Ubiquitin carboxyl-terminal hydrolase 5 OS=Homo sapiens OX=9606 GN=USP5 PE=1 SV=2;sp|P45974-2|UBP5_HUMAN Isoform Short of Ubiquitin carboxyl-terminal hydrolase 5 OS=Homo sapiens OX=9606 GN=USP5
2.86179661750793	2.96091938018799	+	Keep	Discard	+_Keep	+_Discard	166.54	158600000	0	1	0	1	32.703	121.23	1.96511403441262	2.91135799884796	P17066;P48741	P17066;P48741	Heat shock 70 kDa protein 6;Putative heat shock 70 kDa protein 7	HSPA6;HSPA7	sp|P17066|HSP76_HUMAN Heat shock 70 kDa protein 6 OS=Homo sapiens OX=9606 GN=HSPA6 PE=1 SV=2;sp|P48741|HSP77_HUMAN Putative heat shock 70 kDa protein 7 OS=Homo sapiens OX=9606 GN=HSPA7 PE=5 SV=2
2.95733880996704	2.83745884895325	+	Keep	Discard	+_Keep	+_Discard	146.17	16715000	0	6	0	7	48.896	44.359	1.88047350397606	2.89739882946014	A0A286YF22;A0A2C9F2M7;O43175;A0A286YFA2;A0A286YFL2;A0A286YFM8;A0A286YER3;A0A286YFC8;A0A286YFB2;A0A286YF34;A0A286YF78;A0A286YFF3;A0A286YFK5	A0A286YF22;A0A2C9F2M7;O43175;A0A286YFA2;A0A286YFL2;A0A286YFM8	D-3-phosphoglycerate dehydrogenase	PHGDH	tr|A0A286YF22|A0A286YF22_HUMAN D-3-phosphoglycerate dehydrogenase OS=Homo sapiens OX=9606 GN=PHGDH PE=1 SV=1;tr|A0A2C9F2M7|A0A2C9F2M7_HUMAN D-3-phosphoglycerate dehydrogenase OS=Homo sapiens OX=9606 GN=PHGDH PE=1 SV=1;sp|O43175|SERA_HUMAN D-3-phosphoglycer
3.03674936294556	2.73127007484436	+	Keep	Discard	+_Keep	+_Discard	116.24	10869000	0	2	0	2	3.6557	12.74	1.47257037383591	2.88400971889496	Q9ULZ3-3;Q9ULZ3-2;Q9ULZ3	Q9ULZ3-3;Q9ULZ3-2;Q9ULZ3	Apoptosis-associated speck-like protein containing a CARD	PYCARD	sp|Q9ULZ3-3|ASC_HUMAN Isoform 3 of Apoptosis-associated speck-like protein containing a CARD OS=Homo sapiens OX=9606 GN=PYCARD;sp|Q9ULZ3-2|ASC_HUMAN Isoform 2 of Apoptosis-associated speck-like protein containing a CARD OS=Homo sapiens OX=9606 GN=PYCARD;sp
2.8670859336853	2.8621141910553	+	Keep	Discard	+_Keep	+_Discard	323.31	82921000	0	21	0	12	110.75	40.173	3.25770534013235	2.8646000623703	P18206;P18206-2;P18206-3	P18206;P18206-2	Vinculin	VCL	sp|P18206|VINC_HUMAN Vinculin OS=Homo sapiens OX=9606 GN=VCL PE=1 SV=4;sp|P18206-2|VINC_HUMAN Isoform 1 of Vinculin OS=Homo sapiens OX=9606 GN=VCL
2.95494079589844	2.69501376152039	+	Keep	Discard	+_Keep	+_Discard	127.98	152920000	0	5	0	5	6.4992	27.688	1.53361949046513	2.82497727870941	P16150;C9JUK7	P16150	Leukosialin	SPN	sp|P16150|LEUK_HUMAN Leukosialin OS=Homo sapiens OX=9606 GN=SPN PE=1 SV=1
3.02007532119751	2.59977006912231	+	Keep	Discard	+_Keep	+_Discard	57.188	20252000	0	4	0	3	12.989	34.742	1.32308720878459	2.80992269515991	Q9BUL8;C9J5C3;C9J932;H7C5M9;C9JSA3;C9JND6;C9J363;C9J6F3;F8WDF3	Q9BUL8;C9J5C3;C9J932;H7C5M9;C9JSA3;C9JND6;C9J363;C9J6F3	Programmed cell death protein 10	PDCD10	sp|Q9BUL8|PDC10_HUMAN Programmed cell death protein 10 OS=Homo sapiens OX=9606 GN=PDCD10 PE=1 SV=1;tr|C9J5C3|C9J5C3_HUMAN Programmed cell death protein 10 (Fragment) OS=Homo sapiens OX=9606 GN=PDCD10 PE=1 SV=1;tr|C9J932|C9J932_HUMAN Programmed cell death p
2.7953929901123	2.82332134246826	+	Keep	Discard	+_Keep	+_Discard	323.31	39139000	0	4	0	5	41.505	91.281	2.49971509078357	2.80935716629028	J3QTS8;A0A087WUI4;A0A087X1U0;Q15661-2;Q15661;P20231;A0A0C4DGM1;A0A0C4DFZ7;Q9BZJ3-2;Q9BZJ3	J3QTS8;A0A087WUI4;A0A087X1U0;Q15661-2;Q15661;P20231;A0A0C4DGM1	Tryptase alpha/beta-1;Tryptase beta-2	TPSAB1;TPSB2	tr|J3QTS8|J3QTS8_HUMAN Tryptase alpha/beta-1 OS=Homo sapiens OX=9606 GN=TPSAB1 PE=1 SV=1;tr|A0A087WUI4|A0A087WUI4_HUMAN Tryptase beta-2 OS=Homo sapiens OX=9606 GN=TPSB2 PE=1 SV=1;tr|A0A087X1U0|A0A087X1U0_HUMAN Tryptase beta-2 OS=Homo sapiens OX=9606 GN=TPS
2.96998858451843	2.61746311187744	+	Keep	Discard	+_Keep	+_Discard	7.2517	10066000	0	2	0	2	91.971	40.819	1.39671842095643	2.79372584819794	E9PGG1;E7EQU2;E7EQL5;E7EV09;E7ESD3;E7EMU4;E7ETL8;E7ET01;E7ERH4;E7ERR6;E7EUM4;Q13409-6;Q13409-3;Q13409-7;Q13409-2;Q13409-5;Q13409;E7EU01	E9PGG1;E7EQU2;E7EQL5;E7EV09;E7ESD3;E7EMU4;E7ETL8;E7ET01;E7ERH4;E7ERR6;E7EUM4;Q13409-6;Q13409-3;Q13409-7;Q13409-2;Q13409-5;Q13409;E7EU01	Cytoplasmic dynein 1 intermediate chain 2	DYNC1I2	tr|E9PGG1|E9PGG1_HUMAN Cytoplasmic dynein 1 intermediate chain 2 (Fragment) OS=Homo sapiens OX=9606 GN=DYNC1I2 PE=1 SV=1;tr|E7EQU2|E7EQU2_HUMAN Cytoplasmic dynein 1 intermediate chain 2 (Fragment) OS=Homo sapiens OX=9606 GN=DYNC1I2 PE=1 SV=1;tr|E7EQL5|E7EQ
2.89122486114502	2.66448283195496	+	Keep	Discard	+_Keep	+_Discard	87.942	15089000	0	14	0	7	45.439	39.051	1.58556819036977	2.77785384654999	A8MQ02;J3KN01;P55196;P55196-5;Q5TIG5;P55196-6;H0Y8L4;H0Y8U8;H0Y948;H0YA98	A8MQ02;J3KN01;P55196;P55196-5;Q5TIG5;P55196-6	Afadin	MLLT4	tr|A8MQ02|A8MQ02_HUMAN Afadin OS=Homo sapiens OX=9606 GN=AFDN PE=1 SV=2;tr|J3KN01|J3KN01_HUMAN Afadin OS=Homo sapiens OX=9606 GN=AFDN PE=1 SV=1;sp|P55196|AFAD_HUMAN Afadin OS=Homo sapiens OX=9606 GN=AFDN PE=1 SV=3;sp|P55196-5|AFAD_HUMAN Isoform 5 of Afadin
2.96991491317749	2.57628035545349	+	Keep	Discard	+_Keep	+_Discard	56.932	11375000	0	4	0	3	117.86	17.965	1.34574944845617	2.77309763431549	A0A2R8Y5S7;P35241;P35241-5;A0A2R8Y7M3;P35241-4;P35241-2;A0A2R8Y4H6	A0A2R8Y5S7;P35241;P35241-5;A0A2R8Y7M3;P35241-4	Radixin	RDX	tr|A0A2R8Y5S7|A0A2R8Y5S7_HUMAN Radixin OS=Homo sapiens OX=9606 GN=RDX PE=1 SV=1;sp|P35241|RADI_HUMAN Radixin OS=Homo sapiens OX=9606 GN=RDX PE=1 SV=1;sp|P35241-5|RADI_HUMAN Isoform 5 of Radixin OS=Homo sapiens OX=9606 GN=RDX;tr|A0A2R8Y7M3|A0A2R8Y7M3_HUMAN
2.67321729660034	2.86665081977844	+	Keep	Discard	+_Keep	+_Discard	94.33	189870000	0	4	0	3	10.329	129.97	1.65326396077568	2.76993405818939	P31949	P31949	Protein S100-A11;Protein S100-A11, N-terminally processed	S100A11	sp|P31949|S10AB_HUMAN Protein S100-A11 OS=Homo sapiens OX=9606 GN=S100A11 PE=1 SV=2
2.92956376075745	2.56571888923645	+	Keep	Discard	+_Keep	+_Discard	323.31	259390000	0	7	0	7	12.735	10.079	1.37582707471306	2.74764132499695	P31946-2;P31946;Q4VY20;Q4VY19;A0A0J9YWE8;A0A0J9YWZ2	P31946-2;P31946	14-3-3 protein beta/alpha;14-3-3 protein beta/alpha, N-terminally processed	YWHAB	sp|P31946-2|1433B_HUMAN Isoform Short of 14-3-3 protein beta/alpha OS=Homo sapiens OX=9606 GN=YWHAB;sp|P31946|1433B_HUMAN 14-3-3 protein beta/alpha OS=Homo sapiens OX=9606 GN=YWHAB PE=1 SV=3
2.85654759407043	2.61588716506958	+	Keep	Discard	+_Keep	+_Discard	5.992	12417000	0	2	0	2	45.407	23.071	1.55317551870898	2.73621737957001	Q9H8W4	Q9H8W4	Pleckstrin homology domain-containing family F member 2	PLEKHF2	sp|Q9H8W4|PKHF2_HUMAN Pleckstrin homology domain-containing family F member 2 OS=Homo sapiens OX=9606 GN=PLEKHF2 PE=1 SV=1
2.72307801246643	2.71514654159546	+	Keep	Discard	+_Keep	+_Discard	11.039	8118600	0	3	0	2	7.3117	73.037	3.0322235877976	2.71911227703094	Q9ULR3	Q9ULR3	Protein phosphatase 1H	PPM1H	sp|Q9ULR3|PPM1H_HUMAN Protein phosphatase 1H OS=Homo sapiens OX=9606 GN=PPM1H PE=1 SV=2
2.8501992225647	2.57145833969116	+	Keep	Discard	+_Keep	+_Discard	323.31	67430000	0	13	0	11	23.85	26.574	1.48543350046846	2.71082878112793	Q8N392;Q8N392-2	Q8N392;Q8N392-2	Rho GTPase-activating protein 18	ARHGAP18	sp|Q8N392|RHG18_HUMAN Rho GTPase-activating protein 18 OS=Homo sapiens OX=9606 GN=ARHGAP18 PE=1 SV=3;sp|Q8N392-2|RHG18_HUMAN Isoform 2 of Rho GTPase-activating protein 18 OS=Homo sapiens OX=9606 GN=ARHGAP18
2.66925358772278	2.75122809410095	+	Keep	Discard	+_Keep	+_Discard	5.8067	7310800	0	2	0	2	15.415	39.481	2.0165120535708	2.71024084091187	H7BXS3;P48426-2;P48426;P78356;S4R320	H7BXS3;P48426-2;P48426;P78356;S4R320	Phosphatidylinositol 5-phosphate 4-kinase type-2 alpha;Phosphatidylinositol 5-phosphate 4-kinase type-2 beta	PIP4K2A;PIP4K2B	tr|H7BXS3|H7BXS3_HUMAN Phosphatidylinositol 5-phosphate 4-kinase type-2 alpha OS=Homo sapiens OX=9606 GN=PIP4K2A PE=1 SV=1;sp|P48426-2|PI42A_HUMAN Isoform 2 of Phosphatidylinositol 5-phosphate 4-kinase type-2 alpha OS=Homo sapiens OX=9606 GN=PIP4K2A;sp|P48
2.85457420349121	2.56496334075928	+	Keep	Discard	+_Keep	+_Discard	190.6	15458000	0	7	0	4	80.875	52.982	1.46868014617243	2.70976877212524	Q9Y617-2;Q9Y617	Q9Y617-2;Q9Y617	Phosphoserine aminotransferase	PSAT1	sp|Q9Y617-2|SERC_HUMAN Isoform 2 of Phosphoserine aminotransferase OS=Homo sapiens OX=9606 GN=PSAT1;sp|Q9Y617|SERC_HUMAN Phosphoserine aminotransferase OS=Homo sapiens OX=9606 GN=PSAT1 PE=1 SV=2
2.70170426368713	2.6948356628418	+	Keep	Discard	+_Keep	+_Discard	142.84	7697000	0	4	0	4	46.883	7.9151	3.09136722712281	2.69826996326447	P43405-2;P43405	P43405-2;P43405	Tyrosine-protein kinase SYK	SYK	sp|P43405-2|KSYK_HUMAN Isoform Short of Tyrosine-protein kinase SYK OS=Homo sapiens OX=9606 GN=SYK;sp|P43405|KSYK_HUMAN Tyrosine-protein kinase SYK OS=Homo sapiens OX=9606 GN=SYK PE=1 SV=1
2.84016108512878	2.48949146270752	+	Keep	Discard	+_Keep	+_Discard	12.117	8680500	0	3	0	2	66.572	58.55	1.37854615873471	2.66482627391815	P20618	P20618	Proteasome subunit beta type-1	PSMB1	sp|P20618|PSB1_HUMAN Proteasome subunit beta type-1 OS=Homo sapiens OX=9606 GN=PSMB1 PE=1 SV=2
2.79995775222778	2.51578807830811	+	Keep	Discard	+_Keep	+_Discard	323.31	30945000	0	11	0	11	41.514	97.583	1.46851954825317	2.65787291526794	Q86YV0;Q86YV0-2;M0QX12;V9GYD1	Q86YV0;Q86YV0-2	RAS protein activator like-3	RASAL3	sp|Q86YV0|RASL3_HUMAN RAS protein activator like-3 OS=Homo sapiens OX=9606 GN=RASAL3 PE=1 SV=2;sp|Q86YV0-2|RASL3_HUMAN Isoform 2 of RAS protein activator like-3 OS=Homo sapiens OX=9606 GN=RASAL3
2.83274817466736	2.45457077026367	+	Keep	Discard	+_Keep	+_Discard	95.997	21371000	0	6	0	5	45.948	40.189	1.34239877167198	2.64365947246552	Q9Y696	Q9Y696	Chloride intracellular channel protein 4	CLIC4	sp|Q9Y696|CLIC4_HUMAN Chloride intracellular channel protein 4 OS=Homo sapiens OX=9606 GN=CLIC4 PE=1 SV=4
2.72331833839417	2.54280281066895	+	Keep	Discard	+_Keep	+_Discard	24.548	2538300	0	1	0	2	28.772	26.48	1.66126617356194	2.63306057453156	O95747	O95747	Serine/threonine-protein kinase OSR1	OXSR1	sp|O95747|OXSR1_HUMAN Serine/threonine-protein kinase OSR1 OS=Homo sapiens OX=9606 GN=OXSR1 PE=1 SV=1
2.72805118560791	2.47757363319397	+	Keep	Discard	+_Keep	+_Discard	16.263	4854600	0	5	0	3	82.346	80.138	1.51415875685587	2.60281240940094	Q9NZW5;B8ZZG1;C9J4Q3	Q9NZW5;B8ZZG1;C9J4Q3	MAGUK p55 subfamily member 6	MPP6	sp|Q9NZW5|MPP6_HUMAN MAGUK p55 subfamily member 6 OS=Homo sapiens OX=9606 GN=MPP6 PE=1 SV=2;tr|B8ZZG1|B8ZZG1_HUMAN MAGUK p55 subfamily member 6 OS=Homo sapiens OX=9606 GN=MPP6 PE=1 SV=1;tr|C9J4Q3|C9J4Q3_HUMAN MAGUK p55 subfamily member 6 (Fragment) OS=Homo
2.77597761154175	2.42816925048828	+	Keep	Discard	+_Keep	+_Discard	323.31	148920000	0	14	0	12	47.026	110.61	1.37177476729333	2.60207343101501	P08758;D6RBL5;D6RBE9;E9PHT9;D6RCN3	P08758;D6RBL5;D6RBE9	Annexin A5;Annexin	ANXA5	sp|P08758|ANXA5_HUMAN Annexin A5 OS=Homo sapiens OX=9606 GN=ANXA5 PE=1 SV=2;tr|D6RBL5|D6RBL5_HUMAN Annexin OS=Homo sapiens OX=9606 GN=ANXA5 PE=1 SV=1;tr|D6RBE9|D6RBE9_HUMAN Annexin OS=Homo sapiens OX=9606 GN=ANXA5 PE=1 SV=1
2.68493103981018	2.51442527770996	+	Keep	Discard	+_Keep	+_Discard	30.284	6375100	0	6	0	3	42.678	14.17	1.68048600874992	2.59967815876007	O00534;B4DHS6;O00534-3;O00534-2;O00534-4	O00534;B4DHS6;O00534-3;O00534-2;O00534-4	von Willebrand factor A domain-containing protein 5A	VWA5A	sp|O00534|VMA5A_HUMAN von Willebrand factor A domain-containing protein 5A OS=Homo sapiens OX=9606 GN=VWA5A PE=1 SV=2;tr|B4DHS6|B4DHS6_HUMAN cDNA FLJ55206, highly similar to Loss of heterozygosity 11 chromosomal region 2 gene A protein OS=Homo sapiens OX=9
2.70889353752136	2.4693911075592	+	Keep	Discard	+_Keep	+_Discard	315.59	5293000	0	2	0	2	24.532	35.215	1.53130526426142	2.58914232254028	F5GYN4;J3KR44;F5GYJ8;Q96FW1;F5H6Q1	F5GYN4;J3KR44;F5GYJ8;Q96FW1;F5H6Q1	Ubiquitin thioesterase OTUB1	OTUB1	tr|F5GYN4|F5GYN4_HUMAN Ubiquitinyl hydrolase 1 OS=Homo sapiens OX=9606 GN=OTUB1 PE=1 SV=1;tr|J3KR44|J3KR44_HUMAN Ubiquitin thioesterase OS=Homo sapiens OX=9606 GN=OTUB1 PE=1 SV=2;tr|F5GYJ8|F5GYJ8_HUMAN Ubiquitinyl hydrolase 1 OS=Homo sapiens OX=9606 GN=OTU
2.49842953681946	2.67278742790222	+	Keep	Discard	+_Keep	+_Discard	12.214	8495300	0	5	0	4	26.69	33.574	1.66843552190356	2.58560848236084	P78504;P78504-2;Q9Y219-2;Q9Y219	P78504;P78504-2	Protein jagged-1	JAG1	sp|P78504|JAG1_HUMAN Protein jagged-1 OS=Homo sapiens OX=9606 GN=JAG1 PE=1 SV=3;sp|P78504-2|JAG1_HUMAN Isoform 2 of Protein jagged-1 OS=Homo sapiens OX=9606 GN=JAG1
2.74090600013733	2.42341685295105	+	Keep	Discard	+_Keep	+_Discard	31.165	9157800	0	3	0	3	88.796	143.69	1.40795061800321	2.58216142654419	P61081;M0QX69	P61081	NEDD8-conjugating enzyme Ubc12	UBE2M	sp|P61081|UBC12_HUMAN NEDD8-conjugating enzyme Ubc12 OS=Homo sapiens OX=9606 GN=UBE2M PE=1 SV=1
2.4395432472229	2.72185373306274	+	Keep	Discard	+_Keep	+_Discard	4.4869	2970100	0	2	0	2	3.9344	126.66	1.45859266494757	2.58069849014282	Q5TGY6;P09769	Q5TGY6;P09769	Tyrosine-protein kinase Fgr	FGR	tr|Q5TGY6|Q5TGY6_HUMAN Tyrosine-protein kinase (Fragment) OS=Homo sapiens OX=9606 GN=FGR PE=1 SV=8;sp|P09769|FGR_HUMAN Tyrosine-protein kinase Fgr OS=Homo sapiens OX=9606 GN=FGR PE=1 SV=2
2.6047830581665	2.54163885116577	+	Keep	Discard	+_Keep	+_Discard	10.453	6203800	0	2	0	2	10.392	2.6829	2.10731354248363	2.57321095466614	P48059;F8WB59;A0A0J9YYC1;A0A0M3HER1;A0A0J9YXC7;P48059-4;P48059-2;P48059-5;P48059-3	P48059;F8WB59;A0A0J9YYC1;A0A0M3HER1;A0A0J9YXC7;P48059-4;P48059-2;P48059-5;P48059-3	LIM and senescent cell antigen-like-containing domain protein 1	LIMS1	sp|P48059|LIMS1_HUMAN LIM and senescent cell antigen-like-containing domain protein 1 OS=Homo sapiens OX=9606 GN=LIMS1 PE=1 SV=4;tr|F8WB59|F8WB59_HUMAN LIM and senescent cell antigen-like-containing domain protein 1 OS=Homo sapiens OX=9606 GN=LIMS1 PE=1 SV
2.56113052368164	2.54396605491638	+	Keep	Discard	+_Keep	+_Discard	3.2345	4255700	0	2	0	2	52.811	43.068	2.66949510934128	2.55254828929901	Q9UJ68-2;Q9UJ68-3;Q9UJ68-4;Q9UJ68-5;Q9UJ68	Q9UJ68-2;Q9UJ68-3;Q9UJ68-4;Q9UJ68-5;Q9UJ68	Mitochondrial peptide methionine sulfoxide reductase	MSRA	sp|Q9UJ68-2|MSRA_HUMAN Isoform 2 of Mitochondrial peptide methionine sulfoxide reductase OS=Homo sapiens OX=9606 GN=MSRA;sp|Q9UJ68-3|MSRA_HUMAN Isoform 3 of Mitochondrial peptide methionine sulfoxide reductase OS=Homo sapiens OX=9606 GN=MSRA;sp|Q9UJ68-4|MS
2.48080801963806	2.61579298973083	+	Keep	Discard	+_Keep	+_Discard	323.31	22376000	0	2	0	2	47.44	10.759	1.77321661571769	2.54830050468445	P59768;G3V2C9;G3V3J9;G3V2N0	P59768;G3V2C9;G3V3J9;G3V2N0	Guanine nucleotide-binding protein G(I)/G(S)/G(O) subunit gamma-2;Guanine nucleotide-binding protein subunit gamma	GNG2	sp|P59768|GBG2_HUMAN Guanine nucleotide-binding protein G(I)/G(S)/G(O) subunit gamma-2 OS=Homo sapiens OX=9606 GN=GNG2 PE=1 SV=2;tr|G3V2C9|G3V2C9_HUMAN Guanine nucleotide-binding protein G(I)/G(S)/G(O) subunit gamma-2 (Fragment) OS=Homo sapiens OX=9606 GN=
2.50987315177917	2.5802903175354	+	Keep	Discard	+_Keep	+_Discard	22.315	8294900	0	7	0	6	27.502	22.451	2.05520076843327	2.54508173465729	P42356;P42356-2;A4QPH2-2;A4QPH2-4;A4QPH2;Q8N8J0;A8MTF1	P42356;P42356-2	Phosphatidylinositol 4-kinase alpha	PI4KA	sp|P42356|PI4KA_HUMAN Phosphatidylinositol 4-kinase alpha OS=Homo sapiens OX=9606 GN=PI4KA PE=1 SV=4;sp|P42356-2|PI4KA_HUMAN Isoform 2 of Phosphatidylinositol 4-kinase alpha OS=Homo sapiens OX=9606 GN=PI4KA
2.48944020271301	2.59753108024597	+	Keep	Discard	+_Keep	+_Discard	323.31	66593000	0	12	0	9	69.935	17.516	1.86885546911801	2.54348564147949	P20020-1;P20020-2;P20020-4;P20020-6;P20020;P20020-5;E7ERY9;Q01814-7;Q01814-6;Q01814-3;Q01814-8;Q01814-5;Q01814;Q01814-4;Q01814-2;A0A2U3TZI3;A0A2U3U055;A0A2R8Y4R4;A0A2R8Y535;F8W1V5	P20020-1;P20020-2;P20020-4;P20020-6;P20020;P20020-5;E7ERY9	Plasma membrane calcium-transporting ATPase 1;Calcium-transporting ATPase	ATP2B1	sp|P20020-1|AT2B1_HUMAN Isoform D of Plasma membrane calcium-transporting ATPase 1 OS=Homo sapiens OX=9606 GN=ATP2B1;sp|P20020-2|AT2B1_HUMAN Isoform A of Plasma membrane calcium-transporting ATPase 1 OS=Homo sapiens OX=9606 GN=ATP2B1;sp|P20020-4|AT2B1_HUMA
2.70327806472778	2.37681818008423	+	Keep	Discard	+_Keep	+_Discard	3.5883	3562600	0	1	0	2	52.198	1.4831	1.38875875887967	2.54004812240601	Q9Y4H4;E9PIE9;E9PIP3	Q9Y4H4;E9PIE9;E9PIP3	G-protein-signaling modulator 3	GPSM3	sp|Q9Y4H4|GPSM3_HUMAN G-protein-signaling modulator 3 OS=Homo sapiens OX=9606 GN=GPSM3 PE=1 SV=1;tr|E9PIE9|E9PIE9_HUMAN G-protein-signaling modulator 3 OS=Homo sapiens OX=9606 GN=GPSM3 PE=1 SV=1;tr|E9PIP3|E9PIP3_HUMAN G-protein-signaling modulator 3 OS=Hom
2.49510669708252	2.57461023330688	+	Keep	Discard	+_Keep	+_Discard	323.31	18297000	0	6	0	6	77.262	46.955	2.0007527397681	2.5348584651947	Q9H4G0;Q9H4G0-4;Q9H4G0-3;X6RC15	Q9H4G0;Q9H4G0-4;Q9H4G0-3	Band 4.1-like protein 1	EPB41L1	sp|Q9H4G0|E41L1_HUMAN Band 4.1-like protein 1 OS=Homo sapiens OX=9606 GN=EPB41L1 PE=1 SV=2;sp|Q9H4G0-4|E41L1_HUMAN Isoform 4 of Band 4.1-like protein 1 OS=Homo sapiens OX=9606 GN=EPB41L1;sp|Q9H4G0-3|E41L1_HUMAN Isoform 3 of Band 4.1-like protein 1 OS=Homo
2.69939613342285	2.36050462722778	+	Keep	Discard	+_Keep	+_Discard	13.673	5465500	0	3	0	2	6.854	20.197	1.37084931557803	2.52995038032532	Q9UEY8-2;Q9UEY8	Q9UEY8-2;Q9UEY8	Gamma-adducin	ADD3	sp|Q9UEY8-2|ADDG_HUMAN Isoform 1 of Gamma-adducin OS=Homo sapiens OX=9606 GN=ADD3;sp|Q9UEY8|ADDG_HUMAN Gamma-adducin OS=Homo sapiens OX=9606 GN=ADD3 PE=1 SV=1
2.40631890296936	2.64786696434021	+	Keep	Discard	+_Keep	+_Discard	18.056	3064600	0	4	0	4	35.781	17.017	1.51709785240751	2.52709293365479	Q96D71-3;Q96D71;E9PMG1;Q96D71-2;Q96D71-4;H0YDT0;F2Z3L2;H0YE89;H0YCF0;H0YE73;H7C1V2;Q8NFH8-3;Q8NFH8-2;Q8NFH8-4;Q8NFH8	Q96D71-3;Q96D71;E9PMG1;Q96D71-2;Q96D71-4;H0YDT0	RalBP1-associated Eps domain-containing protein 1	REPS1	sp|Q96D71-3|REPS1_HUMAN Isoform 3 of RalBP1-associated Eps domain-containing protein 1 OS=Homo sapiens OX=9606 GN=REPS1;sp|Q96D71|REPS1_HUMAN RalBP1-associated Eps domain-containing protein 1 OS=Homo sapiens OX=9606 GN=REPS1 PE=1 SV=3;tr|E9PMG1|E9PMG1_HUMA
2.56379270553589	2.48854064941406	+	Keep	Discard	+_Keep	+_Discard	122.87	16163000	0	8	0	8	10.04	104.45	2.0231256165625	2.52616667747498	C9J6P4;Q7Z2W4;Q7Z2W4-2;Q7Z2W4-3;H7C5K1;Q7Z2W4-4;Q7Z2W4-5	C9J6P4;Q7Z2W4;Q7Z2W4-2;Q7Z2W4-3	Zinc finger CCCH-type antiviral protein 1	ZC3HAV1	tr|C9J6P4|C9J6P4_HUMAN Zinc finger CCCH-type antiviral protein 1 OS=Homo sapiens OX=9606 GN=ZC3HAV1 PE=1 SV=1;sp|Q7Z2W4|ZCCHV_HUMAN Zinc finger CCCH-type antiviral protein 1 OS=Homo sapiens OX=9606 GN=ZC3HAV1 PE=1 SV=3;sp|Q7Z2W4-2|ZCCHV_HUMAN Isoform 2 of
2.4649817943573	2.57698154449463	+	Keep	Discard	+_Keep	+_Discard	323.31	225610000	0	25	0	24	52.31	76.943	1.84957392429453	2.52098166942596	O43491;Q6R5J7;E9PMV8;Q6ZSX4;E9PN54;E9PPC9	O43491	Band 4.1-like protein 2	EPB41L2	sp|O43491|E41L2_HUMAN Band 4.1-like protein 2 OS=Homo sapiens OX=9606 GN=EPB41L2 PE=1 SV=1
2.33890914916992	2.69358730316162	+	Keep	Discard	+_Keep	+_Discard	61.739	14336000	0	7	0	8	49.851	22.386	1.3487864317675	2.51624822616577	O75955;O75955-2;A0A140T9R1;A0A140T9W4;A0A140T9X0;A0A140T974;A2AB10;A2AB09;A0A140T959;A2AB12;A0A140T907;A0A0G2JJQ6;A0A140T905;A2AB13;A0A140T9C3;A2ABJ5;A2AB11	O75955;O75955-2;A0A140T9R1;A0A140T9W4	Flotillin-1	FLOT1	sp|O75955|FLOT1_HUMAN Flotillin-1 OS=Homo sapiens OX=9606 GN=FLOT1 PE=1 SV=3;sp|O75955-2|FLOT1_HUMAN Isoform 2 of Flotillin-1 OS=Homo sapiens OX=9606 GN=FLOT1;tr|A0A140T9R1|A0A140T9R1_HUMAN Flotillin (Fragment) OS=Homo sapiens OX=9606 GN=FLOT1 PE=1 SV=1;tr
2.59397530555725	2.43565535545349	+	Keep	Discard	+_Keep	+_Discard	82.047	18720000	0	7	0	4	114.06	12.563	1.69826370331577	2.51481533050537	E7EV99;E7ENY0;P35611-2;P35611-6;P35611;P35611-3;P35611-4;H0Y9H2;A0A0A0MSR2;P35611-5;D6RF25;D6RJE2;D6RAH3	E7EV99;E7ENY0;P35611-2;P35611-6;P35611;P35611-3;P35611-4;H0Y9H2;A0A0A0MSR2;P35611-5	Alpha-adducin	ADD1	tr|E7EV99|E7EV99_HUMAN Alpha-adducin OS=Homo sapiens OX=9606 GN=ADD1 PE=1 SV=1;tr|E7ENY0|E7ENY0_HUMAN Alpha-adducin OS=Homo sapiens OX=9606 GN=ADD1 PE=1 SV=1;sp|P35611-2|ADDA_HUMAN Isoform 2 of Alpha-adducin OS=Homo sapiens OX=9606 GN=ADD1;sp|P35611-6|ADDA
2.58479428291321	2.40574741363525	+	Keep	Discard	+_Keep	+_Discard	27.506	4601300	0	3	0	5	10.852	12.221	1.64148706801096	2.49527084827423	P33527-8;P33527-6;P33527-7;P33527-5;P33527-4;P33527-2;P33527-3;P33527;I3L4X2;P33527-9;A0A0A0MS99	P33527-8;P33527-6;P33527-7;P33527-5;P33527-4;P33527-2;P33527-3;P33527;I3L4X2;P33527-9;A0A0A0MS99	Multidrug resistance-associated protein 1	ABCC1	sp|P33527-8|MRP1_HUMAN Isoform 8 of Multidrug resistance-associated protein 1 OS=Homo sapiens OX=9606 GN=ABCC1;sp|P33527-6|MRP1_HUMAN Isoform 6 of Multidrug resistance-associated protein 1 OS=Homo sapiens OX=9606 GN=ABCC1;sp|P33527-7|MRP1_HUMAN Isoform 7 o
2.58918833732605	2.4000186920166	+	Keep	Discard	+_Keep	+_Discard	323.31	34583000	0	6	0	4	63.646	32.093	1.61750793827234	2.49460351467133	A0A1W2PQT7;O43561-5;O43561;O43561-4;O43561-2;O43561-3;H3BQD8;C7C5T5	A0A1W2PQT7;O43561-5;O43561;O43561-4;O43561-2;O43561-3	Linker for activation of T-cells family member 1	LAT	tr|A0A1W2PQT7|A0A1W2PQT7_HUMAN Linker for activation of T-cells family member 1 OS=Homo sapiens OX=9606 GN=LAT PE=1 SV=1;sp|O43561-5|LAT_HUMAN Isoform 5 of Linker for activation of T-cells family member 1 OS=Homo sapiens OX=9606 GN=LAT;sp|O43561|LAT_HUMAN
2.35653829574585	2.62126660346985	+	Keep	Discard	+_Keep	+_Discard	323.31	42891000	0	7	0	5	89.972	33.415	1.47076630141064	2.48890244960785	Q04917;A2IDB2;F8WEB6;A2IDB1	Q04917	14-3-3 protein eta	YWHAH	sp|Q04917|1433F_HUMAN 14-3-3 protein eta OS=Homo sapiens OX=9606 GN=YWHAH PE=1 SV=4
2.39135527610779	2.57330179214478	+	Keep	Discard	+_Keep	+_Discard	53.112	9864500	0	4	0	2	21.012	13.078	1.63225970901826	2.48232853412628	Q8NBY1;B4E0Y9;Q9P289-2;Q9P289-3;Q9P289;C9JJV0;C9JDH9	Q8NBY1;B4E0Y9;Q9P289-2;Q9P289-3;Q9P289	Serine/threonine-protein kinase 26	STK26	tr|Q8NBY1|Q8NBY1_HUMAN Serine/threonine-protein kinase 26 OS=Homo sapiens OX=9606 GN=STK26 PE=1 SV=1;tr|B4E0Y9|B4E0Y9_HUMAN Serine/threonine-protein kinase 26 OS=Homo sapiens OX=9606 GN=STK26 PE=1 SV=1;sp|Q9P289-2|STK26_HUMAN Isoform 2 of Serine/threonine-
2.42956233024597	2.52526712417603	+	Keep	Discard	+_Keep	+_Discard	19.89	3732500	0	2	0	2	56.351	23.274	1.91026889630706	2.477414727211	Q9Y6W5;Q9Y6W5-2;A0A590UJ74;Q9UPY6-2;Q9UPY6	Q9Y6W5;Q9Y6W5-2	Wiskott-Aldrich syndrome protein family member 2	WASF2	sp|Q9Y6W5|WASF2_HUMAN Wiskott-Aldrich syndrome protein family member 2 OS=Homo sapiens OX=9606 GN=WASF2 PE=1 SV=3;sp|Q9Y6W5-2|WASF2_HUMAN Isoform 2 of Wiskott-Aldrich syndrome protein family member 2 OS=Homo sapiens OX=9606 GN=WASF2
2.4240083694458	2.51629257202148	+	Keep	Discard	+_Keep	+_Discard	56.769	1436700	0	2	0	2	14.357	26.564	1.92479642449768	2.47015047073364	A0A3B3ITK7;P36871-3;P36871;P36871-2	A0A3B3ITK7;P36871-3;P36871;P36871-2	Phosphoglucomutase-1	PGM1	tr|A0A3B3ITK7|A0A3B3ITK7_HUMAN Phosphoglucomutase-1 OS=Homo sapiens OX=9606 GN=PGM1 PE=1 SV=1;sp|P36871-3|PGM1_HUMAN Isoform 3 of Phosphoglucomutase-1 OS=Homo sapiens OX=9606 GN=PGM1;sp|P36871|PGM1_HUMAN Phosphoglucomutase-1 OS=Homo sapiens OX=9606 GN=PGM1
2.44971990585327	2.4672794342041	+	Keep	Discard	+_Keep	+_Discard	18.348	13939000	0	7	0	6	28.081	24.612	2.64330902669084	2.45849967002869	Q7L576;Q7L576-2;Q7L576-3;A0A0G2JQT1;A0A0G2JR96;Q96F07;Q96F07-2;E7EVJ5;H7C229;E7EW33;H0YL50;A0A087WTQ3;A0A087WU52;A0A0G2JRX2;A0A087WVE1;A0A0G2JQH3;A0A087WWZ1;A0A0G2JRV9;A0A087WWL1;A0A087WVZ5	Q7L576;Q7L576-2;Q7L576-3;A0A0G2JQT1;A0A0G2JR96	Cytoplasmic FMR1-interacting protein 1	CYFIP1	sp|Q7L576|CYFP1_HUMAN Cytoplasmic FMR1-interacting protein 1 OS=Homo sapiens OX=9606 GN=CYFIP1 PE=1 SV=1;sp|Q7L576-2|CYFP1_HUMAN Isoform 2 of Cytoplasmic FMR1-interacting protein 1 OS=Homo sapiens OX=9606 GN=CYFIP1;sp|Q7L576-3|CYFP1_HUMAN Isoform 3 of Cyto
2.4553337097168	2.43704128265381	+	Keep	Discard	+_Keep	+_Discard	3.6783	6460700	0	2	0	2	52.067	15.398	2.62337030634268	2.4461874961853	K7ERP4;K7EKX7;R4GNE4;K7ENB4;A0A087X2I2;A0A087WT12;K7EJ20;P36969-2;P36969;A0A087X247;A0A0A0MTT1	K7ERP4;K7EKX7;R4GNE4;K7ENB4;A0A087X2I2;A0A087WT12;K7EJ20;P36969-2;P36969;A0A087X247;A0A0A0MTT1	Glutathione peroxidase;Phospholipid hydroperoxide glutathione peroxidase, mitochondrial	GPX4	tr|K7ERP4|K7ERP4_HUMAN Glutathione peroxidase (Fragment) OS=Homo sapiens OX=9606 GN=GPX4 PE=1 SV=1;tr|K7EKX7|K7EKX7_HUMAN Glutathione peroxidase (Fragment) OS=Homo sapiens OX=9606 GN=GPX4 PE=1 SV=3;tr|R4GNE4|R4GNE4_HUMAN Glutathione peroxidase (Fragment) O
2.54386711120605	2.33893775939941	+	Keep	Discard	+_Keep	+_Discard	10.989	7334900	0	2	0	2	3.4312	42.206	1.57343988091391	2.44140243530273	P17252;J3KRN5	P17252	Protein kinase C alpha type	PRKCA	sp|P17252|KPCA_HUMAN Protein kinase C alpha type OS=Homo sapiens OX=9606 GN=PRKCA PE=1 SV=4
2.51055693626404	2.3548469543457	+	Keep	Discard	+_Keep	+_Discard	6.5633	3428700	0	3	0	3	22.263	41.755	1.6910705267446	2.43270194530487	Q5T5C0-3;Q5T5C0-2;Q5T5C0;Q3B794	Q5T5C0-3;Q5T5C0-2;Q5T5C0;Q3B794	Syntaxin-binding protein 5	STXBP5	sp|Q5T5C0-3|STXB5_HUMAN Isoform 3 of Syntaxin-binding protein 5 OS=Homo sapiens OX=9606 GN=STXBP5;sp|Q5T5C0-2|STXB5_HUMAN Isoform 2 of Syntaxin-binding protein 5 OS=Homo sapiens OX=9606 GN=STXBP5;sp|Q5T5C0|STXB5_HUMAN Syntaxin-binding protein 5 OS=Homo sap
2.39569354057312	2.4491651058197	+	Keep	Discard	+_Keep	+_Discard	323.31	372800000	0	28	0	27	19.063	28.849	2.1532957233503	2.42242932319641	P05023;P05023-4;P05023-3;P05023-2;P13637-3;P13637;A0A0A0MT26;M0R116;A0A2R8YEY8;B1AKY9;P50993;H0Y7C1;Q5TC01;Q13733;E9PRA5;Q5TC02;M0QXF2;Q5TC05;A0A669K9X0;P20648;P54707;P54707-2	P05023;P05023-4;P05023-3;P05023-2	Sodium/potassium-transporting ATPase subunit alpha-1	ATP1A1	sp|P05023|AT1A1_HUMAN Sodium/potassium-transporting ATPase subunit alpha-1 OS=Homo sapiens OX=9606 GN=ATP1A1 PE=1 SV=1;sp|P05023-4|AT1A1_HUMAN Isoform 4 of Sodium/potassium-transporting ATPase subunit alpha-1 OS=Homo sapiens OX=9606 GN=ATP1A1;sp|P05023-3|A
2.43610858917236	2.40163040161133	+	Keep	Discard	+_Keep	+_Discard	323.31	61519000	0	6	0	6	16.422	36.996	2.34322523530481	2.41886949539185	P54709;C9JXZ1;C9JA36;P54709-2;H7C547;F8WBY4	P54709;C9JXZ1;C9JA36;P54709-2	Sodium/potassium-transporting ATPase subunit beta-3	ATP1B3	sp|P54709|AT1B3_HUMAN Sodium/potassium-transporting ATPase subunit beta-3 OS=Homo sapiens OX=9606 GN=ATP1B3 PE=1 SV=1;tr|C9JXZ1|C9JXZ1_HUMAN Sodium/potassium-transporting ATPase subunit beta-3 (Fragment) OS=Homo sapiens OX=9606 GN=ATP1B3 PE=1 SV=1;tr|C9JA3
2.52007031440735	2.30824422836304	+	Keep	Discard	+_Keep	+_Discard	153.84	13272000	0	2	0	2	10.163	15.005	1.55421438973221	2.41415727138519	Q8NHG7	Q8NHG7	Small VCP/p97-interacting protein	SVIP	sp|Q8NHG7|SVIP_HUMAN Small VCP/p97-interacting protein OS=Homo sapiens OX=9606 GN=SVIP PE=1 SV=1
2.4594841003418	2.35850882530212	+	Keep	Discard	+_Keep	+_Discard	323.31	15216000	0	4	0	3	34.954	35.925	1.87483456402255	2.40899646282196	P23634-7;P23634-6;P23634-8;P23634;P23634-5;P23634-4;P23634-3;P23634-2	P23634-7;P23634-6;P23634-8;P23634;P23634-5;P23634-4;P23634-3;P23634-2	Plasma membrane calcium-transporting ATPase 4	ATP2B4	sp|P23634-7|AT2B4_HUMAN Isoform ZB of Plasma membrane calcium-transporting ATPase 4 OS=Homo sapiens OX=9606 GN=ATP2B4;sp|P23634-6|AT2B4_HUMAN Isoform XB of Plasma membrane calcium-transporting ATPase 4 OS=Homo sapiens OX=9606 GN=ATP2B4;sp|P23634-8|AT2B4_HU
2.44861030578613	2.36686754226685	+	Keep	Discard	+_Keep	+_Discard	9.3665	2495000	0	4	0	3	29.21	31.112	1.96635165926542	2.40773892402649	F8W9W2;P43250-3;P43250;P43250-2;D6RHC7;D6RHX8;D6RDA3;P32298-3;P32298-4;P32298-2;P32298	F8W9W2;P43250-3;P43250;P43250-2;D6RHC7;D6RHX8	G protein-coupled receptor kinase 6	GRK6	tr|F8W9W2|F8W9W2_HUMAN G protein-coupled receptor kinase OS=Homo sapiens OX=9606 GN=GRK6 PE=1 SV=1;sp|P43250-3|GRK6_HUMAN Isoform GRK6C of G protein-coupled receptor kinase 6 OS=Homo sapiens OX=9606 GN=GRK6;sp|P43250|GRK6_HUMAN G protein-coupled receptor k
2.42347073554993	2.39086031913757	+	Keep	Discard	+_Keep	+_Discard	47.269	68907000	0	5	0	6	38.319	38.095	2.36530612546856	2.40716552734375	O95865;A0A140T971;Q5SSV3;Q5SRR8;H0Y7N1	O95865;A0A140T971;Q5SSV3;Q5SRR8;H0Y7N1	N(G),N(G)-dimethylarginine dimethylaminohydrolase 2	DDAH2	sp|O95865|DDAH2_HUMAN N(G),N(G)-dimethylarginine dimethylaminohydrolase 2 OS=Homo sapiens OX=9606 GN=DDAH2 PE=1 SV=1;tr|A0A140T971|A0A140T971_HUMAN Dimethylargininase (Fragment) OS=Homo sapiens OX=9606 GN=DDAH2 PE=1 SV=1;tr|Q5SSV3|Q5SSV3_HUMAN Dimethylargi
2.5400767326355	2.26993083953857	+	Keep	Discard	+_Keep	+_Discard	85.344	1946700	0	3	0	2	22.427	14.3	1.4471232786241	2.40500378608704	Q8TAF3-4;Q8TAF3-3;Q8TAF3;Q8TAF3-5	Q8TAF3-4;Q8TAF3-3;Q8TAF3;Q8TAF3-5	WD repeat-containing protein 48	WDR48	sp|Q8TAF3-4|WDR48_HUMAN Isoform 4 of WD repeat-containing protein 48 OS=Homo sapiens OX=9606 GN=WDR48;sp|Q8TAF3-3|WDR48_HUMAN Isoform 3 of WD repeat-containing protein 48 OS=Homo sapiens OX=9606 GN=WDR48;sp|Q8TAF3|WDR48_HUMAN WD repeat-containing protein 4
2.3889057636261	2.41513681411743	+	Keep	Discard	+_Keep	+_Discard	12.891	12755000	0	4	0	4	35.036	14.572	2.45891535742123	2.40202128887177	O95466;O95466-2;O95466-3;K7EJE6;K7EK60;A0A0A0MR62;Q96PY5;Q96PY5-3	O95466;O95466-2;O95466-3;K7EJE6;K7EK60	Formin-like protein 1	FMNL1	sp|O95466|FMNL1_HUMAN Formin-like protein 1 OS=Homo sapiens OX=9606 GN=FMNL1 PE=1 SV=3;sp|O95466-2|FMNL1_HUMAN Isoform 2 of Formin-like protein 1 OS=Homo sapiens OX=9606 GN=FMNL1;sp|O95466-3|FMNL1_HUMAN Isoform 3 of Formin-like protein 1 OS=Homo sapiens OX
2.47886824607849	2.31159043312073	+	Keep	Discard	+_Keep	+_Discard	21.408	3931800	0	5	0	3	21.272	28.736	1.65323505713035	2.39522933959961	Q99755-3;A6PW57;Q99755-2;Q99755-4;Q99755;A2A3N6	Q99755-3;A6PW57;Q99755-2;Q99755-4;Q99755	Phosphatidylinositol 4-phosphate 5-kinase type-1 alpha	PIP5K1A	sp|Q99755-3|PI51A_HUMAN Isoform 3 of Phosphatidylinositol 4-phosphate 5-kinase type-1 alpha OS=Homo sapiens OX=9606 GN=PIP5K1A;tr|A6PW57|A6PW57_HUMAN Phosphatidylinositol 4-phosphate 5-kinase type-1 alpha OS=Homo sapiens OX=9606 GN=PIP5K1A PE=1 SV=2;sp|Q99
2.45256900787354	2.33651185035706	+	Keep	Discard	+_Keep	+_Discard	323.31	41866000	0	9	0	8	33.838	35.326	1.8117851118786	2.3945404291153	Q9NWQ8	Q9NWQ8	Phosphoprotein associated with glycosphingolipid-enriched microdomains 1	PAG1	sp|Q9NWQ8|PHAG1_HUMAN Phosphoprotein associated with glycosphingolipid-enriched microdomains 1 OS=Homo sapiens OX=9606 GN=PAG1 PE=1 SV=2
2.432772397995	2.33319473266602	+	Keep	Discard	+_Keep	+_Discard	323.31	324410000	0	10	0	9	53.029	26.624	1.87617216351314	2.38298356533051	O00161;O00161-2;H3BM38;H3BV99;H3BP15;H3BQY9;H3BNE1;H3BR18;H3BPJ0;H3BNG6;H3BU94;H3BR99	O00161;O00161-2;H3BM38;H3BV99;H3BP15;H3BQY9;H3BNE1;H3BR18;H3BPJ0	Synaptosomal-associated protein 23;Synaptosomal-associated protein	SNAP23	sp|O00161|SNP23_HUMAN Synaptosomal-associated protein 23 OS=Homo sapiens OX=9606 GN=SNAP23 PE=1 SV=1;sp|O00161-2|SNP23_HUMAN Isoform SNAP-23b of Synaptosomal-associated protein 23 OS=Homo sapiens OX=9606 GN=SNAP23;tr|H3BM38|H3BM38_HUMAN Synaptosomal-associ
2.37909412384033	2.37951016426086	+	Keep	Discard	+_Keep	+_Discard	9.2033	15589000	0	2	0	1	15.449	56.28	4.25446394306458	2.3793021440506	P62330	P62330	ADP-ribosylation factor 6	ARF6	sp|P62330|ARF6_HUMAN ADP-ribosylation factor 6 OS=Homo sapiens OX=9606 GN=ARF6 PE=1 SV=2
2.19500112533569	2.53824019432068	+	Keep	Discard	+_Keep	+_Discard	323.31	594980000	0	8	0	9	48.194	59.487	1.33644135049348	2.36662065982819	P16070;P16070-18;H0Y2P0;P16070-8;P16070-7;P16070-3;P16070-6;P16070-4;P16070-17;P16070-5;P16070-10;P16070-11;P16070-13;P16070-14;P16070-12;P16070-16;H0YD13;H0YE40;P16070-9;P16070-15;H0YDW7;H0YDX6;H0YD17;J3KN83;H0YCV9;H0Y5E4;H0YD90;H0YEU1;H0YEV3;H0YF08;E9PKC6	P16070;P16070-18;H0Y2P0;P16070-8;P16070-7;P16070-3;P16070-6;P16070-4;P16070-17;P16070-5;P16070-10;P16070-11;P16070-13;P16070-14;P16070-12;P16070-16;H0YD13;H0YE40	CD44 antigen	CD44	sp|P16070|CD44_HUMAN CD44 antigen OS=Homo sapiens OX=9606 GN=CD44 PE=1 SV=3;sp|P16070-18|CD44_HUMAN Isoform 18 of CD44 antigen OS=Homo sapiens OX=9606 GN=CD44;tr|H0Y2P0|H0Y2P0_HUMAN CD44 antigen (Fragment) OS=Homo sapiens OX=9606 GN=CD44 PE=1 SV=1;sp|P1607
2.37912178039551	2.35128903388977	+	Keep	Discard	+_Keep	+_Discard	2.4158	87974000	0	2	0	1	33.026	84.772	2.42646768324377	2.36520540714264	P20340-2;P20340;C9JB90;F5H3K7;C9JU14;F5GX61;J3KR73;P20340-3;P20340-4;Q9NRW1-2;Q9NRW1;Q14964	P20340-2;P20340;C9JB90;F5H3K7;C9JU14;F5GX61;J3KR73;P20340-3;P20340-4;Q9NRW1-2;Q9NRW1;Q14964	Ras-related protein Rab-6A;Ras-related protein Rab-6B;Ras-related protein Rab-39A	RAB6A;RAB6B;RAB39A	sp|P20340-2|RAB6A_HUMAN Isoform 2 of Ras-related protein Rab-6A OS=Homo sapiens OX=9606 GN=RAB6A;sp|P20340|RAB6A_HUMAN Ras-related protein Rab-6A OS=Homo sapiens OX=9606 GN=RAB6A PE=1 SV=3;tr|C9JB90|C9JB90_HUMAN Ras-related protein Rab-6B (Fragment) OS=Hom
2.28661489486694	2.43322658538818	+	Keep	Discard	+_Keep	+_Discard	145.31	89666000	0	1	0	1	33.655	18.047	1.70401831355322	2.35992074012756	P01889;A0A1W2PPR8;F6U0H7	P01889;A0A1W2PPR8;F6U0H7	HLA class I histocompatibility antigen, B-7 alpha chain	HLA-B	sp|P01889|HLAB_HUMAN HLA class I histocompatibility antigen, B alpha chain OS=Homo sapiens OX=9606 GN=HLA-B PE=1 SV=3;tr|A0A1W2PPR8|A0A1W2PPR8_HUMAN HLA class I histocompatibility antigen, B alpha chain OS=Homo sapiens OX=9606 GN=HLA-B PE=1 SV=1;tr|F6U0H7|
2.44585919380188	2.25344467163086	+	Keep	Discard	+_Keep	+_Discard	208.63	24273000	0	2	0	2	10.841	7.1331	1.584158083551	2.34965193271637	P62942;Q1JUQ3;Q1JUQ5;A0A087WTS4;Q5W0X3;A0A087WV48;A0A087WZM5	P62942;Q1JUQ3;Q1JUQ5;A0A087WTS4;Q5W0X3;A0A087WV48;A0A087WZM5	Peptidyl-prolyl cis-trans isomerase FKBP1A;Peptidyl-prolyl cis-trans isomerase	FKBP1A;FKBP12-Exin;FKBP12-Exip2	sp|P62942|FKB1A_HUMAN Peptidyl-prolyl cis-trans isomerase FKBP1A OS=Homo sapiens OX=9606 GN=FKBP1A PE=1 SV=2;tr|Q1JUQ3|Q1JUQ3_HUMAN FK506 binding protein12 OS=Homo sapiens OX=9606 GN=FKBP1A PE=2 SV=1;tr|Q1JUQ5|Q1JUQ5_HUMAN Peptidylprolyl isomerase OS=Homo
2.263995885849	2.43514847755432	+	Keep	Discard	+_Keep	+_Discard	253.37	19117000	0	5	0	5	40.748	48.813	1.63494711443869	2.34957218170166	Q9NUQ9;Q9NUQ9-2;A0A1W2PRQ0;E5RJE1;E5RIR8;E5RJL8;E5RI16;A0A087X178;E5RK61;E5RFS4;E5RHU5;E5RGI7	Q9NUQ9;Q9NUQ9-2;A0A1W2PRQ0	Protein FAM49B	FAM49B	sp|Q9NUQ9|CYRIB_HUMAN CYFIP-related Rac1 interactor B OS=Homo sapiens OX=9606 GN=CYRIB PE=1 SV=1;sp|Q9NUQ9-2|CYRIB_HUMAN Isoform 2 of CYFIP-related Rac1 interactor B OS=Homo sapiens OX=9606 GN=CYRIB;tr|A0A1W2PRQ0|A0A1W2PRQ0_HUMAN CYFIP-related Rac1 interac
2.45225286483765	2.2386646270752	+	Keep	Discard	+_Keep	+_Discard	123	6634000	0	4	0	4	28.989	99.62	1.53810019441564	2.34545874595642	O75695	O75695	Protein XRP2	RP2	sp|O75695|XRP2_HUMAN Protein XRP2 OS=Homo sapiens OX=9606 GN=RP2 PE=1 SV=4
2.33365273475647	2.35439586639404	+	Keep	Discard	+_Keep	+_Discard	209.44	24066000	0	3	0	2	22.753	54.737	2.55024049314016	2.34402430057526	Q9Y376;A0A087X0K1	Q9Y376;A0A087X0K1	Calcium-binding protein 39	CAB39	sp|Q9Y376|CAB39_HUMAN Calcium-binding protein 39 OS=Homo sapiens OX=9606 GN=CAB39 PE=1 SV=1;tr|A0A087X0K1|A0A087X0K1_HUMAN Calcium-binding protein 39 OS=Homo sapiens OX=9606 GN=CAB39 PE=1 SV=1
2.31944441795349	2.36384391784668	+	Keep	Discard	+_Keep	+_Discard	323.31	18646000	0	2	0	2	170.29	30.272	2.21930570618064	2.34164416790009	Q01650;A0A0C4DGL4	Q01650	Large neutral amino acids transporter small subunit 1	SLC7A5	sp|Q01650|LAT1_HUMAN Large neutral amino acids transporter small subunit 1 OS=Homo sapiens OX=9606 GN=SLC7A5 PE=1 SV=2
2.49725461006165	2.17995691299438	+	Keep	Discard	+_Keep	+_Discard	323.31	190890000	0	9	0	9	65.716	83.905	1.3653048710678	2.33860576152802	Q15907;H3BMH2;H3BSC1;P62491-2;Q15907-2;P62491;B4DQU5	Q15907;H3BMH2;H3BSC1;P62491-2;Q15907-2;P62491	Ras-related protein Rab-11B;Ras-related protein Rab-11A	RAB11B;RAB11A	sp|Q15907|RB11B_HUMAN Ras-related protein Rab-11B OS=Homo sapiens OX=9606 GN=RAB11B PE=1 SV=4;tr|H3BMH2|H3BMH2_HUMAN Ras-related protein Rab-11A (Fragment) OS=Homo sapiens OX=9606 GN=RAB11A PE=4 SV=1;tr|H3BSC1|H3BSC1_HUMAN Ras-related protein Rab-11A OS=Ho
2.36971759796143	2.27360534667969	+	Keep	Discard	+_Keep	+_Discard	118.02	10848000	0	4	0	2	49.663	22.348	1.88023202993711	2.32166147232056	P18085;C9JPM4;C9JAK5;U3KQF2	P18085;C9JPM4;C9JAK5	ADP-ribosylation factor 4	ARF4	sp|P18085|ARF4_HUMAN ADP-ribosylation factor 4 OS=Homo sapiens OX=9606 GN=ARF4 PE=1 SV=3;tr|C9JPM4|C9JPM4_HUMAN ADP-ribosylation factor 4 (Fragment) OS=Homo sapiens OX=9606 GN=ARF4 PE=1 SV=1;tr|C9JAK5|C9JAK5_HUMAN ADP-ribosylation factor 4 OS=Homo sapiens
2.36728715896606	2.27387404441833	+	Keep	Discard	+_Keep	+_Discard	218.2	23807000	0	8	0	6	54.806	12.309	1.89239731178541	2.3205806016922	Q00013-2;Q00013;Q00013-3;C9J9J4;A8MTH1;C9JB34	Q00013-2;Q00013;Q00013-3;C9J9J4;A8MTH1;C9JB34	55 kDa erythrocyte membrane protein	MPP1	sp|Q00013-2|EM55_HUMAN Isoform 2 of 55 kDa erythrocyte membrane protein OS=Homo sapiens OX=9606 GN=MPP1;sp|Q00013|EM55_HUMAN 55 kDa erythrocyte membrane protein OS=Homo sapiens OX=9606 GN=MPP1 PE=1 SV=2;sp|Q00013-3|EM55_HUMAN Isoform 3 of 55 kDa erythrocyt
2.15940308570862	2.46819233894348	+	Keep	Discard	+_Keep	+_Discard	53.191	3924100	0	3	0	2	15.39	15.116	1.37245642225182	2.31379771232605	A0A669KB92;Q9NV96;A0A669KBE6;Q9NV96-2;A0A669KBA0;E5RG19;A0A669KBF5;Q9NV96-3	A0A669KB92;Q9NV96;A0A669KBE6;Q9NV96-2	Cell cycle control protein 50A	TMEM30A	tr|A0A669KB92|A0A669KB92_HUMAN Cell cycle control protein 50A OS=Homo sapiens OX=9606 GN=TMEM30A PE=1 SV=1;sp|Q9NV96|CC50A_HUMAN Cell cycle control protein 50A OS=Homo sapiens OX=9606 GN=TMEM30A PE=1 SV=1;tr|A0A669KBE6|A0A669KBE6_HUMAN Cell cycle control p
2.43092751502991	2.18716597557068	+	Keep	Discard	+_Keep	+_Discard	323.31	461180000	0	9	0	6	55.936	38.285	1.47402026455118	2.30904674530029	P80723;P80723-2	P80723;P80723-2	Brain acid soluble protein 1	BASP1	sp|P80723|BASP1_HUMAN Brain acid soluble protein 1 OS=Homo sapiens OX=9606 GN=BASP1 PE=1 SV=2;sp|P80723-2|BASP1_HUMAN Isoform 2 of Brain acid soluble protein 1 OS=Homo sapiens OX=9606 GN=BASP1
2.13783144950867	2.46761870384216	+	Keep	Discard	+_Keep	+_Discard	4.5247	11456000	0	2	0	2	24.373	10.83	1.34189876417258	2.30272507667542	E9PQ58;Q96BS2-2;Q96BS2;Q96BS2-3	E9PQ58;Q96BS2-2;Q96BS2;Q96BS2-3	Calcineurin B homologous protein 3	TESC	tr|E9PQ58|E9PQ58_HUMAN Calcineurin B homologous protein 3 OS=Homo sapiens OX=9606 GN=TESC PE=1 SV=1;sp|Q96BS2-2|CHP3_HUMAN Isoform 2 of Calcineurin B homologous protein 3 OS=Homo sapiens OX=9606 GN=TESC;sp|Q96BS2|CHP3_HUMAN Calcineurin B homologous protein
2.29242825508118	2.30345916748047	+	Keep	Discard	+_Keep	+_Discard	323.31	101260000	0	6	0	6	10.923	1.5969	2.81587865728082	2.29794371128082	A0A087X1W8;A0A0A0MTJ8;X5DQS5;Q9BY67-5;Q9BY67;Q9BY67-4;Q9BY67-3;A0A087X0T8;Q9BY67-2;F5H125;H0YG94	A0A087X1W8;A0A0A0MTJ8;X5DQS5;Q9BY67-5;Q9BY67;Q9BY67-4;Q9BY67-3;A0A087X0T8;Q9BY67-2	Cell adhesion molecule 1	CADM1	tr|A0A087X1W8|A0A087X1W8_HUMAN Cell adhesion molecule 1 OS=Homo sapiens OX=9606 GN=CADM1 PE=1 SV=1;tr|A0A0A0MTJ8|A0A0A0MTJ8_HUMAN Cell adhesion molecule 1 (Fragment) OS=Homo sapiens OX=9606 GN=CADM1 PE=1 SV=1;tr|X5DQS5|X5DQS5_HUMAN Cell adhesion molecule 1
2.27276968955994	2.32227444648743	+	Keep	Discard	+_Keep	+_Discard	12.746	20940000	0	5	0	4	24.489	53.659	2.1637794335975	2.29752206802368	J3KPY9;P58335-2;P58335-4;P58335;A0A0C4DG84;P58335-3;Q9H6X2-5;Q9H6X2	J3KPY9;P58335-2;P58335-4;P58335;A0A0C4DG84;P58335-3	Anthrax toxin receptor 2	ANTXR2	tr|J3KPY9|J3KPY9_HUMAN Anthrax toxin receptor OS=Homo sapiens OX=9606 GN=ANTXR2 PE=1 SV=1;sp|P58335-2|ANTR2_HUMAN Isoform 2 of Anthrax toxin receptor 2 OS=Homo sapiens OX=9606 GN=ANTXR2;sp|P58335-4|ANTR2_HUMAN Isoform 4 of Anthrax toxin receptor 2 OS=Homo
2.24725914001465	2.34127426147461	+	Keep	Discard	+_Keep	+_Discard	141.85	33475000	0	10	0	5	115.17	27.073	1.88465682495169	2.29426670074463	P11171;A0A2R8Y7Y3;P11171-6;P11171-4;P11171-5;P11171-3;P11171-2;A0A2R8YD30;Q4VB86;A0A2U3TZH6;A0A3B3ITP0;A0A2R8Y570;A0A2R8YCW8;A0A3B3IU06;A0A2R8Y6G5;A0A2R8YFR9;A0A2R8Y7N0;A0A2R8Y5G2;A0A3B3IUD6;A0A2R8Y420;A0A2R8Y4N6;A0A2R8Y5Z6;P11171-7;A0A2R8Y6D0;A0A1B0GWG0;A0A2R8Y5C8;A0A2R8Y783	P11171;A0A2R8Y7Y3;P11171-6;P11171-4;P11171-5;P11171-3;P11171-2;A0A2R8YD30;Q4VB86;A0A2U3TZH6;A0A3B3ITP0;A0A2R8Y570;A0A2R8YCW8;A0A3B3IU06;A0A2R8Y6G5;A0A2R8YFR9;A0A2R8Y7N0;A0A2R8Y5G2;A0A3B3IUD6;A0A2R8Y420;A0A2R8Y4N6;A0A2R8Y5Z6;P11171-7;A0A2R8Y6D0;A0A1B0GWG0	Protein 4.1	EPB41	sp|P11171|EPB41_HUMAN Protein 4.1 OS=Homo sapiens OX=9606 GN=EPB41 PE=1 SV=4;tr|A0A2R8Y7Y3|A0A2R8Y7Y3_HUMAN Band 4.1 OS=Homo sapiens OX=9606 GN=EPB41 PE=1 SV=1;sp|P11171-6|EPB41_HUMAN Isoform 6 of Protein 4.1 OS=Homo sapiens OX=9606 GN=EPB41;sp|P11171-4|EP
2.24537396430969	2.3412172794342	+	Keep	Discard	+_Keep	+_Discard	152.53	62638000	0	3	0	2	16.595	8.9254	1.87611128859288	2.29329562187195	P60953;A0A3B3IRV0;A0A494C1M1;Q5JYX0;A0A494BZX6;A0A590UJK8;P60953-1	P60953;A0A3B3IRV0;A0A494C1M1;Q5JYX0;A0A494BZX6;A0A590UJK8;P60953-1	Cell division control protein 42 homolog	CDC42	sp|P60953|CDC42_HUMAN Cell division control protein 42 homolog OS=Homo sapiens OX=9606 GN=CDC42 PE=1 SV=2;tr|A0A3B3IRV0|A0A3B3IRV0_HUMAN Cell division control protein 42 homolog OS=Homo sapiens OX=9606 GN=CDC42 PE=1 SV=1;tr|A0A494C1M1|A0A494C1M1_HUMAN Cell
2.20244908332825	2.37945461273193	+	Keep	Discard	+_Keep	+_Discard	140.69	1234300	0	1	0	1	10.796	2.4256	1.60939490621909	2.29095184803009	P61006	P61006	Ras-related protein Rab-8A	RAB8A	sp|P61006|RAB8A_HUMAN Ras-related protein Rab-8A OS=Homo sapiens OX=9606 GN=RAB8A PE=1 SV=1
2.28587555885315	2.29057192802429	+	Keep	Discard	+_Keep	+_Discard	323.31	16309000	0	9	0	5	32.612	13.466	3.18488628432632	2.28822374343872	P05362;K7EKL8;E7ESS4	P05362;K7EKL8	Intercellular adhesion molecule 1	ICAM1	sp|P05362|ICAM1_HUMAN Intercellular adhesion molecule 1 OS=Homo sapiens OX=9606 GN=ICAM1 PE=1 SV=2;tr|K7EKL8|K7EKL8_HUMAN Intercellular adhesion molecule 1 (Fragment) OS=Homo sapiens OX=9606 GN=ICAM1 PE=1 SV=1
2.30661225318909	2.26981115341187	+	Keep	Discard	+_Keep	+_Discard	228.32	33093000	0	10	0	8	51.355	20.975	2.29079463868554	2.28821170330048	J3QRU1;P07947;P06241-3;P06241-2;P06241;P12931;P12931-2;E5RFS5;Q573B4;P06239;P06239-3	J3QRU1;P07947	Non-specific protein-tyrosine kinase;Tyrosine-protein kinase Yes	YES1	tr|J3QRU1|J3QRU1_HUMAN Tyrosine-protein kinase OS=Homo sapiens OX=9606 GN=YES1 PE=1 SV=1;sp|P07947|YES_HUMAN Tyrosine-protein kinase Yes OS=Homo sapiens OX=9606 GN=YES1 PE=1 SV=3
2.18107080459595	2.39000725746155	+	Keep	Discard	+_Keep	+_Discard	49.954	14249000	0	4	0	4	49.508	59.418	1.53642647458907	2.28553903102875	Q12846;Q12846-2;C9JFM5;A0A087WWW0;H3BMK2	Q12846;Q12846-2;C9JFM5	Syntaxin-4	STX4	sp|Q12846|STX4_HUMAN Syntaxin-4 OS=Homo sapiens OX=9606 GN=STX4 PE=1 SV=2;sp|Q12846-2|STX4_HUMAN Isoform 2 of Syntaxin-4 OS=Homo sapiens OX=9606 GN=STX4;tr|C9JFM5|C9JFM5_HUMAN Syntaxin-4 (Fragment) OS=Homo sapiens OX=9606 GN=STX4 PE=1 SV=1
2.20157122612	2.3652446269989	+	Keep	Discard	+_Keep	+_Discard	323.31	231840000	0	17	0	14	43.64	30.877	1.64194111544555	2.28340792655945	P07948;E5RJ37;H0Y3C5;J3KPD6;P08631-3;P08631-2;P08631-4;P08631	P07948	Tyrosine-protein kinase Lyn	LYN	sp|P07948|LYN_HUMAN Tyrosine-protein kinase Lyn OS=Homo sapiens OX=9606 GN=LYN PE=1 SV=3
2.36230158805847	2.18097519874573	+	Keep	Discard	+_Keep	+_Discard	97.433	55502000	0	4	0	4	23.788	47.661	1.59525849346891	2.2716383934021	Q15286;F5H157;Q15286-2	Q15286;F5H157;Q15286-2	Ras-related protein Rab-35	RAB35	sp|Q15286|RAB35_HUMAN Ras-related protein Rab-35 OS=Homo sapiens OX=9606 GN=RAB35 PE=1 SV=1;tr|F5H157|F5H157_HUMAN Ras-related protein Rab-35 (Fragment) OS=Homo sapiens OX=9606 GN=RAB35 PE=1 SV=1;sp|Q15286-2|RAB35_HUMAN Isoform 2 of Ras-related protein Rab
2.20761179924011	2.33422493934631	+	Keep	Discard	+_Keep	+_Discard	323.31	95374000	0	8	0	10	49.347	45.193	1.75098507966565	2.27091836929321	Q99536;Q99536-3;K7ERT7;K7ENX2;K7EM19;Q99536-2;K7ESA3;K7ER81	Q99536;Q99536-3;K7ERT7	Synaptic vesicle membrane protein VAT-1 homolog	VAT1	sp|Q99536|VAT1_HUMAN Synaptic vesicle membrane protein VAT-1 homolog OS=Homo sapiens OX=9606 GN=VAT1 PE=1 SV=2;sp|Q99536-3|VAT1_HUMAN Isoform 3 of Synaptic vesicle membrane protein VAT-1 homolog OS=Homo sapiens OX=9606 GN=VAT1;tr|K7ERT7|K7ERT7_HUMAN Synapt
2.19096255302429	2.35018610954285	+	Keep	Discard	+_Keep	+_Discard	100.58	57516000	0	7	0	7	30.873	13.727	1.65145615123586	2.27057433128357	Q14699;G3XAJ6;C9JHG2;C9JWQ9;F8WAR1;C9JRN3	Q14699;G3XAJ6;C9JHG2	Raftlin	RFTN1	sp|Q14699|RFTN1_HUMAN Raftlin OS=Homo sapiens OX=9606 GN=RFTN1 PE=1 SV=4;tr|G3XAJ6|G3XAJ6_HUMAN Raft-linking protein, isoform CRA_c OS=Homo sapiens OX=9606 GN=RFTN1 PE=1 SV=1;tr|C9JHG2|C9JHG2_HUMAN Raftlin (Fragment) OS=Homo sapiens OX=9606 GN=RFTN1 PE=1 S
2.11639809608459	2.41592073440552	+	Keep	Discard	+_Keep	+_Discard	323.31	70166000	0	10	0	10	34.331	49.873	1.37664172357305	2.26615941524506	Q9Y5S1;H7BZK2	Q9Y5S1;H7BZK2	Transient receptor potential cation channel subfamily V member 2	TRPV2	sp|Q9Y5S1|TRPV2_HUMAN Transient receptor potential cation channel subfamily V member 2 OS=Homo sapiens OX=9606 GN=TRPV2 PE=1 SV=1;tr|H7BZK2|H7BZK2_HUMAN Transient receptor potential cation channel subfamily V member 2 (Fragment) OS=Homo sapiens OX=9606 GN=
2.25507760047913	2.26333498954773	+	Keep	Discard	+_Keep	+_Discard	157.24	91825000	0	8	0	8	59.845	25.992	2.93426349765084	2.25920629501343	Q14344;Q14344-2	Q14344;Q14344-2	Guanine nucleotide-binding protein subunit alpha-13	GNA13	sp|Q14344|GNA13_HUMAN Guanine nucleotide-binding protein subunit alpha-13 OS=Homo sapiens OX=9606 GN=GNA13 PE=1 SV=2;sp|Q14344-2|GNA13_HUMAN Isoform 2 of Guanine nucleotide-binding protein subunit alpha-13 OS=Homo sapiens OX=9606 GN=GNA13
2.33805346488953	2.17507743835449	+	Keep	Discard	+_Keep	+_Discard	323.31	1233200000	0	21	0	22	39.448	49.298	1.63866275505539	2.25656545162201	O60488-2;O60488;H0Y9A0;D6RF95;D6RDA8	O60488-2;O60488	Long-chain-fatty-acid--CoA ligase 4	ACSL4	sp|O60488-2|ACSL4_HUMAN Isoform Short of Long-chain-fatty-acid--CoA ligase 4 OS=Homo sapiens OX=9606 GN=ACSL4;sp|O60488|ACSL4_HUMAN Long-chain-fatty-acid--CoA ligase 4 OS=Homo sapiens OX=9606 GN=ACSL4 PE=1 SV=2
2.29289960861206	2.19723629951477	+	Keep	Discard	+_Keep	+_Discard	285.07	53614000	0	6	0	7	18.29	50.893	1.86769966160884	2.24506795406342	P01111	P01111	GTPase NRas	NRAS	sp|P01111|RASN_HUMAN GTPase NRas OS=Homo sapiens OX=9606 GN=NRAS PE=1 SV=1
2.21151065826416	2.25377750396729	+	Keep	Discard	+_Keep	+_Discard	125.41	49885000	0	3	0	4	5.7518	44.468	2.21998249961934	2.23264408111572	P62879;C9JIS1;C9JXA5;E7EP32;C9JZN1;P62879-2	P62879;C9JIS1;C9JXA5;E7EP32;C9JZN1	Guanine nucleotide-binding protein G(I)/G(S)/G(T) subunit beta-2	GNB2	sp|P62879|GBB2_HUMAN Guanine nucleotide-binding protein G(I)/G(S)/G(T) subunit beta-2 OS=Homo sapiens OX=9606 GN=GNB2 PE=1 SV=3;tr|C9JIS1|C9JIS1_HUMAN Guanine nucleotide-binding protein G(I)/G(S)/G(T) subunit beta-2 (Fragment) OS=Homo sapiens OX=9606 GN=GN
2.0920045375824	2.36834931373596	+	Keep	Discard	+_Keep	+_Discard	61.47	4095300	0	2	0	2	1.3814	10.172	1.40459269209804	2.23017692565918	O15498-2;O15498	O15498-2;O15498	Synaptobrevin homolog YKT6	YKT6	sp|O15498-2|YKT6_HUMAN Isoform 2 of Synaptobrevin homolog YKT6 OS=Homo sapiens OX=9606 GN=YKT6;sp|O15498|YKT6_HUMAN Synaptobrevin homolog YKT6 OS=Homo sapiens OX=9606 GN=YKT6 PE=1 SV=1
2.08939647674561	2.36871242523193	+	Keep	Discard	+_Keep	+_Discard	7.5675	3432400	0	2	0	3	39.748	135.79	1.39974211991191	2.22905445098877	Q93096;A0A0D9SGK2;Q12974-3;Q12974;A0A3B3ISR8;E9PMY3;E9PML8;E9PJC0;E9PRR9;Q12974-2;Q12974-4	Q93096;A0A0D9SGK2;Q12974-3;Q12974	Protein tyrosine phosphatase type IVA 1;Protein tyrosine phosphatase type IVA 2	PTP4A1;PTP4A2	sp|Q93096|TP4A1_HUMAN Protein tyrosine phosphatase type IVA 1 OS=Homo sapiens OX=9606 GN=PTP4A1 PE=1 SV=2;tr|A0A0D9SGK2|A0A0D9SGK2_HUMAN Protein tyrosine phosphatase type IVA 1 OS=Homo sapiens OX=9606 GN=PTP4A1 PE=1 SV=1;sp|Q12974-3|TP4A2_HUMAN Isoform 3 o
2.15901565551758	2.27450037002563	+	Keep	Discard	+_Keep	+_Discard	138.43	3501200	0	3	0	2	14.012	2.0088	1.78044184924579	2.21675801277161	Q96BJ3;Q96BJ3-3;Q96BJ3-2	Q96BJ3;Q96BJ3-3	Axin interactor, dorsalization-associated protein	AIDA	sp|Q96BJ3|AIDA_HUMAN Axin interactor, dorsalization-associated protein OS=Homo sapiens OX=9606 GN=AIDA PE=1 SV=1;sp|Q96BJ3-3|AIDA_HUMAN Isoform 3 of Axin interactor, dorsalization-associated protein OS=Homo sapiens OX=9606 GN=AIDA
2.27825260162354	2.149747133255	+	Keep	Discard	+_Keep	+_Discard	31.907	3842000	0	2	0	2	2.8706	44.528	1.73352773444394	2.21399986743927	Q9NQE9	Q9NQE9	Histidine triad nucleotide-binding protein 3	HINT3	sp|Q9NQE9|HINT3_HUMAN Histidine triad nucleotide-binding protein 3 OS=Homo sapiens OX=9606 GN=HINT3 PE=1 SV=1
2.15107941627502	2.26954197883606	+	Keep	Discard	+_Keep	+_Discard	323.31	21300000	0	6	0	3	22.673	19.261	1.76812600115716	2.21031069755554	Q9GZY6;C9JXP0;C9JA24;Q9GZY6-2;C9JDY7;F8W947	Q9GZY6	Linker for activation of T-cells family member 2	LAT2	sp|Q9GZY6|NTAL_HUMAN Linker for activation of T-cells family member 2 OS=Homo sapiens OX=9606 GN=LAT2 PE=1 SV=1
2.11336708068848	2.29015898704529	+	Keep	Discard	+_Keep	+_Discard	323.31	113170000	0	3	0	3	72.806	38.88	1.59269124559295	2.20176303386688	E9PNW4;A0A2U3TZL5;P13987;P13987-2;H0YET2	E9PNW4;A0A2U3TZL5;P13987;P13987-2;H0YET2	CD59 glycoprotein	CD59	tr|E9PNW4|E9PNW4_HUMAN CD59 glycoprotein OS=Homo sapiens OX=9606 PE=1 SV=1;tr|A0A2U3TZL5|A0A2U3TZL5_HUMAN CD59 glycoprotein (Fragment) OS=Homo sapiens OX=9606 GN=CD59 PE=1 SV=1;sp|P13987|CD59_HUMAN CD59 glycoprotein OS=Homo sapiens OX=9606 GN=CD59 PE=1 SV=
2.35963368415833	2.02140879631042	+	Keep	Discard	+_Keep	+_Discard	60.941	41697000	0	3	0	3	35.057	27.963	1.3093523776852	2.19052124023438	P62834;A0A075B6Q0;F5H4H0;F5GYH7;F5H077;F5GWU8;F5H491;F5H0B7;F5H500;F5GYB5;F8WBC0	P62834;A0A075B6Q0	Ras-related protein Rap-1A	RAP1A	sp|P62834|RAP1A_HUMAN Ras-related protein Rap-1A OS=Homo sapiens OX=9606 GN=RAP1A PE=1 SV=1;tr|A0A075B6Q0|A0A075B6Q0_HUMAN Ras-related protein Rap-1A (Fragment) OS=Homo sapiens OX=9606 GN=RAP1A PE=1 SV=1
2.3403913974762	2.03449749946594	+	Keep	Discard	+_Keep	+_Discard	323.31	243900000	0	8	0	5	32.776	12.17	1.35222233167109	2.18744444847107	P84095;B1AH79;G3V4H1;G3V476;Q9H4E5-2;Q9H4E5	P84095	Rho-related GTP-binding protein RhoG	RHOG	sp|P84095|RHOG_HUMAN Rho-related GTP-binding protein RhoG OS=Homo sapiens OX=9606 GN=RHOG PE=1 SV=1
2.24436950683594	2.12832641601563	+	Keep	Discard	+_Keep	+_Discard	323.31	210560000	0	15	0	11	36.799	36.331	1.77235178945286	2.18634796142578	P08195-2;F5H0E2;F5H867;F5GZR9	P08195-2	4F2 cell-surface antigen heavy chain	SLC3A2	sp|P08195-2|4F2_HUMAN Isoform 2 of 4F2 cell-surface antigen heavy chain OS=Homo sapiens OX=9606 GN=SLC3A2
2.14782762527466	2.21418714523315	+	Keep	Discard	+_Keep	+_Discard	323.31	123660000	0	12	0	10	38.018	17.294	2.0139372737027	2.18100738525391	P09543-2;P09543;K7ERC4;K7EN66;C9K0L8;K7ERZ0	P09543-2;P09543	2,3-cyclic-nucleotide 3-phosphodiesterase	CNP	sp|P09543-2|CN37_HUMAN Isoform CNPI of 2,3-cyclic-nucleotide 3-phosphodiesterase OS=Homo sapiens OX=9606 GN=CNP;sp|P09543|CN37_HUMAN 2,3-cyclic-nucleotide 3-phosphodiesterase OS=Homo sapiens OX=9606 GN=CNP PE=1 SV=2
2.0741286277771	2.28543186187744	+	Keep	Discard	+_Keep	+_Discard	323.31	104100000	0	8	0	9	23.119	48.769	1.5109961819962	2.17978024482727	Q5JWF2;P63092-4;P63092;A0A590UJ58;B0AZR9;A0A590UJR6;A0A590UJI6;A0A590UJQ9;A0A590UKB4;S4R3E3;A0A590UJY2;A0A590UJQ2;A0A590UJ22;Q5JWE9;A0A590UJY8;A0A590UJB7;A0A0A0MR13;Q5JWD1;S4R3V9;H0Y7E8;Q5JWF2-3;A0A590UJX6;X6R7U9;A0A590UJX3	Q5JWF2;P63092-4;P63092;A0A590UJ58;B0AZR9;A0A590UJR6;A0A590UJI6;A0A590UJQ9;A0A590UKB4;S4R3E3;A0A590UJY2;A0A590UJQ2;A0A590UJ22	Guanine nucleotide-binding protein G(s) subunit alpha isoforms XLas;Guanine nucleotide-binding protein G(s) subunit alpha isoforms short	GNAS	sp|Q5JWF2|GNAS1_HUMAN Guanine nucleotide-binding protein G(s) subunit alpha isoforms XLas OS=Homo sapiens OX=9606 GN=GNAS PE=1 SV=2;sp|P63092-4|GNAS2_HUMAN Isoform 4 of Guanine nucleotide-binding protein G(s) subunit alpha isoforms short OS=Homo sapiens OX
2.15237808227539	2.18862247467041	+	Keep	Discard	+_Keep	+_Discard	323.31	344950000	0	7	0	7	37.315	29.258	2.27447898641077	2.1705002784729	P35613-2;P35613;A0A087WUV8;A0A087X2B5;P35613-3;P35613-4;I3L192;R4GMX5;R4GN83;A0A2R8YDZ0	P35613-2;P35613;A0A087WUV8;A0A087X2B5;P35613-3;P35613-4;I3L192	Basigin	BSG	sp|P35613-2|BASI_HUMAN Isoform 2 of Basigin OS=Homo sapiens OX=9606 GN=BSG;sp|P35613|BASI_HUMAN Basigin OS=Homo sapiens OX=9606 GN=BSG PE=1 SV=2;tr|A0A087WUV8|A0A087WUV8_HUMAN Basigin OS=Homo sapiens OX=9606 GN=BSG PE=1 SV=1;tr|A0A087X2B5|A0A087X2B5_HUMAN
2.28826999664307	2.03537750244141	+	Keep	Discard	+_Keep	+_Discard	323.31	632620000	0	9	0	9	37.046	74.393	1.42952874516757	2.16182374954224	P62873;P62873-2;F6UT28;B1AKQ8;F6X3N5;B3KVK2;F5H8J8;F5H100;F5H0S8;E9PCP0;P16520-2;P16520	P62873;P62873-2;F6UT28;B1AKQ8;F6X3N5;B3KVK2	Guanine nucleotide-binding protein G(I)/G(S)/G(T) subunit beta-1	GNB1	sp|P62873|GBB1_HUMAN Guanine nucleotide-binding protein G(I)/G(S)/G(T) subunit beta-1 OS=Homo sapiens OX=9606 GN=GNB1 PE=1 SV=3;sp|P62873-2|GBB1_HUMAN Isoform 2 of Guanine nucleotide-binding protein G(I)/G(S)/G(T) subunit beta-1 OS=Homo sapiens OX=9606 GN=
2.21493291854858	2.10855793952942	+	Keep	Discard	+_Keep	+_Discard	323.31	650540000	0	11	0	12	21.931	71.423	1.8052025456845	2.161745429039	P04899;P04899-4;P04899-6;P04899-3;P04899-5;P04899-2;A0A3B3IUA8;A0A3B3ITG4;A0A3B3IRK0;A0A3B3IU77;A0A3B3IS42;A0A3B3ITX3;F8WE78;A0A1W2PP38	P04899;P04899-4;P04899-6;P04899-3;P04899-5;P04899-2	Guanine nucleotide-binding protein G(i) subunit alpha-2	GNAI2	sp|P04899|GNAI2_HUMAN Guanine nucleotide-binding protein G(i) subunit alpha-2 OS=Homo sapiens OX=9606 GN=GNAI2 PE=1 SV=3;sp|P04899-4|GNAI2_HUMAN Isoform sGi2 of Guanine nucleotide-binding protein G(i) subunit alpha-2 OS=Homo sapiens OX=9606 GN=GNAI2;sp|P04
2.18640542030334	2.13139200210571	+	Keep	Discard	+_Keep	+_Discard	264.11	31702000	0	3	0	4	38.467	18.799	2.09093700834626	2.15889871120453	A0A0G2JLV7;Q6GTX8;Q6GTX8-2;Q6GTX8-3;A0A0G2JP18;A0A0G2JQ50;A0A140T8W3;A0A0G2JNU6;A0A0G2JMI0;A0A0G2JNK8;D3YTC8;A8MZ84;Q6GTX8-4;A0A0G2JM94;F8WC07;A0A0G2JMB1;C9JFQ0;A0A0G2JPH6;W4VSQ5;A0A0G2JN10;A0A0G2JMC3;A0A0G2JLQ0;C9IZB2;Q6ISS4;Q6ISS4-2;A0A087X1V4	A0A0G2JLV7;Q6GTX8;Q6GTX8-2;Q6GTX8-3;A0A0G2JP18;A0A0G2JQ50;A0A140T8W3;A0A0G2JNU6;A0A0G2JMI0;A0A0G2JNK8;D3YTC8;A8MZ84;Q6GTX8-4;A0A0G2JM94	Leukocyte-associated immunoglobulin-like receptor 1	LAIR1	tr|A0A0G2JLV7|A0A0G2JLV7_HUMAN Leukocyte-associated immunoglobulin-like receptor 1 OS=Homo sapiens OX=9606 GN=LAIR1 PE=1 SV=1;sp|Q6GTX8|LAIR1_HUMAN Leukocyte-associated immunoglobulin-like receptor 1 OS=Homo sapiens OX=9606 GN=LAIR1 PE=1 SV=1;sp|Q6GTX8-2|L
2.19317245483398	2.11919021606445	+	Keep	Discard	+_Keep	+_Discard	122.96	30224000	0	3	0	4	19.05	14.633	1.96175028791173	2.15618133544922	P50151;A0A024R161;Q9H1X3-3	P50151;A0A024R161;Q9H1X3-3	Guanine nucleotide-binding protein G(I)/G(S)/G(O) subunit gamma-10;Guanine nucleotide-binding protein subunit gamma	GNG10;hCG_1994888	sp|P50151|GBG10_HUMAN Guanine nucleotide-binding protein G(I)/G(S)/G(O) subunit gamma-10 OS=Homo sapiens OX=9606 GN=GNG10 PE=1 SV=1;tr|A0A024R161|A0A024R161_HUMAN Guanine nucleotide-binding protein subunit gamma OS=Homo sapiens OX=9606 GN=DNAJC25-GNG10 PE=
2.1225733757019	2.18548607826233	+	Keep	Discard	+_Keep	+_Discard	86.298	13982000	0	1	0	1	42.873	8.1391	2.03169409350158	2.15402972698212	Q99808;Q99808-2	Q99808;Q99808-2	Equilibrative nucleoside transporter 1	SLC29A1	sp|Q99808|S29A1_HUMAN Equilibrative nucleoside transporter 1 OS=Homo sapiens OX=9606 GN=SLC29A1 PE=1 SV=3;sp|Q99808-2|S29A1_HUMAN Isoform 2 of Equilibrative nucleoside transporter 1 OS=Homo sapiens OX=9606 GN=SLC29A1
2.24003958702087	2.06035876274109	+	Keep	Discard	+_Keep	+_Discard	323.31	130240000	0	4	0	4	5.3085	15.648	1.57537936689294	2.15019917488098	P08754	P08754	Guanine nucleotide-binding protein G(k) subunit alpha	GNAI3	sp|P08754|GNAI3_HUMAN Guanine nucleotide-binding protein G(i) subunit alpha OS=Homo sapiens OX=9606 GN=GNAI3 PE=1 SV=3
2.13806080818176	2.16108131408691	+	Keep	Discard	+_Keep	+_Discard	15.881	28435000	0	2	0	3	180.01	48.405	2.46739096656182	2.14957106113434	P31994-3;P31994-4;P31994	P31994-3;P31994-4;P31994	Low affinity immunoglobulin gamma Fc region receptor II-b	FCGR2B	sp|P31994-3|FCG2B_HUMAN Isoform IIB3 of Low affinity immunoglobulin gamma Fc region receptor II-b OS=Homo sapiens OX=9606 GN=FCGR2B;sp|P31994-4|FCG2B_HUMAN Isoform 4 of Low affinity immunoglobulin gamma Fc region receptor II-b OS=Homo sapiens OX=9606 GN=FC
2.2536563873291	2.04299449920654	+	Keep	Discard	+_Keep	+_Discard	323.31	62441000	0	6	0	4	72.053	24.65	1.50601160681073	2.14832544326782	Q5JR08;P08134;E9PQH6;Q5JR07;C9JNR4;C9JX21;Q5JR05;Q5JR06;E9PN11;U3KQA9;U3KQV3;E9PLA2;C9JRM1	Q5JR08;P08134;E9PQH6;Q5JR07;C9JNR4;C9JX21;Q5JR05;Q5JR06;E9PN11;U3KQA9;U3KQV3	Rho-related GTP-binding protein RhoC	RHOC;RHOA	tr|Q5JR08|Q5JR08_HUMAN Rho-related GTP-binding protein RhoC (Fragment) OS=Homo sapiens OX=9606 GN=RHOC PE=1 SV=8;sp|P08134|RHOC_HUMAN Rho-related GTP-binding protein RhoC OS=Homo sapiens OX=9606 GN=RHOC PE=1 SV=1;tr|E9PQH6|E9PQH6_HUMAN Rho-related GTP-bind
2.18377232551575	2.10845756530762	+	Keep	Discard	+_Keep	+_Discard	3.1617	924640	0	2	0	2	15.369	21.353	1.95196731951907	2.14611494541168	F8WC54;A0AVL1;Q13443-2;Q13443	F8WC54;A0AVL1;Q13443-2;Q13443	Disintegrin and metalloproteinase domain-containing protein 9	ADAM9	tr|F8WC54|F8WC54_HUMAN Disintegrin and metalloproteinase domain-containing protein 9 OS=Homo sapiens OX=9606 GN=ADAM9 PE=1 SV=1;tr|A0AVL1|A0AVL1_HUMAN ADAM9 protein OS=Homo sapiens OX=9606 GN=ADAM9 PE=1 SV=1;sp|Q13443-2|ADAM9_HUMAN Isoform 2 of Disintegrin
2.18507361412048	2.09889125823975	+	Keep	Discard	+_Keep	+_Discard	5.3623	2944200	0	2	0	2	91.454	40.274	1.8926059939244	2.14198243618011	O95336;M0R1L2;M0R0U3;M0R261	O95336;M0R1L2	6-phosphogluconolactonase	PGLS	sp|O95336|6PGL_HUMAN 6-phosphogluconolactonase OS=Homo sapiens OX=9606 GN=PGLS PE=1 SV=2;tr|M0R1L2|M0R1L2_HUMAN 6-phosphogluconolactonase (Fragment) OS=Homo sapiens OX=9606 GN=PGLS PE=1 SV=1
2.08671569824219	2.197110414505	+	Keep	Discard	+_Keep	+_Discard	97.489	115830000	0	3	0	3	100.33	80.936	1.78509953380167	2.1419130563736	P14209;A8MQT7;A0A096LP69;P14209-2;P14209-3	P14209;A8MQT7;A0A096LP69;P14209-2;P14209-3	CD99 antigen	CD99	sp|P14209|CD99_HUMAN CD99 antigen OS=Homo sapiens OX=9606 GN=CD99 PE=1 SV=1;tr|A8MQT7|A8MQT7_HUMAN CD99 antigen OS=Homo sapiens OX=9606 GN=CD99 PE=1 SV=1;tr|A0A096LP69|A0A096LP69_HUMAN CD99 antigen OS=Homo sapiens OX=9606 GN=CD99 PE=1 SV=1;sp|P14209-2|CD99
2.30006504058838	1.97951316833496	+	Keep	Discard	+_Keep	+_Discard	59.505	39366000	0	4	0	5	20.986	25.241	1.32243274910035	2.13978910446167	P12318-2;P12318;H0YGT0;P31995;V9GY55;F5GXY9;F5GX41;V9GY83;P31995-2	P12318-2;P12318;H0YGT0;P31995	Low affinity immunoglobulin gamma Fc region receptor II-a;Low affinity immunoglobulin gamma Fc region receptor II-c	FCGR2A;FCGR2C	sp|P12318-2|FCG2A_HUMAN Isoform 2 of Low affinity immunoglobulin gamma Fc region receptor II-a OS=Homo sapiens OX=9606 GN=FCGR2A;sp|P12318|FCG2A_HUMAN Low affinity immunoglobulin gamma Fc region receptor II-a OS=Homo sapiens OX=9606 GN=FCGR2A PE=1 SV=4;tr|
2.15325403213501	2.12061738967896	+	Keep	Discard	+_Keep	+_Discard	297.82	421790000	0	6	0	5	25.512	60.182	2.31324429726228	2.13693571090698	P61224-3;P61224;E7ESV4;F5H7Y6;P61224-4;A6NIZ1;F5H823;B7ZB78;F5GZG1;F5H6R7;F5H004;F5GX62;P61224-2	P61224-3;P61224;E7ESV4;F5H7Y6;P61224-4;A6NIZ1;F5H823;B7ZB78;F5GZG1;F5H6R7;F5H004;F5GX62;P61224-2	Ras-related protein Rap-1b;Ras-related protein Rap-1b-like protein	RAP1B	sp|P61224-3|RAP1B_HUMAN Isoform 3 of Ras-related protein Rap-1b OS=Homo sapiens OX=9606 GN=RAP1B;sp|P61224|RAP1B_HUMAN Ras-related protein Rap-1b OS=Homo sapiens OX=9606 GN=RAP1B PE=1 SV=1;tr|E7ESV4|E7ESV4_HUMAN Ras-related protein Rap-1b (Fragment) OS=Hom
2.05727696418762	2.20798635482788	+	Keep	Discard	+_Keep	+_Discard	37.994	7025500	0	2	0	3	24.045	22.604	1.64810605230563	2.13263165950775	Q7Z5G4;Q7Z5G4-3	Q7Z5G4;Q7Z5G4-3	Golgin subfamily A member 7	GOLGA7	sp|Q7Z5G4|GOGA7_HUMAN Golgin subfamily A member 7 OS=Homo sapiens OX=9606 GN=GOLGA7 PE=1 SV=2;sp|Q7Z5G4-3|GOGA7_HUMAN Isoform 2 of Golgin subfamily A member 7 OS=Homo sapiens OX=9606 GN=GOLGA7
2.01913261413574	2.24388241767883	+	Keep	Discard	+_Keep	+_Discard	32.546	22446000	0	5	0	5	54.694	32.141	1.47453930865421	2.13150751590729	Q92692-2	Q92692-2	Nectin-2	PVRL2	sp|Q92692-2|NECT2_HUMAN Isoform Alpha of Nectin-2 OS=Homo sapiens OX=9606 GN=NECTIN2
2.09508061408997	2.163241147995	+	Keep	Discard	+_Keep	+_Discard	323.31	74785000	0	20	0	23	32.679	21.474	1.9918624528524	2.12916088104248	A0A2R8YD85;Q96BY6-3;Q96BY6;Q96BY6-2;H7C0I3;F8WE73;A0A2R8Y5U0;H0YFC5	A0A2R8YD85;Q96BY6-3;Q96BY6	Dedicator of cytokinesis protein 10	DOCK10	tr|A0A2R8YD85|A0A2R8YD85_HUMAN Dedicator of cytokinesis protein 10 OS=Homo sapiens OX=9606 GN=DOCK10 PE=1 SV=1;sp|Q96BY6-3|DOC10_HUMAN Isoform 3 of Dedicator of cytokinesis protein 10 OS=Homo sapiens OX=9606 GN=DOCK10;sp|Q96BY6|DOC10_HUMAN Dedicator of cyt
2.10420250892639	2.14847850799561	+	Keep	Discard	+_Keep	+_Discard	15.867	8001700	0	3	0	2	11.865	6.0724	2.17863000708151	2.126340508461	P51153;H0YMN7;P61006-2;M0R257;A0A087WWB9;P20337;O95716;P20336;Q96E17	P51153;H0YMN7;P61006-2	Ras-related protein Rab-13;Ras-related protein Rab-8A	RAB13;RAB8B;RAB8A	sp|P51153|RAB13_HUMAN Ras-related protein Rab-13 OS=Homo sapiens OX=9606 GN=RAB13 PE=1 SV=1;tr|H0YMN7|H0YMN7_HUMAN Ras-related protein Rab-8B OS=Homo sapiens OX=9606 GN=RAB8B PE=1 SV=1;sp|P61006-2|RAB8A_HUMAN Isoform 2 of Ras-related protein Rab-8A OS=Homo
2.070561170578	2.17293548583984	+	Keep	Discard	+_Keep	+_Discard	323.31	31234000	0	8	0	8	27.069	56.305	1.81373696546228	2.12174832820892	Q8TD55;Q8TD55-2;C9J4A7	Q8TD55;Q8TD55-2	Pleckstrin homology domain-containing family O member 2	PLEKHO2	sp|Q8TD55|PKHO2_HUMAN Pleckstrin homology domain-containing family O member 2 OS=Homo sapiens OX=9606 GN=PLEKHO2 PE=1 SV=1;sp|Q8TD55-2|PKHO2_HUMAN Isoform 2 of Pleckstrin homology domain-containing family O member 2 OS=Homo sapiens OX=9606 GN=PLEKHO2
2.02023553848267	2.2126317024231	+	Keep	Discard	+_Keep	+_Discard	323.31	12673000	0	3	0	3	9.294	12.081	1.53885692792492	2.11643362045288	Q9BX67-2;Q9BX67	Q9BX67-2;Q9BX67	Junctional adhesion molecule C	JAM3	sp|Q9BX67-2|JAM3_HUMAN Isoform 2 of Junctional adhesion molecule C OS=Homo sapiens OX=9606 GN=JAM3;sp|Q9BX67|JAM3_HUMAN Junctional adhesion molecule C OS=Homo sapiens OX=9606 GN=JAM3 PE=1 SV=1
2.1412365436554	2.08596849441528	+	Keep	Discard	+_Keep	+_Discard	8.6198	15051000	0	3	0	2	31.562	10.601	2.07972379886939	2.11360251903534	Q13636;J3QR51;Q9UL26	Q13636;J3QR51;Q9UL26	Ras-related protein Rab-31;Ras-related protein Rab-22A	RAB31;RAB22A	sp|Q13636|RAB31_HUMAN Ras-related protein Rab-31 OS=Homo sapiens OX=9606 GN=RAB31 PE=1 SV=1;tr|J3QR51|J3QR51_HUMAN Ras-related protein Rab-31 OS=Homo sapiens OX=9606 GN=RAB31 PE=1 SV=2;sp|Q9UL26|RB22A_HUMAN Ras-related protein Rab-22A OS=Homo sapiens OX=96
2.08287286758423	2.13691329956055	+	Keep	Discard	+_Keep	+_Discard	76.368	18967000	0	8	0	5	35.073	20.834	2.08871524969058	2.10989308357239	A0A5F9ZHN8;A0A5F9ZI39;P23458;A0A5F9ZH07;A0A5F9ZHW0;A0A5F9ZH32;A0A5F9ZI01;A0A5F9ZH73;A0A5F9ZHK2;A0A5F9ZHI1	A0A5F9ZHN8;A0A5F9ZI39;P23458;A0A5F9ZH07;A0A5F9ZHW0	Tyrosine-protein kinase JAK1	JAK1	tr|A0A5F9ZHN8|A0A5F9ZHN8_HUMAN Tyrosine-protein kinase OS=Homo sapiens OX=9606 GN=JAK1 PE=1 SV=1;tr|A0A5F9ZI39|A0A5F9ZI39_HUMAN Tyrosine-protein kinase OS=Homo sapiens OX=9606 GN=JAK1 PE=1 SV=1;sp|P23458|JAK1_HUMAN Tyrosine-protein kinase JAK1 OS=Homo sapi
1.93523335456848	2.23014163970947	+	Keep	Discard	+_Keep	+_Discard	310.67	12317000	0	3	0	3	9.0573	20.904	1.34681109005686	2.08268749713898	P08567	P08567	Pleckstrin	PLEK	sp|P08567|PLEK_HUMAN Pleckstrin OS=Homo sapiens OX=9606 GN=PLEK PE=1 SV=3
2.09024381637573	2.05807399749756	+	Keep	Discard	+_Keep	+_Discard	60.123	10552000	0	4	0	2	7.9688	9.9763	2.3065519884707	2.07415890693665	Q9C0B5;Q9C0B5-2;H0YEF4	Q9C0B5;Q9C0B5-2;H0YEF4	Palmitoyltransferase ZDHHC5;Palmitoyltransferase	ZDHHC5	sp|Q9C0B5|ZDHC5_HUMAN Palmitoyltransferase ZDHHC5 OS=Homo sapiens OX=9606 GN=ZDHHC5 PE=1 SV=2;sp|Q9C0B5-2|ZDHC5_HUMAN Isoform 2 of Palmitoyltransferase ZDHHC5 OS=Homo sapiens OX=9606 GN=ZDHHC5;tr|H0YEF4|H0YEF4_HUMAN Palmitoyltransferase ZDHHC5 (Fragment) O
1.94012916088104	2.20576786994934	+	Keep	Discard	+_Keep	+_Discard	9.1458	5035600	0	2	0	2	25.413	18.147	1.39004027713597	2.07294851541519	F6UPZ7;B9A034;F6Q0M4;Q92956;Q92956-2	F6UPZ7;B9A034;F6Q0M4;Q92956;Q92956-2	Tumor necrosis factor receptor superfamily member 14	TNFRSF14	tr|F6UPZ7|F6UPZ7_HUMAN Tumor necrosis factor receptor superfamily member 14 (Fragment) OS=Homo sapiens OX=9606 GN=TNFRSF14 PE=1 SV=1;tr|B9A034|B9A034_HUMAN Tumor necrosis factor receptor superfamily member 14 OS=Homo sapiens OX=9606 GN=TNFRSF14 PE=1 SV=1;t
2.1281943321228	2.00992035865784	+	Keep	Discard	+_Keep	+_Discard	60.887	15525000	0	4	0	3	25.716	11.336	1.74015143069226	2.06905734539032	P29992;K7EL62;A0A087WVZ3	P29992	Guanine nucleotide-binding protein subunit alpha-11	GNA11	sp|P29992|GNA11_HUMAN Guanine nucleotide-binding protein subunit alpha-11 OS=Homo sapiens OX=9606 GN=GNA11 PE=1 SV=2
1.9950864315033	2.14283800125122	+	Keep	Discard	+_Keep	+_Discard	242.79	31317000	0	3	0	2	87.283	21.77	1.64355479722074	2.06896221637726	C9JEN3;C9IYT2;F8WDY4;C9IZ27;C9JW19;C9JWV9;B4DUD2;Q969X1;C9JM62;C9JAK9;C9JN47;C9JI44;C9JDV0;C9JAP5	C9JEN3;C9IYT2;F8WDY4;C9IZ27;C9JW19;C9JWV9;B4DUD2;Q969X1	Protein lifeguard 3	TMBIM1	tr|C9JEN3|C9JEN3_HUMAN Protein lifeguard 3 (Fragment) OS=Homo sapiens OX=9606 GN=TMBIM1 PE=1 SV=1;tr|C9IYT2|C9IYT2_HUMAN Protein lifeguard 3 (Fragment) OS=Homo sapiens OX=9606 GN=TMBIM1 PE=1 SV=1;tr|F8WDY4|F8WDY4_HUMAN Protein lifeguard 3 OS=Homo sapiens O
2.18583488464355	1.94826447963715	+	Keep	Discard	+_Keep	+_Discard	270.56	2554500	0	3	0	3	23.5	7.3882	1.4371858308978	2.06704968214035	Q8TAA9-2;Q8TAA9	Q8TAA9-2;Q8TAA9	Vang-like protein 1	VANGL1	sp|Q8TAA9-2|VANG1_HUMAN Isoform 2 of Vang-like protein 1 OS=Homo sapiens OX=9606 GN=VANGL1;sp|Q8TAA9|VANG1_HUMAN Vang-like protein 1 OS=Homo sapiens OX=9606 GN=VANGL1 PE=1 SV=1
1.99320328235626	2.13514065742493	+	Keep	Discard	+_Keep	+_Discard	323.31	66729000	0	24	0	22	29.221	20.298	1.65997001372699	2.06417196989059	O15031;E2PU09;A6QRH1;A6QRG9;A0A087WU36;H0Y6J7	O15031	Plexin-B2	PLXNB2	sp|O15031|PLXB2_HUMAN Plexin-B2 OS=Homo sapiens OX=9606 GN=PLXNB2 PE=1 SV=3
2.04802680015564	2.07676434516907	+	Keep	Discard	+_Keep	+_Discard	120.55	5649100	0	4	0	3	69.78	19.754	2.35307920253153	2.06239557266235	P62166-2;P62166	P62166-2;P62166	Neuronal calcium sensor 1	NCS1	sp|P62166-2|NCS1_HUMAN Isoform 2 of Neuronal calcium sensor 1 OS=Homo sapiens OX=9606 GN=NCS1;sp|P62166|NCS1_HUMAN Neuronal calcium sensor 1 OS=Homo sapiens OX=9606 GN=NCS1 PE=1 SV=2
2.18119788169861	1.93039667606354	+	Keep	Discard	+_Keep	+_Discard	135.53	13843000	0	5	0	3	67.009	76.348	1.41133831706871	2.05579727888107	P20073-2;P20073	P20073-2;P20073	Annexin A7	ANXA7	sp|P20073-2|ANXA7_HUMAN Isoform 2 of Annexin A7 OS=Homo sapiens OX=9606 GN=ANXA7;sp|P20073|ANXA7_HUMAN Annexin A7 OS=Homo sapiens OX=9606 GN=ANXA7 PE=1 SV=3
1.9473295211792	2.15510153770447	+	Keep	Discard	+_Keep	+_Discard	197.97	165910000	0	6	0	5	89.611	68.683	1.49194502694215	2.05121552944183	P53985;Q5T8R5;Q5T8R3;P53985-2	P53985	Monocarboxylate transporter 1	SLC16A1	sp|P53985|MOT1_HUMAN Monocarboxylate transporter 1 OS=Homo sapiens OX=9606 GN=SLC16A1 PE=1 SV=3
1.96705782413483	2.13477945327759	+	Keep	Discard	+_Keep	+_Discard	323.31	142950000	0	5	0	4	20.15	1.1125	1.58475109570065	2.05091863870621	Q5JQS6;Q5JQS6-2;E9PLW0;E9PR51;E9PRX8	Q5JQS6;Q5JQS6-2;E9PLW0;E9PR51	Germinal center-associated signaling and motility-like protein	GCSAML	sp|Q5JQS6|GSAML_HUMAN Germinal center-associated signaling and motility-like protein OS=Homo sapiens OX=9606 GN=GCSAML PE=1 SV=1;sp|Q5JQS6-2|GSAML_HUMAN Isoform 2 of Germinal center-associated signaling and motility-like protein OS=Homo sapiens OX=9606 GN=
2.14922690391541	1.91425836086273	+	Keep	Discard	+_Keep	+_Discard	58.101	37981000	0	6	0	6	23.324	27.612	1.43449218666815	2.03174263238907	Q9Y624;A0A087WY82;Q9Y624-2	Q9Y624;A0A087WY82;Q9Y624-2	Junctional adhesion molecule A	F11R	sp|Q9Y624|JAM1_HUMAN Junctional adhesion molecule A OS=Homo sapiens OX=9606 GN=F11R PE=1 SV=1;tr|A0A087WY82|A0A087WY82_HUMAN Junctional adhesion molecule 1 OS=Homo sapiens OX=9606 GN=F11R PE=1 SV=1;sp|Q9Y624-2|JAM1_HUMAN Isoform 2 of Junctional adhesion mo
1.9902651309967	2.06588244438171	+	Keep	Discard	+_Keep	+_Discard	12.667	6892700	0	4	0	5	19.818	61.498	1.92566268660342	2.02807378768921	E9PPF2;E9PM19;P29597;H0YE41	E9PPF2;E9PM19;P29597	Tyrosine-protein kinase;Non-receptor tyrosine-protein kinase TYK2	TYK2	tr|E9PPF2|E9PPF2_HUMAN Tyrosine-protein kinase OS=Homo sapiens OX=9606 GN=TYK2 PE=1 SV=1;tr|E9PM19|E9PM19_HUMAN Tyrosine-protein kinase OS=Homo sapiens OX=9606 GN=TYK2 PE=1 SV=1;sp|P29597|TYK2_HUMAN Non-receptor tyrosine-protein kinase TYK2 OS=Homo sapiens
2.09349250793457	1.94946014881134	+	Keep	Discard	+_Keep	+_Discard	29.58	7015000	0	4	0	2	6.4361	83.116	1.6445420901583	2.02147632837296	P01116-2;P01116;G3V4K2;G3V5T7	P01116-2;P01116	GTPase KRas;GTPase KRas, N-terminally processed	KRAS	sp|P01116-2|RASK_HUMAN Isoform 2B of GTPase KRas OS=Homo sapiens OX=9606 GN=KRAS;sp|P01116|RASK_HUMAN GTPase KRas OS=Homo sapiens OX=9606 GN=KRAS PE=1 SV=1
2.08661389350891	1.94219541549683	+	Keep	Discard	+_Keep	+_Discard	220.66	27832000	0	8	0	6	32.715	23.66	1.64185973975964	2.01440465450287	Q9H2K8;G3V1Q8;F5GWV8;H0YF68;Q9UL54-2;Q9UL54-3;Q9UL54-4;Q9UL54	Q9H2K8;G3V1Q8	Serine/threonine-protein kinase TAO3	TAOK3	sp|Q9H2K8|TAOK3_HUMAN Serine/threonine-protein kinase TAO3 OS=Homo sapiens OX=9606 GN=TAOK3 PE=1 SV=2;tr|G3V1Q8|G3V1Q8_HUMAN Serine/threonine-protein kinase TAO3 OS=Homo sapiens OX=9606 GN=TAOK3 PE=1 SV=1
1.9870297908783	2.01578307151794	+	Keep	Discard	+_Keep	+_Discard	323.31	96638000	0	5	0	3	5.0953	4.1576	2.33980523008824	2.00140643119812	Q9H4G4;Q5VZR0;A0A088AWP7;A0A087WUM5	Q9H4G4;Q5VZR0	Golgi-associated plant pathogenesis-related protein 1	GLIPR2	sp|Q9H4G4|GAPR1_HUMAN Golgi-associated plant pathogenesis-related protein 1 OS=Homo sapiens OX=9606 GN=GLIPR2 PE=1 SV=3;tr|Q5VZR0|Q5VZR0_HUMAN Golgi-associated plant pathogenesis-related protein 1 OS=Homo sapiens OX=9606 GN=GLIPR2 PE=1 SV=1
2.0846426486969	1.87456083297729	+	Keep	Discard	+_Keep	+_Discard	323.31	8951400	0	4	0	4	63.943	11.241	1.47174633174836	1.9796017408371	O95819-3;E7EX83;E7EN19;G5E948;H7C360;E7ENQ1;G3XAA2;A0A0D9SG62;C9J840;A0A0D9SEY1;O95819-4;O95819-2;O95819;O95819-5;O95819-6;H7C0P6;A0A590UJE1;C9J338;I3L2I2;E7ETN6	O95819-3;E7EX83;E7EN19;G5E948;H7C360;E7ENQ1;G3XAA2;A0A0D9SG62;C9J840;A0A0D9SEY1;O95819-4;O95819-2;O95819;O95819-5;O95819-6;H7C0P6	Mitogen-activated protein kinase kinase kinase kinase 4	MAP4K4	sp|O95819-3|M4K4_HUMAN Isoform 3 of Mitogen-activated protein kinase kinase kinase kinase 4 OS=Homo sapiens OX=9606 GN=MAP4K4;tr|E7EX83|E7EX83_HUMAN Mitogen-activated protein kinase kinase kinase kinase 4 OS=Homo sapiens OX=9606 GN=MAP4K4 PE=1 SV=1;tr|E7EN
1.9296395778656	2.0290641784668	+	Keep	Discard	+_Keep	+_Discard	34.049	7559000	0	3	0	3	48.78	3.9691	1.7962703157689	1.9793518781662	P40189;A0A494BZU0;P40189-3;D6RH03;P40189-2	P40189;A0A494BZU0;P40189-3	Interleukin-6 receptor subunit beta	IL6ST	sp|P40189|IL6RB_HUMAN Interleukin-6 receptor subunit beta OS=Homo sapiens OX=9606 GN=IL6ST PE=1 SV=2;tr|A0A494BZU0|A0A494BZU0_HUMAN Interleukin-6 receptor subunit beta OS=Homo sapiens OX=9606 GN=IL6ST PE=1 SV=1;sp|P40189-3|IL6RB_HUMAN Isoform 3 of Interleu
1.88877248764038	2.06615805625916	+	Keep	Discard	+_Keep	+_Discard	26.641	13357000	0	4	0	4	37.598	21.049	1.54463142034637	1.97746527194977	A0A0G2JNW7;Q9Y666;Q9Y666-2;A0A0U1RR18	A0A0G2JNW7;Q9Y666;Q9Y666-2	Solute carrier family 12 member 7	SLC12A7	tr|A0A0G2JNW7|A0A0G2JNW7_HUMAN Solute carrier family 12 member 7 OS=Homo sapiens OX=9606 GN=SLC12A7 PE=1 SV=1;sp|Q9Y666|S12A7_HUMAN Solute carrier family 12 member 7 OS=Homo sapiens OX=9606 GN=SLC12A7 PE=1 SV=3;sp|Q9Y666-2|S12A7_HUMAN Isoform 2 of Solute c
2.00726723670959	1.92402386665344	+	Keep	Discard	+_Keep	+_Discard	323.31	19774000	0	7	0	7	40.333	33.316	1.87037032099912	1.96564555168152	P18433;P18433-6;Q5JWG0	P18433;P18433-6	Receptor-type tyrosine-protein phosphatase alpha	PTPRA	sp|P18433|PTPRA_HUMAN Receptor-type tyrosine-protein phosphatase alpha OS=Homo sapiens OX=9606 GN=PTPRA PE=1 SV=3;sp|P18433-6|PTPRA_HUMAN Isoform 2 of Receptor-type tyrosine-protein phosphatase alpha OS=Homo sapiens OX=9606 GN=PTPRA
2.09818387031555	1.8284285068512	+	Keep	Discard	+_Keep	+_Discard	208.6	18497000	0	5	0	5	102.16	44.748	1.35984965694442	1.96330618858337	F8W6H5;O14638;E9PDB4;E7ETI7	F8W6H5;O14638	Ectonucleotide pyrophosphatase/phosphodiesterase family member 3;Alkaline phosphodiesterase I;Nucleotide pyrophosphatase	ENPP3	tr|F8W6H5|F8W6H5_HUMAN Ectonucleotide pyrophosphatase/phosphodiesterase family member 3 OS=Homo sapiens OX=9606 GN=ENPP3 PE=1 SV=1;sp|O14638|ENPP3_HUMAN Ectonucleotide pyrophosphatase/phosphodiesterase family member 3 OS=Homo sapiens OX=9606 GN=ENPP3 PE=1
1.94934821128845	1.96251201629639	+	Keep	Discard	+_Keep	+_Discard	323.31	479330000	0	21	0	19	35.581	33.151	2.66912340461589	1.95593011379242	P15144;H0YLZ8;H0YMC1	P15144	Aminopeptidase N	ANPEP	sp|P15144|AMPN_HUMAN Aminopeptidase N OS=Homo sapiens OX=9606 GN=ANPEP PE=1 SV=4
1.93281710147858	1.97452938556671	+	Keep	Discard	+_Keep	+_Discard	323.31	47384000	0	14	0	12	29.144	19.241	2.16775432673173	1.95367324352264	Q9UKE5-2;Q9UKE5;Q9UKE5-5;Q9UKE5-3;Q9UKE5-6;Q9UKE5-4;Q9UKE5-8;Q9UKE5-7;C9JVV1	Q9UKE5-2;Q9UKE5;Q9UKE5-5;Q9UKE5-3;Q9UKE5-6;Q9UKE5-4;Q9UKE5-8;Q9UKE5-7	TRAF2 and NCK-interacting protein kinase	TNIK	sp|Q9UKE5-2|TNIK_HUMAN Isoform 2 of TRAF2 and NCK-interacting protein kinase OS=Homo sapiens OX=9606 GN=TNIK;sp|Q9UKE5|TNIK_HUMAN TRAF2 and NCK-interacting protein kinase OS=Homo sapiens OX=9606 GN=TNIK PE=1 SV=1;sp|Q9UKE5-5|TNIK_HUMAN Isoform 5 of TRAF2 a
2.0256667137146	1.87923526763916	+	Keep	Discard	+_Keep	+_Discard	76.293	60626000	0	3	0	4	22.08	19.787	1.62229910770437	1.95245099067688	Q9H8S9;Q7L9L4;Q7L9L4-2;D6RCK3;Q9H8S9-2	Q9H8S9;Q7L9L4;Q7L9L4-2;D6RCK3;Q9H8S9-2	MOB kinase activator 1A;MOB kinase activator 1B	MOB1A;MOB1B	sp|Q9H8S9|MOB1A_HUMAN MOB kinase activator 1A OS=Homo sapiens OX=9606 GN=MOB1A PE=1 SV=4;sp|Q7L9L4|MOB1B_HUMAN MOB kinase activator 1B OS=Homo sapiens OX=9606 GN=MOB1B PE=1 SV=3;sp|Q7L9L4-2|MOB1B_HUMAN Isoform 2 of MOB kinase activator 1B OS=Homo sapiens O
2.04579257965088	1.85634827613831	+	Keep	Discard	+_Keep	+_Discard	323.31	49598000	0	9	0	10	92.249	24.244	1.51028212916016	1.95107042789459	P08514;P08514-2;P08514-3;A0A3B3IU79;K7EP83	P08514;P08514-2;P08514-3;A0A3B3IU79	Integrin alpha-IIb;Integrin alpha-IIb heavy chain;Integrin alpha-IIb light chain, form 1;Integrin alpha-IIb light chain, form 2	ITGA2B	sp|P08514|ITA2B_HUMAN Integrin alpha-IIb OS=Homo sapiens OX=9606 GN=ITGA2B PE=1 SV=3;sp|P08514-2|ITA2B_HUMAN Isoform 2 of Integrin alpha-IIb OS=Homo sapiens OX=9606 GN=ITGA2B;sp|P08514-3|ITA2B_HUMAN Isoform 3 of Integrin alpha-IIb OS=Homo sapiens OX=9606 G
1.98407888412476	1.9008377790451	+	Keep	Discard	+_Keep	+_Discard	323.31	31312000	0	10	0	9	35.324	57.397	1.86523019600535	1.94245833158493	P08648;H0YIV7	P08648	Integrin alpha-5;Integrin alpha-5 heavy chain;Integrin alpha-5 light chain	ITGA5	sp|P08648|ITA5_HUMAN Integrin alpha-5 OS=Homo sapiens OX=9606 GN=ITGA5 PE=1 SV=2
2.05084991455078	1.81729578971863	+	Keep	Discard	+_Keep	+_Discard	104.73	18512000	0	5	0	2	48.113	21.21	1.41576208310419	1.9340728521347	P62993;J3KT38;P62993-2;J3QRL5	P62993;J3KT38;P62993-2	Growth factor receptor-bound protein 2	GRB2	sp|P62993|GRB2_HUMAN Growth factor receptor-bound protein 2 OS=Homo sapiens OX=9606 GN=GRB2 PE=1 SV=1;tr|J3KT38|J3KT38_HUMAN Growth factor receptor-bound protein 2 (Fragment) OS=Homo sapiens OX=9606 GN=GRB2 PE=1 SV=8;sp|P62993-2|GRB2_HUMAN Isoform 2 of Gro
2.01074409484863	1.8513993024826	+	Keep	Discard	+_Keep	+_Discard	15.891	5540200	0	2	0	5	13.399	49.442	1.58085663890361	1.93107169866562	Q9NZN4;Q9NZN4-2	Q9NZN4;Q9NZN4-2	EH domain-containing protein 2	EHD2	sp|Q9NZN4|EHD2_HUMAN EH domain-containing protein 2 OS=Homo sapiens OX=9606 GN=EHD2 PE=1 SV=2;sp|Q9NZN4-2|EHD2_HUMAN Isoform 2 of EH domain-containing protein 2 OS=Homo sapiens OX=9606 GN=EHD2
2.01421236991882	1.84474718570709	+	Keep	Discard	+_Keep	+_Discard	267.78	21719000	0	4	0	4	36.34	10.454	1.55378856240552	1.92947977781296	P11169;Q8TDB8-4;Q8TDB8-2;Q8TDB8;Q8TDB8-5	P11169;Q8TDB8-4;Q8TDB8-2;Q8TDB8;Q8TDB8-5	Solute carrier family 2, facilitated glucose transporter member 3;Solute carrier family 2, facilitated glucose transporter member 14	SLC2A3;SLC2A14	sp|P11169|GTR3_HUMAN Solute carrier family 2, facilitated glucose transporter member 3 OS=Homo sapiens OX=9606 GN=SLC2A3 PE=1 SV=1;sp|Q8TDB8-4|GTR14_HUMAN Isoform 4 of Solute carrier family 2, facilitated glucose transporter member 14 OS=Homo sapiens OX=96
1.84044301509857	2.01306915283203	+	Keep	Discard	+_Keep	+_Discard	323.31	44562000	0	15	0	13	48.797	32.367	1.54516031653167	1.9267560839653	P06756-3;P06756-2;P06756;H7BZG1	P06756-3;P06756-2;P06756	Integrin alpha-V;Integrin alpha-V heavy chain;Integrin alpha-V light chain	ITGAV	sp|P06756-3|ITAV_HUMAN Isoform 3 of Integrin alpha-V OS=Homo sapiens OX=9606 GN=ITGAV;sp|P06756-2|ITAV_HUMAN Isoform 2 of Integrin alpha-V OS=Homo sapiens OX=9606 GN=ITGAV;sp|P06756|ITAV_HUMAN Integrin alpha-V OS=Homo sapiens OX=9606 GN=ITGAV PE=1 SV=2
1.97221481800079	1.84120833873749	+	Keep	Discard	+_Keep	+_Discard	320.87	130190000	0	6	0	5	40.621	12.827	1.66031286526397	1.90671157836914	P61225;F6U784;P10114	P61225;F6U784;P10114	Ras-related protein Rap-2b;Ras-related protein Rap-2a	RAP2B;RAP2A	sp|P61225|RAP2B_HUMAN Ras-related protein Rap-2b OS=Homo sapiens OX=9606 GN=RAP2B PE=1 SV=1;tr|F6U784|F6U784_HUMAN Ras-related protein Rap-2a OS=Homo sapiens OX=9606 GN=RAP2A PE=4 SV=1;sp|P10114|RAP2A_HUMAN Ras-related protein Rap-2a OS=Homo sapiens OX=960
1.94923615455627	1.86338353157043	+	Keep	Discard	+_Keep	+_Discard	189.43	9060200	0	3	0	2	98.626	21.532	1.84366318313214	1.90630984306335	Q9NY35-2;D6RA76;D6RCR8;D6RDI6;D6RFX6;D6RCE6;D6R9S8;D6RC11;A0A0R4J2F2;D6RDY1;D6RHU6;D6RDP6;D6RIU2;Q9NY35;D6RAZ7;H0Y8T9;D6RD48	Q9NY35-2;D6RA76;D6RCR8;D6RDI6;D6RFX6;D6RCE6;D6R9S8;D6RC11;A0A0R4J2F2;D6RDY1;D6RHU6;D6RDP6;D6RIU2;Q9NY35;D6RAZ7;H0Y8T9;D6RD48	Claudin domain-containing protein 1	CLDND1	sp|Q9NY35-2|CLDN1_HUMAN Isoform 2 of Claudin domain-containing protein 1 OS=Homo sapiens OX=9606 GN=CLDND1;tr|D6RA76|D6RA76_HUMAN Claudin domain-containing protein 1 (Fragment) OS=Homo sapiens OX=9606 GN=CLDND1 PE=1 SV=1;tr|D6RCR8|D6RCR8_HUMAN Claudin doma
1.87121284008026	1.86995029449463	+	Keep	Discard	+_Keep	+_Discard	20.779	36743000	0	1	0	1	12.606	4.9451	3.66787947190763	1.87058156728745	E9PRJ3;K4DIA7;E9PMR4;P48509	E9PRJ3;K4DIA7;E9PMR4;P48509	Tetraspanin;CD151 antigen	CD151	tr|E9PRJ3|E9PRJ3_HUMAN Tetraspanin (Fragment) OS=Homo sapiens OX=9606 GN=CD151 PE=1 SV=1;tr|K4DIA7|K4DIA7_HUMAN Tetraspanin (Fragment) OS=Homo sapiens OX=9606 GN=CD151 PE=1 SV=1;tr|E9PMR4|E9PMR4_HUMAN Tetraspanin OS=Homo sapiens OX=9606 GN=CD151 PE=1 SV=1;
1.88451981544495	1.84514880180359	+	Keep	Discard	+_Keep	+_Discard	232.51	16746000	0	4	0	4	15.613	10.462	2.17262965782196	1.86483430862427	O43699-6;O43699-3;O43699;O43699-4;O43699-2;O43699-5	O43699-6;O43699-3;O43699;O43699-4;O43699-2;O43699-5	Sialic acid-binding Ig-like lectin 6	SIGLEC6	sp|O43699-6|SIGL6_HUMAN Isoform 6 of Sialic acid-binding Ig-like lectin 6 OS=Homo sapiens OX=9606 GN=SIGLEC6;sp|O43699-3|SIGL6_HUMAN Isoform 3 of Sialic acid-binding Ig-like lectin 6 OS=Homo sapiens OX=9606 GN=SIGLEC6;sp|O43699|SIGL6_HUMAN Sialic acid-bind
1.73837876319885	1.96377003192902	+	Keep	Discard	+_Keep	+_Discard	172.53	64586000	0	11	0	8	61.593	45.534	1.4121723725227	1.85107439756393	P48960;P48960-2;P48960-3;K7EKV5;K7EPE8;K7EPP8	P48960;P48960-2;P48960-3	CD97 antigen;CD97 antigen subunit alpha;CD97 antigen subunit beta	CD97	sp|P48960|AGRE5_HUMAN Adhesion G protein-coupled receptor E5 OS=Homo sapiens OX=9606 GN=ADGRE5 PE=1 SV=4;sp|P48960-2|AGRE5_HUMAN Isoform 2 of Adhesion G protein-coupled receptor E5 OS=Homo sapiens OX=9606 GN=ADGRE5;sp|P48960-3|AGRE5_HUMAN Isoform 3 of Adhe
1.748375415802	1.94609451293945	+	Keep	Discard	+_Keep	+_Discard	16.452	7670500	0	8	0	5	30.265	44.311	1.46803750616334	1.84723496437073	P11717	P11717	Cation-independent mannose-6-phosphate receptor	IGF2R	sp|P11717|MPRI_HUMAN Cation-independent mannose-6-phosphate receptor OS=Homo sapiens OX=9606 GN=IGF2R PE=1 SV=3
1.72857356071472	1.87448215484619	+	Keep	Discard	+_Keep	+_Discard	271.59	10780000	0	10	0	7	71.322	38.349	1.58894721457852	1.80152785778046	P54762;A0A3B3IRY8;P54762-5;C9J466;C9JB88;C9J6S4;F8WDG5;P54762-6;P54753	P54762;A0A3B3IRY8;P54762-5	Ephrin type-B receptor 1	EPHB1	sp|P54762|EPHB1_HUMAN Ephrin type-B receptor 1 OS=Homo sapiens OX=9606 GN=EPHB1 PE=1 SV=1;tr|A0A3B3IRY8|A0A3B3IRY8_HUMAN Receptor protein-tyrosine kinase OS=Homo sapiens OX=9606 GN=EPHB1 PE=1 SV=1;sp|P54762-5|EPHB1_HUMAN Isoform 2 of Ephrin type-B receptor
1.79135572910309	1.75377571582794	+	Keep	Discard	+_Keep	+_Discard	27.784	9633700	0	3	0	3	63.039	43.642	2.17081155664788	1.77256572246552	A0A087WZ54;Q6P9G4	A0A087WZ54;Q6P9G4	Transmembrane protein 154	TMEM154	tr|A0A087WZ54|A0A087WZ54_HUMAN Transmembrane protein 154 OS=Homo sapiens OX=9606 GN=TMEM154 PE=1 SV=1;sp|Q6P9G4|TM154_HUMAN Transmembrane protein 154 OS=Homo sapiens OX=9606 GN=TMEM154 PE=1 SV=2
1.79497718811035	1.73274683952332	+	Keep	Discard	+_Keep	+_Discard	61.03	19675000	0	4	0	5	25.975	19.998	1.9496572886437	1.76386201381683	A0A024R571;Q9H4M9;C9J2Z4;C9JC03;C9JDQ8;Q9NZN3	A0A024R571;Q9H4M9;C9J2Z4;C9JC03	EH domain-containing protein 1	EHD1	tr|A0A024R571|A0A024R571_HUMAN EH domain-containing protein 1 OS=Homo sapiens OX=9606 GN=EHD1 PE=1 SV=1;sp|Q9H4M9|EHD1_HUMAN EH domain-containing protein 1 OS=Homo sapiens OX=9606 GN=EHD1 PE=1 SV=2;tr|C9J2Z4|C9J2Z4_HUMAN EH domain-containing protein 1 (Fra
1.79460299015045	1.62835359573364	+	Keep	Discard	+_Keep	+_Discard	5.2845	1787000	0	2	0	2	77.224	28.842	1.51010233927862	1.71147829294205	Q08334;H7C0Z5;H0Y3Z8	Q08334;H7C0Z5;H0Y3Z8	Interleukin-10 receptor subunit beta	IL10RB	sp|Q08334|I10R2_HUMAN Interleukin-10 receptor subunit beta OS=Homo sapiens OX=9606 GN=IL10RB PE=1 SV=2;tr|H7C0Z5|H7C0Z5_HUMAN Interleukin-10 receptor subunit beta (Fragment) OS=Homo sapiens OX=9606 GN=IL10RB PE=1 SV=1;tr|H0Y3Z8|H0Y3Z8_HUMAN Uncharacterized
1.61084175109863	1.78354048728943	+	Keep	Discard	+_Keep	+_Discard	323.31	569100000	0	21	0	20	27.478	74.255	1.48996577542429	1.69719111919403	P10721;P10721-2;P10721-3	P10721;P10721-2	Mast/stem cell growth factor receptor Kit	KIT	sp|P10721|KIT_HUMAN Mast/stem cell growth factor receptor Kit OS=Homo sapiens OX=9606 GN=KIT PE=1 SV=1;sp|P10721-2|KIT_HUMAN Isoform 2 of Mast/stem cell growth factor receptor Kit OS=Homo sapiens OX=9606 GN=KIT
1.64149975776672	1.67405378818512	+	Keep	Discard	+_Keep	+_Discard	140.17	15773000	0	7	0	6	48.537	44.866	2.20408511361101	1.65777677297592	B7ZM87;O75044;Q5VZB4;A0A075B7B5;A0A075B7E6;A0A075B7E9;A0A286YEY3;P0DMP2;P0DJJ0	B7ZM87;O75044;Q5VZB4;A0A075B7B5	SLIT-ROBO Rho GTPase-activating protein 2	SRGAP2	tr|B7ZM87|B7ZM87_HUMAN SLIT-ROBO Rho GTPase-activating protein 2 OS=Homo sapiens OX=9606 GN=SRGAP2 PE=1 SV=1;sp|O75044|SRGP2_HUMAN SLIT-ROBO Rho GTPase-activating protein 2 OS=Homo sapiens OX=9606 GN=SRGAP2 PE=1 SV=3;tr|Q5VZB4|Q5VZB4_HUMAN SLIT-ROBO Rho GT
1.61348450183868	1.61188054084778	+	Keep	Discard	+_Keep	+_Discard	26.228	11303000	0	5	0	5	37.648	31.325	3.49950498564931	1.61268252134323	P17301	P17301	Integrin alpha-2	ITGA2	sp|P17301|ITA2_HUMAN Integrin alpha-2 OS=Homo sapiens OX=9606 GN=ITGA2 PE=1 SV=1
1.69964039325714	1.51636815071106	+	Keep	Discard	+_Keep	+_Discard	323.31	3488500	0	2	0	2	56.322	68.809	1.44080985105447	1.6080042719841	P10301	P10301	Ras-related protein R-Ras	RRAS	sp|P10301|RRAS_HUMAN Ras-related protein R-Ras OS=Homo sapiens OX=9606 GN=RRAS PE=1 SV=1
1.71628868579865	1.49303245544434	+	Keep	Discard	+_Keep	+_Discard	196.92	21150000	0	5	0	4	18.875	20.405	1.35442855947963	1.60466057062149	Q03405;M0QYR6;M0R1I2;Q03405-2;Q03405-3;M0R2E9;M0R0H5;M0R0Y4;M0QX27;M0QYS6;M0R383	Q03405;M0QYR6;M0R1I2;Q03405-2;Q03405-3;M0R2E9;M0R0H5;M0R0Y4	Urokinase plasminogen activator surface receptor	PLAUR	sp|Q03405|UPAR_HUMAN Urokinase plasminogen activator surface receptor OS=Homo sapiens OX=9606 GN=PLAUR PE=1 SV=1;tr|M0QYR6|M0QYR6_HUMAN Urokinase plasminogen activator surface receptor (Fragment) OS=Homo sapiens OX=9606 GN=PLAUR PE=1 SV=1;tr|M0R1I2|M0R1I2_
1.51929020881653	1.61659288406372	+	Keep	Discard	+_Keep	+_Discard	323.31	208400000	0	16	0	16	52.796	21.632	1.70449427915013	1.56794154644012	P05556;P05556-2;P05556-5;P05556-4;P05556-3;H7C4N8;C9JPK5;Q5T3E6;E9PLR6;E7EUI6;E7EQW5;E7ERX5;C9JJP8;Q5T3E5;E9PQJ2	P05556;P05556-2;P05556-5;P05556-4;P05556-3	Integrin beta-1	ITGB1	sp|P05556|ITB1_HUMAN Integrin beta-1 OS=Homo sapiens OX=9606 GN=ITGB1 PE=1 SV=2;sp|P05556-2|ITB1_HUMAN Isoform 2 of Integrin beta-1 OS=Homo sapiens OX=9606 GN=ITGB1;sp|P05556-5|ITB1_HUMAN Isoform 5 of Integrin beta-1 OS=Homo sapiens OX=9606 GN=ITGB1;sp|P05
1.48506605625153	1.63273358345032	+	Keep	Discard	+_Keep	+_Discard	99.073	8098800	0	4	0	3	55.421	21.576	1.52100750260852	1.55889981985092	Q7Z403;K7ERH0;Q7Z403-2;K7ENC4;K7ENM6;Q7Z403-3	Q7Z403;K7ERH0;Q7Z403-2;K7ENC4	Transmembrane channel-like protein 6	TMC6	sp|Q7Z403|TMC6_HUMAN Transmembrane channel-like protein 6 OS=Homo sapiens OX=9606 GN=TMC6 PE=1 SV=2;tr|K7ERH0|K7ERH0_HUMAN Transmembrane channel-like protein 6 (Fragment) OS=Homo sapiens OX=9606 GN=TMC6 PE=1 SV=8;sp|Q7Z403-2|TMC6_HUMAN Isoform 2 of Transme
1.57128846645355	1.43082058429718	+	Keep	Discard	+_Keep	+_Discard	6.5856	22751000	0	2	0	3	6.9728	10.66	1.5262859366156	1.50105452537537	H3BQF7;H3BMU1;H3BUI0;J3KR23;P53990-2;P53990-3;P53990;P53990-4;P53990-5;F5GXM3	H3BQF7;H3BMU1;H3BUI0;J3KR23;P53990-2;P53990-3;P53990;P53990-4;P53990-5	IST1 homolog	IST1	tr|H3BQF7|H3BQF7_HUMAN IST1 homolog (Fragment) OS=Homo sapiens OX=9606 GN=IST1 PE=1 SV=1;tr|H3BMU1|H3BMU1_HUMAN IST1 homolog (Fragment) OS=Homo sapiens OX=9606 GN=IST1 PE=1 SV=1;tr|H3BUI0|H3BUI0_HUMAN IST1 homolog (Fragment) OS=Homo sapiens OX=9606 GN=IST1
1.49947595596313	1.38829982280731	+	Keep	Discard	+_Keep	+_Discard	184.53	43945000	0	3	0	4	216.98	129.91	1.61088620929389	1.44388788938522	A8MXZ4;A0A0C4DFY5;Q9NQ84;Q9NQ84-2;J9JIE0	A8MXZ4;A0A0C4DFY5;Q9NQ84;Q9NQ84-2;J9JIE0	G-protein coupled receptor family C group 5 member C	GPRC5C	tr|A8MXZ4|A8MXZ4_HUMAN G-protein-coupled receptor family C group 5 member C OS=Homo sapiens OX=9606 GN=GPRC5C PE=1 SV=3;tr|A0A0C4DFY5|A0A0C4DFY5_HUMAN G-protein-coupled receptor family C group 5 member C OS=Homo sapiens OX=9606 GN=GPRC5C PE=1 SV=1;sp|Q9NQ8
1.48424124717712	1.33273661136627	+	Keep	Discard	+_Keep	+_Discard	323.31	14320000	0	12	0	10	34.843	32.579	1.46589560819352	1.4084889292717	Q9P265;H0YIU5	Q9P265	Disco-interacting protein 2 homolog B	DIP2B	sp|Q9P265|DIP2B_HUMAN Disco-interacting protein 2 homolog B OS=Homo sapiens OX=9606 GN=DIP2B PE=1 SV=3
1.39440429210663	1.2257068157196	+	Keep	Discard	+_Keep	+_Discard	323.31	540090000	0	4	0	4	14.499	13.068	1.38793004790282	1.31005555391312	P27701;P27701-2;E9PJC7	P27701;P27701-2;E9PJC7	CD82 antigen;Tetraspanin	CD82	sp|P27701|CD82_HUMAN CD82 antigen OS=Homo sapiens OX=9606 GN=CD82 PE=1 SV=1;sp|P27701-2|CD82_HUMAN Isoform 2 of CD82 antigen OS=Homo sapiens OX=9606 GN=CD82;tr|E9PJC7|E9PJC7_HUMAN Tetraspanin (Fragment) OS=Homo sapiens OX=9606 GN=CD82 PE=1 SV=1

## Sheet: non significant in P15 KIT-EVs
Ratio H/L P15H	Ratio H/L P15L	T-test Significant	ratio=>1	ratio<=-1	T-test Significant_ratio=>1	T-test Significant_ratio<=-1	Score	Intensity	Razor + unique peptides prerunblank	Razor + unique peptides P15H	Peptides preRUNblankRep	Razor + unique peptides P15L	Ratio H/L variability [%] P15H	Ratio H/L variability [%] P15L	-Log T-test p-value	T-test Difference	Protein IDs	Majority protein IDs	Protein names	Gene names	Fasta headers
#!{Type}E	E	C	C	C	C	C	N	N	N	N	N	N	N	N	N	N	T	T	T	T	T
1.41921532154083	0.847515881061554		Keep	Discard			47.385	5582200	0	2	0	2	24.572	68.875	0.803316472223218	1.13336560130119	A0A024QZ42;O75340-2;O75340	A0A024QZ42;O75340-2;O75340	Programmed cell death protein 6	PDCD6	tr|A0A024QZ42|A0A024QZ42_HUMAN HCG1985580, isoform CRA_c OS=Homo sapiens OX=9606 GN=PDCD6 PE=1 SV=1;sp|O75340-2|PDCD6_HUMAN Isoform 2 of Programmed cell death protein 6 OS=Homo sapiens OX=9606 GN=PDCD6;sp|O75340|PDCD6_HUMAN Programmed cell death protein 6
3.24728965759277	2.39382791519165		Keep	Discard			152.14	16395000	0	4	0	4	12.503	24.587	1.01958216317116	2.82055878639221	A0A024QZP7;P06493-2;P06493;E5RIU6;A0A087WZZ9	A0A024QZP7;P06493-2;P06493;E5RIU6;A0A087WZZ9	Cyclin-dependent kinase 1	CDC2;CDK1	tr|A0A024QZP7|A0A024QZP7_HUMAN Cell division cycle 2, G1 to S and G2 to M, isoform CRA_a OS=Homo sapiens OX=9606 GN=CDK1 PE=1 SV=1;sp|P06493-2|CDK1_HUMAN Isoform 2 of Cyclin-dependent kinase 1 OS=Homo sapiens OX=9606 GN=CDK1;sp|P06493|CDK1_HUMAN Cyclin-dep
3.78471326828003	2.45685863494873		Keep	Discard			9.8534	6471000	0	2	0	2	4.3212	100.33	0.874690308179061	3.12078595161438	P25787;A0A024RA52;H3BT36	P25787;A0A024RA52	Proteasome subunit alpha type-2;Proteasome subunit alpha type	PSMA2	sp|P25787|PSA2_HUMAN Proteasome subunit alpha type-2 OS=Homo sapiens OX=9606 GN=PSMA2 PE=1 SV=2;tr|A0A024RA52|A0A024RA52_HUMAN Proteasome subunit alpha type OS=Homo sapiens OX=9606 GN=PSMA2 PE=1 SV=1
3.86868667602539	2.05411911010742		Keep	Discard			43.468	5407500	0	4	0	4	3.8141	24.065	0.722939342299079	2.96140289306641	Q16881;Q16881-5;A0A182DWI3;Q16881-2;F8W809;Q16881-3;Q16881-6;Q16881-4;A0A087WSW9;E9PIR7;A0A087WSY9;E9PKD3;Q16881-7;E2QRB9;E9PLT3;E9PIZ5;A0A0B4J225;E9PKI4;E9PQI3;A0A096LPD9;E7EWK1;A0A096LPK7;E9PJU2;A0A182DWF2;Q9NNW7-2;D3YTF8;A0A182DWF3;Q9NNW7	Q16881;Q16881-5;A0A182DWI3;Q16881-2;F8W809;Q16881-3;Q16881-6;Q16881-4;A0A087WSW9;E9PIR7;A0A087WSY9;E9PKD3;Q16881-7;E2QRB9;E9PLT3;E9PIZ5;A0A0B4J225;E9PKI4	Thioredoxin reductase 1, cytoplasmic	TXNRD1	sp|Q16881|TRXR1_HUMAN Thioredoxin reductase 1, cytoplasmic OS=Homo sapiens OX=9606 GN=TXNRD1 PE=1 SV=3;sp|Q16881-5|TRXR1_HUMAN Isoform 5 of Thioredoxin reductase 1, cytoplasmic OS=Homo sapiens OX=9606 GN=TXNRD1;tr|A0A182DWI3|A0A182DWI3_HUMAN Thioredoxin-di
1.38885080814362	2.06384801864624		Keep	Discard			4.7331	2652800	0	2	0	3	4.4331	43.916	0.910419911306801	1.72634941339493	A0A087WTK0;A0A087WVC6;Q12913;Q12913-2	A0A087WTK0;A0A087WVC6;Q12913	Protein-tyrosine-phosphatase;Receptor-type tyrosine-protein phosphatase eta	PTPRJ	tr|A0A087WTK0|A0A087WTK0_HUMAN Protein-tyrosine-phosphatase OS=Homo sapiens OX=9606 GN=PTPRJ PE=1 SV=1;tr|A0A087WVC6|A0A087WVC6_HUMAN Protein-tyrosine-phosphatase OS=Homo sapiens OX=9606 GN=PTPRJ PE=1 SV=1;sp|Q12913|PTPRJ_HUMAN Receptor-type tyrosine-prote
3.88332748413086	-1.40171110630035		Keep	Discard			323.31	24473000	0	10	0	4	140.27	122.6	0.142350197255822	1.24080818891525	P11940;A0A087WTT1;P11940-2;E7ERJ7;E7EQV3;H0YAR2;Q13310-3;H0YBN4;Q13310;Q13310-2;B1ANR0;E5RGH3;Q9H361;E5RJB9;B1ANR1;E5RH24;H0Y5F5;H0YAP2;H0YEQ8;H0YB86;E5RHG7;Q4VXU2;Q4VXU2-2;Q5JQF8;A0A6I8PLA1;E5RFD8;H0YCC8;H0YEU6;A0A6I8PS38;E5RGC4	P11940;A0A087WTT1;P11940-2;E7ERJ7;E7EQV3;H0YAR2;Q13310-3;H0YBN4;Q13310;Q13310-2;B1ANR0	Polyadenylate-binding protein 1;Polyadenylate-binding protein;Polyadenylate-binding protein 4	PABPC1;PABPC4	sp|P11940|PABP1_HUMAN Polyadenylate-binding protein 1 OS=Homo sapiens OX=9606 GN=PABPC1 PE=1 SV=2;tr|A0A087WTT1|A0A087WTT1_HUMAN Polyadenylate-binding protein OS=Homo sapiens OX=9606 GN=PABPC1 PE=1 SV=1;sp|P11940-2|PABP1_HUMAN Isoform 2 of Polyadenylate-bi
2.88201689720154	-0.68610405921936		Keep	Discard			19.961	9103700	0	1	0	1	64.933	66.463	0.187898111526893	1.09795641899109	F8W7C6;A0A087WV22;X1WI28;P27635	F8W7C6;A0A087WV22;X1WI28;P27635	60S ribosomal protein L10	RPL10	tr|F8W7C6|F8W7C6_HUMAN 60S ribosomal protein L10 OS=Homo sapiens OX=9606 GN=RPL10 PE=1 SV=2;tr|A0A087WV22|A0A087WV22_HUMAN 60S ribosomal protein L10 OS=Homo sapiens OX=9606 GN=RPL10 PE=1 SV=1;tr|X1WI28|X1WI28_HUMAN 60S ribosomal protein L10 (Fragment) OS=H
3.98950242996216	1.65264713764191		Keep	Discard			323.31	57140000	0	20	0	14	35.126	90.504	0.6020933863606	2.82107478380203	A0A087WVQ6;Q00610-2;Q00610;J3KS13;K7EJJ5;J3QL20;J3KSQ2;J3KRF5;A0A087WX41;P53675-2;P53675	A0A087WVQ6;Q00610-2;Q00610	Clathrin heavy chain;Clathrin heavy chain 1	CLTC	tr|A0A087WVQ6|A0A087WVQ6_HUMAN Clathrin heavy chain OS=Homo sapiens OX=9606 GN=CLTC PE=1 SV=1;sp|Q00610-2|CLH1_HUMAN Isoform 2 of Clathrin heavy chain 1 OS=Homo sapiens OX=9606 GN=CLTC;sp|Q00610|CLH1_HUMAN Clathrin heavy chain 1 OS=Homo sapiens OX=9606 GN=
2.84847784042358	1.95917665958405		Keep	Discard			6.0171	4063100	0	3	0	2	11.935	8.5268	0.933885615350452	2.40382725000381	A0A087WY55;Q9NP79;Q5TGM0;Q9NP79-2	A0A087WY55;Q9NP79	Vacuolar protein sorting-associated protein VTA1 homolog	VTA1	tr|A0A087WY55|A0A087WY55_HUMAN Chromosome 6 open reading frame 55, isoform CRA_b OS=Homo sapiens OX=9606 GN=VTA1 PE=1 SV=1;sp|Q9NP79|VTA1_HUMAN Vacuolar protein sorting-associated protein VTA1 homolog OS=Homo sapiens OX=9606 GN=VTA1 PE=1 SV=1
2.53809118270874	1.78056204319		Keep	Discard			79.149	23437000	0	10	0	7	111.32	63.992	0.956464728630401	2.15932661294937	A0A087X0V5;P29728-2;P29728;F8W1C5;P29728-3	A0A087X0V5;P29728-2;P29728	2-5-oligoadenylate synthase 2	OAS2	tr|A0A087X0V5|A0A087X0V5_HUMAN 2-5 oligoadenylate synthase OS=Homo sapiens OX=9606 GN=OAS2 PE=1 SV=1;sp|P29728-2|OAS2_HUMAN Isoform p69 of 2-5-oligoadenylate synthase 2 OS=Homo sapiens OX=9606 GN=OAS2;sp|P29728|OAS2_HUMAN 2-5-oligoadenylate synthase
5.12800455093384	-3.49159169197083		Discard	Discard			69.171	14913000	0	2	0	2	20.247	29.41	0.0552408259074268	0.818206429481506	A0A087X2D0;P84103-2;P84103	A0A087X2D0;P84103-2;P84103	Serine/arginine-rich splicing factor 3	SRSF3	tr|A0A087X2D0|A0A087X2D0_HUMAN Serine/arginine-rich-splicing factor 3 OS=Homo sapiens OX=9606 GN=SRSF3 PE=1 SV=1;sp|P84103-2|SRSF3_HUMAN Isoform 2 of Serine/arginine-rich splicing factor 3 OS=Homo sapiens OX=9606 GN=SRSF3;sp|P84103|SRSF3_HUMAN Serine/argin
1.51540970802307	1.84815716743469		Keep	Discard			6.5003	2775900	0	2	0	2	66.128	42.552	1.20221597067527	1.68178343772888	E9PEW5;A0A0A0MQX1;Q9HD67-3;Q9HD67	E9PEW5;A0A0A0MQX1;Q9HD67-3;Q9HD67	Unconventional myosin-X	MYO10	tr|E9PEW5|E9PEW5_HUMAN Unconventional myosin-X OS=Homo sapiens OX=9606 GN=MYO10 PE=1 SV=1;tr|A0A0A0MQX1|A0A0A0MQX1_HUMAN Unconventional myosin-X OS=Homo sapiens OX=9606 GN=MYO10 PE=1 SV=1;sp|Q9HD67-3|MYO10_HUMAN Isoform Headless of Unconventional myosin-X
2.40386772155762	2.0338282585144		Keep	Discard			4.7127	4600500	0	2	0	2	25.864	23.821	1.27603293118797	2.21884799003601	Q8IZP0;Q8IZP0-6;Q8IZP0-7;Q8IZP0-2;Q8IZP0-10;Q8IZP0-9;A0A0A0MRT6;Q8IZP0-8;Q8IZP0-5;Q8IZP0-11;Q8IZP0-3;Q8IZP0-4;B6VEX4;Q8IZP0-12;A0A0C4DG21;E7EP65;E7EW77;F8WAL6;H0Y6B5;B7Z836;E9PEZ7;Q9NYB9-4;Q9NYB9-2;Q9NYB9-3;Q9NYB9	Q8IZP0;Q8IZP0-6;Q8IZP0-7;Q8IZP0-2;Q8IZP0-10;Q8IZP0-9;A0A0A0MRT6;Q8IZP0-8;Q8IZP0-5;Q8IZP0-11;Q8IZP0-3;Q8IZP0-4;B6VEX4;Q8IZP0-12	Abl interactor 1	ABI1	sp|Q8IZP0|ABI1_HUMAN Abl interactor 1 OS=Homo sapiens OX=9606 GN=ABI1 PE=1 SV=4;sp|Q8IZP0-6|ABI1_HUMAN Isoform 6 of Abl interactor 1 OS=Homo sapiens OX=9606 GN=ABI1;sp|Q8IZP0-7|ABI1_HUMAN Isoform 7 of Abl interactor 1 OS=Homo sapiens OX=9606 GN=ABI1;sp|Q8I
-3.69385433197021	2.90209293365479		Discard	Discard			5.8537	9938700	0	3	0	3	37.297	179.76	0.0343535917692248	-0.395880699157715	A0A0A0MS08;P01857;A0A0A0MS07;A0A286YFJ8;P01861	A0A0A0MS08;P01857;A0A0A0MS07;A0A286YFJ8;P01861	Ig gamma-1 chain C region;Ig gamma-4 chain C region	IGHG1;IGHG4	tr|A0A0A0MS08|A0A0A0MS08_HUMAN Immunoglobulin heavy constant gamma 1 (Fragment) OS=Homo sapiens OX=9606 GN=IGHG1 PE=1 SV=1;sp|P01857|IGHG1_HUMAN Immunoglobulin heavy constant gamma 1 OS=Homo sapiens OX=9606 GN=IGHG1 PE=1 SV=1;tr|A0A0A0MS07|A0A0A0MS07_HUMAN
1.85642802715302	2.22413277626038		Keep	Discard			32.8	9549500	0	5	0	3	62.038	50.947	1.24251187361574	2.0402804017067	A0A0A0MS51;A0A0A0MT01;P06396-2;P06396-4;P06396-3;P06396;CON__Q3SX14;Q5T0I0;A0A0U1RQL8	A0A0A0MS51;A0A0A0MT01;P06396-2;P06396-4;P06396-3;P06396;CON__Q3SX14	Gelsolin	GSN	tr|A0A0A0MS51|A0A0A0MS51_HUMAN Actin-depolymerizing factor OS=Homo sapiens OX=9606 GN=GSN PE=1 SV=1;tr|A0A0A0MT01|A0A0A0MT01_HUMAN Actin-depolymerizing factor OS=Homo sapiens OX=9606 GN=GSN PE=1 SV=1;sp|P06396-2|GELS_HUMAN Isoform 2 of Gelsolin OS=Homo sap
2.39231753349304	2.89328455924988		Keep	Discard			43.163	5420700	0	3	0	2	9.539	25.63	1.22070061346341	2.64280104637146	A0A0A0MSJ9;Q15283-2;Q15283;D6RBA9	A0A0A0MSJ9;Q15283-2;Q15283	Ras GTPase-activating protein 2	RASA2	tr|A0A0A0MSJ9|A0A0A0MSJ9_HUMAN Ras GTPase-activating protein 2 OS=Homo sapiens OX=9606 GN=RASA2 PE=1 SV=1;sp|Q15283-2|RASA2_HUMAN Isoform 2 of Ras GTPase-activating protein 2 OS=Homo sapiens OX=9606 GN=RASA2;sp|Q15283|RASA2_HUMAN Ras GTPase-activating prot
2.21409368515015	2.84831738471985		Keep	Discard			4.9822	7085900	0	2	0	2	36.776	7.4508	1.10049164126968	2.531205534935	A0A0A0MTH3;Q13418-2;Q13418;Q13418-3;E9PQ52;A0A087WW45	A0A0A0MTH3;Q13418-2;Q13418;Q13418-3	Integrin-linked protein kinase	ILK	tr|A0A0A0MTH3|A0A0A0MTH3_HUMAN Integrin-linked protein kinase OS=Homo sapiens OX=9606 GN=ILK PE=1 SV=1;sp|Q13418-2|ILK_HUMAN Isoform 2 of Integrin-linked protein kinase OS=Homo sapiens OX=9606 GN=ILK;sp|Q13418|ILK_HUMAN Integrin-linked protein kinase OS=Ho
4.87135076522827	0.500190138816833		Keep	Discard			323.31	143310000	0	4	0	4	67.373	92.465	0.361650350334019	2.68577045202255	F8WDD7;F8WCF6;A0A0A6YYG9;P59998;P59998-2;P59998-3;H7C0A3;F8WDW3;F8WE39;R4GN08;P59998-4	F8WDD7;F8WCF6;A0A0A6YYG9;P59998;P59998-2;P59998-3;H7C0A3	Actin-related protein 2/3 complex subunit 4	ARPC4;ARPC4-TTLL3	tr|F8WDD7|F8WDD7_HUMAN Actin-related protein 2/3 complex subunit 4 OS=Homo sapiens OX=9606 GN=ARPC4 PE=3 SV=1;tr|F8WCF6|F8WCF6_HUMAN Actin-related protein 2/3 complex subunit 4 OS=Homo sapiens OX=9606 GN=ARPC4-TTLL3 PE=3 SV=1;tr|A0A0A6YYG9|A0A0A6YYG9_HUMAN
3.46506023406982	1.25863945484161		Keep	Discard			5.6815	2373700	0	2	0	1	33.913	3.7252	0.555658735892818	2.36184984445572	A0A0B4J269;Q13509;Q13509-2	A0A0B4J269;Q13509;Q13509-2	Tubulin beta-3 chain	TUBB3	tr|A0A0B4J269|A0A0B4J269_HUMAN G_PROTEIN_RECEP_F1_2 domain-containing protein OS=Homo sapiens OX=9606 PE=1 SV=1;sp|Q13509|TBB3_HUMAN Tubulin beta-3 chain OS=Homo sapiens OX=9606 GN=TUBB3 PE=1 SV=2;sp|Q13509-2|TBB3_HUMAN Isoform 2 of Tubulin beta-3 chain OS
2.894371509552	1.81241607666016		Keep	Discard			2.9616	8320900	0	1	0	1	2.6452	37.446	0.842114910022957	2.35339379310608	A0A0B4J2C3;Q5W0H4;P13693	A0A0B4J2C3;Q5W0H4;P13693	Translationally-controlled tumor protein	TPT1	tr|A0A0B4J2C3|A0A0B4J2C3_HUMAN Translationally-controlled tumor protein OS=Homo sapiens OX=9606 GN=TPT1 PE=1 SV=1;tr|Q5W0H4|Q5W0H4_HUMAN Translationally-controlled tumor protein OS=Homo sapiens OX=9606 GN=TPT1 PE=1 SV=1;sp|P13693|TCTP_HUMAN Translationally
3.38929152488708	2.29254627227783		Keep	Discard			12.856	12620000	0	5	0	3	33.44	113.22	0.915811622181389	2.84091889858246	A0A0C4DFS8;P43490	A0A0C4DFS8;P43490	Nicotinamide phosphoribosyltransferase	NAMPT	tr|A0A0C4DFS8|A0A0C4DFS8_HUMAN Nicotinamide phosphoribosyltransferase OS=Homo sapiens OX=9606 GN=NAMPT PE=1 SV=1;sp|P43490|NAMPT_HUMAN Nicotinamide phosphoribosyltransferase OS=Homo sapiens OX=9606 GN=NAMPT PE=1 SV=1
5.11295032501221	-4.11711120605469		Discard	Discard			167.57	8003700	0	2	0	3	77.995	88.603	0.0307802076975024	0.49791955947876	A0A0C4DFV9;Q01105-3;Q01105-4;Q01105-2;Q01105;A0A087X027;P0DME0	A0A0C4DFV9;Q01105-3;Q01105-4;Q01105-2;Q01105;A0A087X027;P0DME0	Protein SET;Protein SETSIP	SET;SETSIP	tr|A0A0C4DFV9|A0A0C4DFV9_HUMAN Protein SET OS=Homo sapiens OX=9606 GN=SET PE=1 SV=1;sp|Q01105-3|SET_HUMAN Isoform 3 of Protein SET OS=Homo sapiens OX=9606 GN=SET;sp|Q01105-4|SET_HUMAN Isoform 4 of Protein SET OS=Homo sapiens OX=9606 GN=SET;sp|Q01105-2|SET_
4.29498815536499	1.47648537158966		Keep	Discard			156.43	14584000	0	4	0	5	154.44	97.903	0.538791705658701	2.88573676347733	C9J9K3;A0A0C4DG17;P08865;F8WD59	C9J9K3;A0A0C4DG17;P08865;F8WD59	40S ribosomal protein SA	RPSA	tr|C9J9K3|C9J9K3_HUMAN 40S ribosomal protein SA (Fragment) OS=Homo sapiens OX=9606 GN=RPSA PE=1 SV=8;tr|A0A0C4DG17|A0A0C4DG17_HUMAN 40S ribosomal protein SA OS=Homo sapiens OX=9606 GN=RPSA PE=1 SV=1;sp|P08865|RSSA_HUMAN 40S ribosomal protein SA OS=Homo sap
1.73526227474213	1.38216924667358		Keep	Discard			316.27	31207000	0	3	0	3	40.394	47.123	1.14387456562642	1.55871576070786	A0A0C4DGH0;Q5ZPR3-3;Q5ZPR3-4;Q5ZPR3;H0YL10;Q5ZPR3-2;H0YK40;H0YK59;H0YLT8;H0YN85;H0YN29	A0A0C4DGH0;Q5ZPR3-3;Q5ZPR3-4;Q5ZPR3;H0YL10;Q5ZPR3-2;H0YK40;H0YK59	CD276 antigen	CD276	tr|A0A0C4DGH0|A0A0C4DGH0_HUMAN CD276 antigen OS=Homo sapiens OX=9606 GN=CD276 PE=1 SV=1;sp|Q5ZPR3-3|CD276_HUMAN Isoform 3 of CD276 antigen OS=Homo sapiens OX=9606 GN=CD276;sp|Q5ZPR3-4|CD276_HUMAN Isoform 4 of CD276 antigen OS=Homo sapiens OX=9606 GN=CD276;
3.52054786682129	2.67104411125183		Keep	Discard			34.098	14639000	0	3	0	3	42.781	15.162	1.0614600674713	3.09579598903656	K7EM73;K7ELJ7;A0A0C4DGQ5;P04632;U3KQE2;K7EIV0;A0A075B7C0;K7EKD8;K7ES78;K7EMQ1;U3KPR7	K7EM73;K7ELJ7;A0A0C4DGQ5;P04632;U3KQE2;K7EIV0;A0A075B7C0;K7EKD8	Calpain small subunit 1	CAPNS1	tr|K7EM73|K7EM73_HUMAN Calcium-activated neutral proteinase small subunit (Fragment) OS=Homo sapiens OX=9606 GN=CAPNS1 PE=1 SV=1;tr|K7ELJ7|K7ELJ7_HUMAN Calcium-activated neutral proteinase small subunit OS=Homo sapiens OX=9606 GN=CAPNS1 PE=1 SV=1;tr|A0A0C4
3.48194479942322	2.962327003479		Keep	Discard			33.331	7528600	0	4	0	2	79.727	89.507	1.29054827216363	3.22213590145111	Q13094;A0A0D9SGG1;E7ESF6	Q13094;A0A0D9SGG1;E7ESF6	Lymphocyte cytosolic protein 2	LCP2	sp|Q13094|LCP2_HUMAN Lymphocyte cytosolic protein 2 OS=Homo sapiens OX=9606 GN=LCP2 PE=1 SV=1;tr|A0A0D9SGG1|A0A0D9SGG1_HUMAN Lymphocyte cytosolic protein 2 OS=Homo sapiens OX=9606 GN=LCP2 PE=1 SV=1;tr|E7ESF6|E7ESF6_HUMAN Lymphocyte cytosolic protein 2 OS=H
3.42814230918884	2.51621699333191		Keep	Discard			99.811	26738000	0	9	0	10	50.11	55.325	1.01363839916967	2.97217965126038	A0A140T8Z0;A0A0G2JH68;O60610-2;O60610-3;O60610;H9KV28;A0A2R8Y5N1;B4E2I7;H7C2W8;A0A2R8YEF8	A0A140T8Z0;A0A0G2JH68;O60610-2;O60610-3;O60610;H9KV28;A0A2R8Y5N1	Protein diaphanous homolog 1	DIAPH1	tr|A0A140T8Z0|A0A140T8Z0_HUMAN Protein diaphanous homolog 1 OS=Homo sapiens OX=9606 GN=DIAPH1 PE=1 SV=1;tr|A0A0G2JH68|A0A0G2JH68_HUMAN Protein diaphanous homolog 1 OS=Homo sapiens OX=9606 GN=DIAPH1 PE=1 SV=1;sp|O60610-2|DIAP1_HUMAN Isoform 2 of Protein dia
2.16825699806213	1.68956756591797		Keep	Discard			323.31	176210000	0	6	0	6	48.439	48.261	1.10462265493613	1.92891228199005	Q5SUL5;A0A0G2JIF2;Q5SRN5;A0A0G2JL56;P04439;P04439-2;A0A1W2PS24;A0A0G2JI36;A0A1W2PSE7;Q5SRN7;A0A1W2PQD0	Q5SUL5;A0A0G2JIF2;Q5SRN5;A0A0G2JL56;P04439;P04439-2;A0A1W2PS24;A0A0G2JI36;A0A1W2PSE7;Q5SRN7;A0A1W2PQD0	HLA class I histocompatibility antigen, A-3 alpha chain	HLA-A	tr|Q5SUL5|Q5SUL5_HUMAN HLA class I histocompatibility antigen OS=Homo sapiens OX=9606 GN=HLA-A PE=1 SV=1;tr|A0A0G2JIF2|A0A0G2JIF2_HUMAN HLA class I histocompatibility antigen, A alpha chain OS=Homo sapiens OX=9606 GN=HLA-A PE=1 SV=1;tr|Q5SRN5|Q5SRN5_HUMAN
2.96240091323853	1.61565172672272		Keep	Discard			323.31	161560000	0	13	0	10	233.57	68.69	0.739595433832445	2.28902631998062	A0A0G2JIW1;P0DMV9;P0DMV8;P0DMV8-2;V9GZ37	A0A0G2JIW1;P0DMV9;P0DMV8;P0DMV8-2;V9GZ37	Heat shock 70 kDa protein 1B;Heat shock 70 kDa protein 1A	HSPA1B;HSPA1A	tr|A0A0G2JIW1|A0A0G2JIW1_HUMAN Heat shock 70 kDa protein 1B OS=Homo sapiens OX=9606 GN=HSPA1B PE=1 SV=1;sp|P0DMV9|HS71B_HUMAN Heat shock 70 kDa protein 1B OS=Homo sapiens OX=9606 GN=HSPA1B PE=1 SV=1;sp|P0DMV8|HS71A_HUMAN Heat shock 70 kDa protein 1A OS=Hom
4.41710996627808	3.35769271850586		Keep	Discard			103.1	7056700	0	2	0	2	53.664	3.9699	1.06440876274459	3.88740134239197	Q5SRQ3;Q5SRQ6;N0E472;A0A0G2JM12;P67870;N0E644;A0A0G2JM58	Q5SRQ3;Q5SRQ6;N0E472;A0A0G2JM12;P67870;N0E644;A0A0G2JM58	Casein kinase II subunit beta	CSNK2B-LY6G5B-1181;CSNK2B;CSNK2B-LY6G5B--991;CSNK2B-LY6G5B-562	tr|Q5SRQ3|Q5SRQ3_HUMAN Casein kinase II subunit beta OS=Homo sapiens OX=9606 GN=CSNK2B PE=1 SV=1;tr|Q5SRQ6|Q5SRQ6_HUMAN Casein kinase II subunit beta OS=Homo sapiens OX=9606 GN=CSNK2B PE=1 SV=2;tr|N0E472|N0E472_HUMAN Casein kinase II subunit beta OS=Homo s
2.75360441207886	0.601411283016205		Keep	Discard			136.67	135010000	0	1	0	1	56.308	79.722	0.439966129569219	1.67750784754753	Q8MH48;Q5RJ85;A0A0G2JPQ3;P17693-5;P17693;P17693-4	Q8MH48;Q5RJ85;A0A0G2JPQ3;P17693-5;P17693;P17693-4	HLA class I histocompatibility antigen, alpha chain G	HLA-G	tr|Q8MH48|Q8MH48_HUMAN HLA class I histocompatibility antigen, alpha chain G OS=Homo sapiens OX=9606 GN=HLA-G PE=1 SV=1;tr|Q5RJ85|Q5RJ85_HUMAN HLA class I histocompatibility antigen, alpha chain G OS=Homo sapiens OX=9606 GN=HLA-G PE=1 SV=1;tr|A0A0G2JPQ3|A0
3.77473449707031	2.74556016921997		Keep	Discard			323.31	112970000	0	30	0	23	53.118	66.23	1.00146647270574	3.26014733314514	A0A0U1RQF0;P49327;A0A0U1RRG3;J3KTF0	A0A0U1RQF0;P49327	Fatty acid synthase;[Acyl-carrier-protein] S-acetyltransferase;[Acyl-carrier-protein] S-malonyltransferase;3-oxoacyl-[acyl-carrier-protein] synthase;3-oxoacyl-[acyl-carrier-protein] reductase;3-hydroxyacyl-[acyl-carrier-protein] dehydratase;Enoyl-[acyl-carrier-protein] reductase;Oleoyl-[acyl-carrier-protein] hydrolase	FASN	tr|A0A0U1RQF0|A0A0U1RQF0_HUMAN 3-hydroxyacyl-[acyl-carrier-protein] dehydratase OS=Homo sapiens OX=9606 GN=FASN PE=1 SV=1;sp|P49327|FAS_HUMAN Fatty acid synthase OS=Homo sapiens OX=9606 GN=FASN PE=1 SV=3
2.18466114997864	1.58294129371643		Keep	Discard			5.175	6794200	0	3	0	3	34.499	63.985	0.996442926640804	1.88380122184753	A0A0U1RQT8;Q8TCZ2-3;Q8TCZ2-2;Q8TCZ2;Q8TCZ2-5;Q8TCZ2-6;H0Y4H3	A0A0U1RQT8;Q8TCZ2-3;Q8TCZ2-2;Q8TCZ2;Q8TCZ2-5;Q8TCZ2-6	CD99 antigen-like protein 2	CD99L2	tr|A0A0U1RQT8|A0A0U1RQT8_HUMAN CD99 antigen-like protein 2 (Fragment) OS=Homo sapiens OX=9606 GN=CD99L2 PE=1 SV=1;sp|Q8TCZ2-3|C99L2_HUMAN Isoform 3 of CD99 antigen-like protein 2 OS=Homo sapiens OX=9606 GN=CD99L2;sp|Q8TCZ2-2|C99L2_HUMAN Isoform 2 of CD99 a
2.2903950214386	1.54858458042145		Keep	Discard			196.52	284320000	0	2	0	2	24.708	3.3227	0.915362502380385	1.91948980093002	Q5SPM2;A0A140T8Y4;A0A1W2PR61;A0A0G2JPD3;A0A140T8W8;A0A1W2PPF8	Q5SPM2;A0A140T8Y4;A0A1W2PR61;A0A0G2JPD3;A0A140T8W8;A0A1W2PPF8		HLA-A	tr|Q5SPM2|Q5SPM2_HUMAN HLA class I heavy chain OS=Homo sapiens OX=9606 GN=HLA-A PE=1 SV=1;tr|A0A140T8Y4|A0A140T8Y4_HUMAN HLA class I histocompatibility antigen, A alpha chain OS=Homo sapiens OX=9606 GN=HLA-A PE=1 SV=1;tr|A0A1W2PR61|A0A1W2PR61_HUMAN HLA cla
2.23704361915588	1.55851244926453		Keep	Discard			323.31	1148500000	0	7	0	6	34.833	17.46	0.948389133979922	1.89777803421021	O78179;A0A140T912;A0A1W2PRZ0;A0A140T937;A0A140T930;A0A140T9M5;A0A140T9Z4	O78179;A0A140T912;A0A1W2PRZ0;A0A140T937;A0A140T930;A0A140T9M5		HLA-C	tr|O78179|O78179_HUMAN HLA class I histocompatibility antigen, C alpha chain OS=Homo sapiens OX=9606 GN=HLA-C PE=1 SV=1;tr|A0A140T912|A0A140T912_HUMAN HLA class I histocompatibility antigen, C alpha chain OS=Homo sapiens OX=9606 GN=HLA-C PE=1 SV=1;tr|A0A1W
3.44135069847107	1.41619122028351		Keep	Discard			3.4414	2965300	0	2	0	3	22.3	49.286	0.599524177030782	2.42877095937729	Q5JNW7;A0A140T998;X5D2R7;P28062-2;P28062	Q5JNW7;A0A140T998;X5D2R7;P28062-2;P28062	Proteasome subunit beta type;Proteasome subunit beta type-8	PSMB8;PSM8	tr|Q5JNW7|Q5JNW7_HUMAN Proteasome endopeptidase complex OS=Homo sapiens OX=9606 GN=PSMB8 PE=1 SV=1;tr|A0A140T998|A0A140T998_HUMAN Proteasome endopeptidase complex OS=Homo sapiens OX=9606 GN=PSMB8 PE=1 SV=1;tr|X5D2R7|X5D2R7_HUMAN Proteasome subunit beta OS=
2.41961979866028	1.71620082855225		Keep	Discard			121.48	16030000	0	4	0	4	26.58	14.627	0.969603540799285	2.06791031360626	O19617;A0A140T9H5;A0A140T921;A2AEA2;A0A140T9U8;P10321;P10321-2;A0A140TA05;A0A1W2PRU9;A0A140T9L3	O19617;A0A140T9H5;A0A140T921;A2AEA2;A0A140T9U8;P10321;P10321-2;A0A140TA05;A0A1W2PRU9;A0A140T9L3	HLA class I histocompatibility antigen, Cw-7 alpha chain	HLA-C	tr|O19617|O19617_HUMAN HLA class I antigen OS=Homo sapiens OX=9606 GN=HLA-C PE=1 SV=1;tr|A0A140T9H5|A0A140T9H5_HUMAN HLA class I histocompatibility antigen, C alpha chain OS=Homo sapiens OX=9606 GN=HLA-C PE=1 SV=1;tr|A0A140T921|A0A140T921_HUMAN HLA class I
2.95294857025146	1.17370307445526		Keep	Discard			86.003	6514700	0	2	0	3	32.795	161.27	0.586444063510886	2.06332582235336	Q13510-2;A0A1B0GUE3;A0A1B0GUH5;A0A1B0GTZ5;A0A1B0GTM3;A0A1B0GUA4;A0A1B0GW68;E7EMM4;A0A1B0GUW4;A0A1B0GTP7;Q13510;A0A1B0GV06;A0A1B0GUG1;Q13510-3;A0A1B0GU06;A0A1B0GUB3;A0A1B0GW66;A0A1B0GU62;A0A1B0GVG2;A0A1B0GVE7;A0A1B0GVJ1;A0A1B0GW48;A0A1B0GUJ3;A0A1B0GV95;A0A1B0GVA3	Q13510-2;A0A1B0GUE3;A0A1B0GUH5;A0A1B0GTZ5;A0A1B0GTM3;A0A1B0GUA4;A0A1B0GW68;E7EMM4;A0A1B0GUW4;A0A1B0GTP7;Q13510;A0A1B0GV06;A0A1B0GUG1;Q13510-3	Acid ceramidase;Acid ceramidase subunit alpha;Acid ceramidase subunit beta	ASAH1	sp|Q13510-2|ASAH1_HUMAN Isoform 2 of Acid ceramidase OS=Homo sapiens OX=9606 GN=ASAH1;tr|A0A1B0GUE3|A0A1B0GUE3_HUMAN Acid ceramidase OS=Homo sapiens OX=9606 GN=ASAH1 PE=1 SV=1;tr|A0A1B0GUH5|A0A1B0GUH5_HUMAN Acid ceramidase OS=Homo sapiens OX=9606 GN=ASAH1
3.34041976928711	-2.01164627075195		Discard	Discard			14.83	7152700	0	2	0	3	97.131	51.276	0.0731037553387701	0.664386749267578	A0A1B0GUK8;H0Y6E7;H3BT71;Q96E39;P38159;H3BR27;P38159-3;P38159-2;H3BNC1;O75526;Q8N7X1	A0A1B0GUK8;H0Y6E7;H3BT71;Q96E39;P38159;H3BR27;P38159-3;P38159-2	RNA binding motif protein, X-linked-like-1;RNA-binding motif protein, X chromosome;RNA-binding motif protein, X chromosome, N-terminally processed	RBMX;RBMXL1	tr|A0A1B0GUK8|A0A1B0GUK8_HUMAN RNA-binding motif protein, X-linked-like-1 (Fragment) OS=Homo sapiens OX=9606 GN=RBMXL1 PE=1 SV=1;tr|H0Y6E7|H0Y6E7_HUMAN RNA-binding motif protein, X chromosome (Fragment) OS=Homo sapiens OX=9606 GN=RBMX PE=1 SV=2;tr|H3BT71|H
1.81352472305298	2.5464870929718		Keep	Discard			30.132	10673000	0	5	0	4	114.27	15.496	0.974567816319488	2.18000590801239	A0A1B0GUZ7;Q14156-3;Q14156;Q14156-2;E5RJS1;H7BXG9;E7ESK9;Q9Y2G0-3;Q9Y2G0	A0A1B0GUZ7;Q14156-3;Q14156;Q14156-2	Protein EFR3 homolog A	EFR3A	tr|A0A1B0GUZ7|A0A1B0GUZ7_HUMAN Protein EFR3 homolog A OS=Homo sapiens OX=9606 GN=EFR3A PE=1 SV=1;sp|Q14156-3|EFR3A_HUMAN Isoform 3 of Protein EFR3 homolog A OS=Homo sapiens OX=9606 GN=EFR3A;sp|Q14156|EFR3A_HUMAN Protein EFR3 homolog A OS=Homo sapiens OX=96
3.23304438591003	1.01514077186584		Keep	Discard			25.497	19515000	0	7	0	6	47.324	117.73	0.513832859457356	2.12409257888794	A0A1B0GW44;A0A1B0GV23;A0A1B0GVD5;A0A1B0GWE8;P07339;H7C469;A0A1B0GU92;A0A1B0GU03;A0A1B0GVP3;F8WD96;C9JH19;H7C1V0;F8W787	A0A1B0GW44;A0A1B0GV23;A0A1B0GVD5;A0A1B0GWE8;P07339;H7C469;A0A1B0GU92;A0A1B0GU03;A0A1B0GVP3;F8WD96;C9JH19	Cathepsin D;Cathepsin D light chain;Cathepsin D heavy chain	CTSD	tr|A0A1B0GW44|A0A1B0GW44_HUMAN Cathepsin D OS=Homo sapiens OX=9606 GN=CTSD PE=1 SV=1;tr|A0A1B0GV23|A0A1B0GV23_HUMAN Cathepsin D OS=Homo sapiens OX=9606 GN=CTSD PE=1 SV=1;tr|A0A1B0GVD5|A0A1B0GVD5_HUMAN Cathepsin D OS=Homo sapiens OX=9606 GN=CTSD PE=1 SV=1;t
3.46897411346436	-3.51752758026123		Discard	Discard			323.31	44183000	0	6	0	6	153.81	100	0.00192566348243643	-0.0242767333984375	A0A1W2PPS1;Q00839-2;Q00839;A0A1W2PP35;A0A1X7SBS1;Q5RI18;A0A1W2PRZ7;A0A1W2PQ74;A0A1W2PQL0;A0A1W2PP34;A0A1W2PPL4;A0A1W2PPH7;A0A1W2PQD4;A0A1W2PRI6;A0A1W2PP22	A0A1W2PPS1;Q00839-2;Q00839;A0A1W2PP35;A0A1X7SBS1;Q5RI18;A0A1W2PRZ7;A0A1W2PQ74;A0A1W2PQL0;A0A1W2PP34;A0A1W2PPL4;A0A1W2PPH7	Heterogeneous nuclear ribonucleoprotein U	HNRNPU	tr|A0A1W2PPS1|A0A1W2PPS1_HUMAN Heterogeneous nuclear ribonucleoprotein U OS=Homo sapiens OX=9606 GN=HNRNPU PE=1 SV=1;sp|Q00839-2|HNRPU_HUMAN Isoform 2 of Heterogeneous nuclear ribonucleoprotein U OS=Homo sapiens OX=9606 GN=HNRNPU;sp|Q00839|HNRPU_HUMAN Hete
3.62351560592651	2.14659023284912		Keep	Discard			186.75	9783200	0	3	0	3	12.902	73.598	0.797170632828595	2.88505291938782	A0A1W2PRU0;A6NMQ3;Q5T5H1;O43768-2;O43768;O43768-9;O43768-3;O43768-4;O43768-8;O43768-6;O43768-5;O43768-7	A0A1W2PRU0;A6NMQ3;Q5T5H1;O43768-2;O43768;O43768-9;O43768-3;O43768-4;O43768-8;O43768-6;O43768-5;O43768-7	Alpha-endosulfine	ENSA	tr|A0A1W2PRU0|A0A1W2PRU0_HUMAN Alpha-endosulfine OS=Homo sapiens OX=9606 GN=ENSA PE=1 SV=1;tr|A6NMQ3|A6NMQ3_HUMAN Alpha-endosulfine OS=Homo sapiens OX=9606 GN=ENSA PE=1 SV=2;tr|Q5T5H1|Q5T5H1_HUMAN Alpha-endosulfine OS=Homo sapiens OX=9606 GN=ENSA PE=1 SV=1
3.06191444396973	-1.2934650182724		Discard	Discard			28.367	5112100	0	4	0	4	65.997	42.624	0.122366466245806	0.884224712848663	A0A1X7SBZ2;A0A5H1ZRQ2;Q92841-1;Q92841-3;Q92841-2;Q92841;J3KTA4;P17844-2;P17844;A0A0U1RQJ0	A0A1X7SBZ2;A0A5H1ZRQ2;Q92841-1;Q92841-3;Q92841-2;Q92841;J3KTA4;P17844-2;P17844	Probable ATP-dependent RNA helicase DDX17;Probable ATP-dependent RNA helicase DDX5	DDX17;DDX5	tr|A0A1X7SBZ2|A0A1X7SBZ2_HUMAN RNA helicase OS=Homo sapiens OX=9606 GN=DDX17 PE=1 SV=1;tr|A0A5H1ZRQ2|A0A5H1ZRQ2_HUMAN RNA helicase OS=Homo sapiens OX=9606 GN=DDX17 PE=1 SV=1;sp|Q92841-1|DDX17_HUMAN Isoform 2 of Probable ATP-dependent RNA helicase DDX17 OS=
-7.59592723846436	7.63110446929932		Discard	Discard			22.213	154510000	0	1	0	1	247.27	116.29	0.000639189472880356	0.0175886154174805	A0A286YEY4;P01859;A0A4W9A917;A0A286YES1;P01860	A0A286YEY4;P01859;A0A4W9A917;A0A286YES1;P01860	Ig gamma-2 chain C region;Ig gamma-3 chain C region	IGHG2;IGHG3	tr|A0A286YEY4|A0A286YEY4_HUMAN Immunoglobulin heavy constant gamma 2 (Fragment) OS=Homo sapiens OX=9606 GN=IGHG2 PE=1 SV=1;sp|P01859|IGHG2_HUMAN Immunoglobulin heavy constant gamma 2 OS=Homo sapiens OX=9606 GN=IGHG2 PE=1 SV=2;tr|A0A4W9A917|A0A4W9A917_HUMAN
3.40708065032959	0.785843431949615		Keep	Discard			10.162	6689500	0	4	0	2	29.921	62.055	0.448931535257075	2.0964620411396	A0A2R8Y430;P48637-2;P48637;A0A2R8Y5T7;A0A2R8Y2F2;A0A2R8Y2X9;A0A2R8Y6Y6;A0A2R8Y4V9;A0A2R8Y790;A0A2R8Y446;A0A0S2Z4J7;A0A2R8YF34;A0A2R8Y7I7;A0A2R8Y6Q7	A0A2R8Y430;P48637-2;P48637;A0A2R8Y5T7	Glutathione synthetase	GSS	tr|A0A2R8Y430|A0A2R8Y430_HUMAN Glutathione synthetase OS=Homo sapiens OX=9606 GN=GSS PE=1 SV=1;sp|P48637-2|GSHB_HUMAN Isoform 2 of Glutathione synthetase OS=Homo sapiens OX=9606 GN=GSS;sp|P48637|GSHB_HUMAN Glutathione synthetase OS=Homo sapiens OX=9606 GN=
1.08542466163635	1.69781827926636		Keep	Discard			144.84	247250000	0	5	0	3	47.607	33.967	0.860505979753578	1.39162147045135	A6NNI4;A0A2R8Y478;G8JLH6;P21926;A0A087WU13	A6NNI4;A0A2R8Y478;G8JLH6;P21926	Tetraspanin;CD9 antigen	CD9	tr|A6NNI4|A6NNI4_HUMAN Tetraspanin OS=Homo sapiens OX=9606 GN=CD9 PE=1 SV=1;tr|A0A2R8Y478|A0A2R8Y478_HUMAN Tetraspanin OS=Homo sapiens OX=9606 GN=CD9 PE=1 SV=1;tr|G8JLH6|G8JLH6_HUMAN Tetraspanin OS=Homo sapiens OX=9606 GN=CD9 PE=1 SV=2;sp|P21926|CD9_HUMAN
3.30911803245544	0.761200189590454		Keep	Discard			323.31	258610000	0	13	0	11	54.722	143.22	0.448474902902024	2.03515911102295	A0A2R8Y6G6;P06733;P06733-2;K7EM90;A0A2R8Y879;A0A2R8YEM5;A0A2R8Y798;K7ERS8;A0A2R8YEG5;E5RI09;E5RG95;K7EPM1;K7EKN2;E5RGZ4	A0A2R8Y6G6;P06733;P06733-2	Alpha-enolase	ENO1	tr|A0A2R8Y6G6|A0A2R8Y6G6_HUMAN 2-phospho-D-glycerate hydro-lyase OS=Homo sapiens OX=9606 GN=ENO1 PE=1 SV=1;sp|P06733|ENOA_HUMAN Alpha-enolase OS=Homo sapiens OX=9606 GN=ENO1 PE=1 SV=2;sp|P06733-2|ENOA_HUMAN Isoform MBP-1 of Alpha-enolase OS=Homo sapiens OX
2.71098828315735	1.69278430938721		Keep	Discard			7.0202	7339900	0	2	0	2	0.063159	52.631	0.839675322201957	2.20188629627228	E7EX53;A0A2R8Y738;A0A2R8YEM3;E7EQV9;P61313;E7ENU7;P61313-2	E7EX53;A0A2R8Y738;A0A2R8YEM3;E7EQV9;P61313;E7ENU7;P61313-2	Ribosomal protein L15;60S ribosomal protein L15	RPL15	tr|E7EX53|E7EX53_HUMAN Ribosomal protein L15 (Fragment) OS=Homo sapiens OX=9606 GN=RPL15 PE=1 SV=1;tr|A0A2R8Y738|A0A2R8Y738_HUMAN Ribosomal protein L15 (Fragment) OS=Homo sapiens OX=9606 GN=RPL15 PE=1 SV=1;tr|A0A2R8YEM3|A0A2R8YEM3_HUMAN Ribosomal protein L
3.4491651058197	-0.655807733535767		Keep	Discard			71.748	22106000	0	3	0	3	43.949	213.18	0.207877342520226	1.39667868614197	P62263;A0A2R8Y811;E5RH77	P62263;A0A2R8Y811;E5RH77	40S ribosomal protein S14	RPS14	sp|P62263|RS14_HUMAN 40S ribosomal protein S14 OS=Homo sapiens OX=9606 GN=RPS14 PE=1 SV=3;tr|A0A2R8Y811|A0A2R8Y811_HUMAN 40S ribosomal protein S14 (Fragment) OS=Homo sapiens OX=9606 GN=RPS14 PE=1 SV=1;tr|E5RH77|E5RH77_HUMAN 40S ribosomal protein S14 OS=Hom
2.74224352836609	1.99193441867828		Keep	Discard			8.3983	4150000	0	2	0	2	27.258	95.895	0.999721510263365	2.36708897352219	E7ETK0;A0A2R8Y849;A0A2R8YD14;P62847-2;P62847-3;P62847;P62847-4;A0A2R8Y8A0	E7ETK0;A0A2R8Y849;A0A2R8YD14;P62847-2;P62847-3;P62847;P62847-4;A0A2R8Y8A0	40S ribosomal protein S24	RPS24	tr|E7ETK0|E7ETK0_HUMAN 40S ribosomal protein S24 OS=Homo sapiens OX=9606 GN=RPS24 PE=1 SV=1;tr|A0A2R8Y849|A0A2R8Y849_HUMAN 40S ribosomal protein S24 OS=Homo sapiens OX=9606 GN=RPS24 PE=1 SV=1;tr|A0A2R8YD14|A0A2R8YD14_HUMAN 40S ribosomal protein S24 OS=Homo
[truncated: 433 more rows]

## Sheet: log2 normalized KIT-EVs
Ratio H/L normalized FULLINV	Ratio H/L normalized FULL	Razor + unique peptides preFULL	Razor + unique peptides FULL	Razor + unique peptides preFULLINV	Razor + unique peptides FULLINV	Protein IDs	Majority protein IDs	Protein names	Gene names
[truncated: 400 more rows]

[truncated: 1 more sheets: log2 normalized P15 KIT-EVs]
